# Supplementary material for: Cancer genome datamining and functional genetic analysis implicate mechanisms of ATM/ATR dysfunction underpinning carcinogenesis
Source: Commun Biol. 2021 Mar 19;4:363. doi: 10.1038/s42003-021-01884-x (PMC7979806; doi:10.1038/s42003-021-01884-x)
Supplement: Supplementary file 4 — Supplementary Data 1 [file 42003_2021_1884_MOESM4_ESM.txt]

Study	Sample ID	Cancer Type	Protein Change	Annotation	Functional Impact	Mutation Type	Variant Type	Copy #	COSMIC	MS	VS	Center	Chromosome	Start Pos	End Pos	Ref	Var	HGVSg	HGVSc	Allele Freq (T)	Allele Freq (N)	Variant Reads	Ref Reads	Variant Reads (Normal)	Ref Reads (Normal)	# Mut in Sample	Exon	gnomAD	ClinVar ID	dbSNP
MSK-IMPACT Clinical Sequencing Cohort (MSKCC, Nat Med 2017)	P-0004830-T01-IM5	Prostate Adenocarcinoma	N2875S	OncoKB: Likely Oncogenic, level_1;CIViC: NA;MyCancerGenome: not present;CancerHotspot: yes;3DHotspot: no	MutationAssessor: impact: high, score: 4.835;SIFT: impact: deleterious, score: 0;Polyphen-2: impact: probably_damaging, score: 1	Missense_Mutation	SNP	diploid	7	NA	NA	NA	11	108218045	108218045	A	G	11:g.108218045A>G	ENST00000278616.4:c.8624A>G	0.52		95	87			3	59/63
Prostate Adenocarcinoma (TCGA, PanCancer Atlas)	TCGA-YL-A8S9-01	Prostate Adenocarcinoma	N2875S	OncoKB: Likely Oncogenic, level_1;CIViC: NA;MyCancerGenome: not present;CancerHotspot: yes;3DHotspot: no	MutationAssessor: impact: high, score: 4.835;SIFT: impact: deleterious, score: 0;Polyphen-2: impact: probably_damaging, score: 1	Missense_Mutation	SNP	diploid	7	.	.	.	11	108218045	108218045	A	G	11:g.108218045A>G	ENST00000278616.4:c.8624A>G	0.92		67	6		60	28	59/63
Prostate Adenocarcinoma (TCGA, PanCancer Atlas)	TCGA-G9-7521-01	Prostate Adenocarcinoma	N2875K	OncoKB: Likely Oncogenic, level_1;CIViC: NA;MyCancerGenome: not present;CancerHotspot: yes;3DHotspot: no	MutationAssessor: impact: high, score: 4.835;SIFT: impact: deleterious, score: 0;Polyphen-2: impact: probably_damaging, score: 1	Missense_Mutation	SNP	diploid	7	.	.	.	11	108218046	108218046	T	A	11:g.108218046T>A	ENST00000278616.4:c.8625T>A	0.25		24	73		89	20	59/63
Prostate Adenocarcinoma (TCGA, PanCancer Atlas)	TCGA-KK-A8IF-01	Prostate Adenocarcinoma	R337C	OncoKB: Likely Oncogenic, level_1;CIViC: NA;MyCancerGenome: not present;CancerHotspot: yes;3DHotspot: no	MutationAssessor: impact: medium, score: 2.42;SIFT: impact: deleterious, score: 0;Polyphen-2: impact: probably_damaging, score: 0.988	Missense_Mutation	SNP	gain	29	.	.	.	11	108117798	108117798	C	T	11:g.108117798C>T	ENST00000278616.4:c.1009C>T	0.61		35	22		49	24	8/63
Metastatic Prostate Adenocarcinoma (SU2C/PCF Dream Team, PNAS 2019)	MO_1008-Tumor_Dura	Prostate Adenocarcinoma	R3047*	OncoKB: Likely Oncogenic, level_1;CIViC: NA;MyCancerGenome: not present;CancerHotspot: no;3DHotspot: no	MutationAssessor: NA;SIFT: NA;Polyphen-2: NA	Nonsense_Mutation	SNP		7	Somatic	Untested	broad.mit.edu	11	108236203	108236203	C	T	11:g.108236203C>T	ENST00000278616.4:c.9139C>T	0.29		13	32			60	63/63
Metastatic Prostate Adenocarcinoma (SU2C/PCF Dream Team, PNAS 2019)	SC_9132_Tumor	Prostate Adenocarcinoma	R1730*	OncoKB: Likely Oncogenic, level_1;CIViC: NA;MyCancerGenome: not present;CancerHotspot: no;3DHotspot: no	MutationAssessor: NA;SIFT: NA;Polyphen-2: NA	Nonsense_Mutation	SNP		4	Somatic	Untested	broad.mit.edu	11	108172385	108172385	C	T	11:g.108172385C>T	ENST00000278616.4:c.5188C>T	0.88		171	23			139	35/63
MSK-IMPACT Clinical Sequencing Cohort (MSKCC, Nat Med 2017)	P-0009420-T01-IM5	Prostate Adenocarcinoma	S2812Vfs*3	OncoKB: Likely Oncogenic, level_1;CIViC: NA;MyCancerGenome: not present;CancerHotspot: no;3DHotspot: no	MutationAssessor: NA;SIFT: NA;Polyphen-2: NA	Frame_Shift_Ins	INS			NA	NA	NA	11	108216476	108216477	-	A	11:g.108216476_108216477insA	ENST00000278616.4:c.8432dup	0.05		30	556			4	58/63
Metastatic Prostate Adenocarcinoma (SU2C/PCF Dream Team, PNAS 2019)	MO_1096-Tumor	Prostate Adenocarcinoma	S2812Vfs*3	OncoKB: Likely Oncogenic, level_1;CIViC: NA;MyCancerGenome: not present;CancerHotspot: no;3DHotspot: no	MutationAssessor: NA;SIFT: NA;Polyphen-2: NA	Frame_Shift_Ins	INS			Somatic	Untested	broad.mit.edu	11	108216476	108216477	-	A	11:g.108216476_108216477insA	ENST00000278616.4:c.8432dup				38			53	58/63
Metastatic Prostate Adenocarcinoma (SU2C/PCF Dream Team, PNAS 2019)	MO_1179-Tumor	Prostate Adenocarcinoma	R23*	OncoKB: Likely Oncogenic, level_1;CIViC: NA;MyCancerGenome: not present;CancerHotspot: no;3DHotspot: no	MutationAssessor: NA;SIFT: NA;Polyphen-2: NA	Nonsense_Mutation	SNP			Somatic	Untested	broad.mit.edu	11	108098418	108098418	C	T	11:g.108098418C>T	ENST00000278616.4:c.67C>T	0.38		25	40			65	2/63
Metastatic Solid Cancers (UMich, Nature 2017)	MO_1179	Prostate Adenocarcinoma	R23*	OncoKB: Likely Oncogenic, level_1;CIViC: NA;MyCancerGenome: not present;CancerHotspot: no;3DHotspot: no	MutationAssessor: NA;SIFT: NA;Polyphen-2: NA	Nonsense_Mutation	SNP			NA	NA	University of Michigan	11	108098418	108098418	C	T	11:g.108098418C>T	ENST00000278616.4:c.67C>T	0.38		23	38		71	58	2/63
Prostate Adenocarcinoma (TCGA, PanCancer Atlas)	TCGA-EJ-7783-01	Prostate Adenocarcinoma	W484*	OncoKB: Likely Oncogenic, level_1;CIViC: NA;MyCancerGenome: not present;CancerHotspot: no;3DHotspot: no	MutationAssessor: NA;SIFT: NA;Polyphen-2: NA	Frame_Shift_Del	DEL			.	.	.	11	108121643	108121643	G	-	11:g.108121643del	ENST00000278616.4:c.1452del	0.13		10	66		87	37	10/63
Prostate Adenocarcinoma (TCGA, PanCancer Atlas)	TCGA-YL-A8SH-01	Prostate Adenocarcinoma	Y1938Ifs*2	OncoKB: Likely Oncogenic, level_1;CIViC: NA;MyCancerGenome: not present;CancerHotspot: no;3DHotspot: no	MutationAssessor: NA;SIFT: NA;Polyphen-2: NA	Frame_Shift_Del	DEL			.	.	.	11	108180935	108180935	T	-	11:g.108180935del	ENST00000278616.4:c.5812del	0.22		12	42		69	32	39/63
Metastatic Prostate Adenocarcinoma (SU2C/PCF Dream Team, PNAS 2019)	SC_9029-Tumor	Prostate Adenocarcinoma	Q2637*	OncoKB: Likely Oncogenic, level_1;CIViC: NA;MyCancerGenome: not present;CancerHotspot: no;3DHotspot: no	MutationAssessor: NA;SIFT: NA;Polyphen-2: NA	Nonsense_Mutation	SNP			Somatic	Untested	broad.mit.edu	11	108203609	108203609	C	T	11:g.108203609C>T	ENST00000278616.4:c.7909C>T	0.95		41	2			131	53/63
MSK-IMPACT Clinical Sequencing Cohort (MSKCC, Nat Med 2017)	P-0008315-T01-IM5	Prostate Adenocarcinoma	X24_splice	OncoKB: Likely Oncogenic, level_1;CIViC: NA;MyCancerGenome: not present;CancerHotspot: no;3DHotspot: no	MutationAssessor: impact: , score: undefined;SIFT: NA;Polyphen-2: NA	Splice_Site	SNP			NA	NA	NA	11	108098425	108098425	T	C	11:g.108098425T>C	ENST00000278616.4:c.72+2T>C	0.41		295	427			5
Prostate Adenocarcinoma (TCGA, PanCancer Atlas)	TCGA-KK-A8IG-01	Prostate Adenocarcinoma	S698*	OncoKB: Likely Oncogenic, level_1;CIViC: NA;MyCancerGenome: not present;CancerHotspot: no;3DHotspot: no	MutationAssessor: NA;SIFT: NA;Polyphen-2: NA	Frame_Shift_Del	DEL			.	.	.	11	108124735	108124736	CA	-	11:g.108124735_108124736del	ENST00000278616.4:c.2093_2094del	0.13		12	83		81	30	13/63
Prostate Adenocarcinoma (TCGA, PanCancer Atlas)	TCGA-V1-A9O7-01	Prostate Adenocarcinoma	C1396*	OncoKB: Likely Oncogenic, level_1;CIViC: NA;MyCancerGenome: not present;CancerHotspot: no;3DHotspot: no	MutationAssessor: NA;SIFT: NA;Polyphen-2: NA	Frame_Shift_Del	DEL			.	.	.	11	108159780	108159784	TGTCA	-	11:g.108159780_108159784del	ENST00000278616.4:c.4187_4191del	0.21		10	38		60	23	28/63
MSK-IMPACT Clinical Sequencing Cohort (MSKCC, Nat Med 2017)	P-0002273-T02-IM3	Prostate Adenocarcinoma	C633fs	OncoKB: Likely Oncogenic, level_1;CIViC: NA;MyCancerGenome: not present;CancerHotspot: no;3DHotspot: no	MutationAssessor: NA;SIFT: NA;Polyphen-2: NA	Frame_Shift_Del	DEL			NA	NA	NA	11	108123639	108123639	G	-	11:g.108123639del	ENST00000278616.4:c.1898+1del	0.30		109	250			3	12/63
MSK-IMPACT Clinical Sequencing Cohort (MSKCC, Nat Med 2017)	P-0002273-T01-IM3	Prostate Adenocarcinoma	C633fs	OncoKB: Likely Oncogenic, level_1;CIViC: NA;MyCancerGenome: not present;CancerHotspot: no;3DHotspot: no	MutationAssessor: NA;SIFT: NA;Polyphen-2: NA	Frame_Shift_Del	DEL			NA	NA	NA	11	108123639	108123639	G	-	11:g.108123639del	ENST00000278616.4:c.1898+1del	0.31		77	170			3	12/63
MSK-IMPACT Clinical Sequencing Cohort (MSKCC, Nat Med 2017)	P-0004355-T01-IM5	Prostate Adenocarcinoma	P292L	OncoKB: Likely Oncogenic, level_1;CIViC: NA;MyCancerGenome: not present;CancerHotspot: no;3DHotspot: no	MutationAssessor: impact: medium, score: 2.475;SIFT: impact: deleterious, score: 0;Polyphen-2: impact: probably_damaging, score: 0.999	Missense_Mutation	SNP	diploid	2	NA	NA	NA	11	108115727	108115727	C	T	11:g.108115727C>T	ENST00000278616.4:c.875C>T	0.46		72	84			3	7/63
MSK-IMPACT Clinical Sequencing Cohort (MSKCC, Nat Med 2017)	P-0008315-T01-IM5	Prostate Adenocarcinoma	D639Ifs*10	OncoKB: Likely Oncogenic, level_1;CIViC: NA;MyCancerGenome: not present;CancerHotspot: no;3DHotspot: no	MutationAssessor: NA;SIFT: NA;Polyphen-2: NA	Frame_Shift_Del	DEL			NA	NA	NA	11	108124552	108124552	A	-	11:g.108124552del	ENST00000278616.4:c.1914del	0.40		301	455			5	13/63
Metastatic Prostate Adenocarcinoma (SU2C/PCF Dream Team, PNAS 2019)	PROS10448-1115154-Tumor-SM-5EEBM	Prostate Adenocarcinoma	L2492Sfs*3	OncoKB: Likely Oncogenic, level_1;CIViC: NA;MyCancerGenome: not present;CancerHotspot: no;3DHotspot: no	MutationAssessor: NA;SIFT: NA;Polyphen-2: NA	Frame_Shift_Del	DEL			Somatic	Untested	broad.mit.edu	11	108201102	108201115	TCTGGCTTGAAAAT	-	11:g.108201102_108201115del	ENST00000278616.4:c.7474_7487del				108			40	50/63
Metastatic Prostate Adenocarcinoma (SU2C/PCF Dream Team, PNAS 2019)	SC_9027-Tumor	Prostate Adenocarcinoma	Q1970*	OncoKB: Likely Oncogenic, level_1;CIViC: NA;MyCancerGenome: not present;CancerHotspot: no;3DHotspot: no	MutationAssessor: NA;SIFT: NA;Polyphen-2: NA	Nonsense_Mutation	SNP			Somatic	Untested	broad.mit.edu	11	108181032	108181032	C	T	11:g.108181032C>T	ENST00000278616.4:c.5908C>T	0.07		5	66			149	39/63
Metastatic Prostate Adenocarcinoma (SU2C/PCF Dream Team, PNAS 2019)	PRAD-6115394.0-Tumor-SM-7LGUG	Prostate Adenocarcinoma	S592Afs*7	OncoKB: Likely Oncogenic, level_1;CIViC: NA;MyCancerGenome: not present;CancerHotspot: no;3DHotspot: no	MutationAssessor: NA;SIFT: NA;Polyphen-2: NA	Frame_Shift_Del	DEL			Somatic	Untested	broad.mit.edu	11	108122729	108122739	TAGCACAGAAG	-	11:g.108122729_108122739del	ENST00000278616.4:c.1774_1784del				152			67	11/63
Metastatic Prostate Adenocarcinoma (SU2C/PCF Dream Team, PNAS 2019)	SC_9151_Tumor	Prostate Adenocarcinoma	X974_splice	OncoKB: Likely Oncogenic, level_1;CIViC: NA;MyCancerGenome: not present;CancerHotspot: no;3DHotspot: no	MutationAssessor: impact: , score: undefined;SIFT: NA;Polyphen-2: NA	Splice_Site	SNP			Somatic	Untested	broad.mit.edu	11	108141977	108141977	G	A	11:g.108141977G>A	ENST00000278616.4:c.2922-1G>A	0.30		34	78			54
MSK-IMPACT Clinical Sequencing Cohort (MSKCC, Nat Med 2017)	P-0009904-T01-IM5	Prostate Adenocarcinoma	P1382Hfs*4	OncoKB: Likely Oncogenic, level_1;CIViC: NA;MyCancerGenome: not present;CancerHotspot: no;3DHotspot: no	MutationAssessor: NA;SIFT: NA;Polyphen-2: NA	Frame_Shift_Del	DEL			NA	NA	NA	11	108159738	108159738	C	-	11:g.108159738del	ENST00000278616.4:c.4145del	0.11		44	375			4	28/63
MSK-IMPACT Clinical Sequencing Cohort (MSKCC, Nat Med 2017)	P-0012375-T01-IM5	Prostate Adenocarcinoma	L2659*	OncoKB: Likely Oncogenic, level_1;CIViC: NA;MyCancerGenome: not present;CancerHotspot: no;3DHotspot: no	MutationAssessor: NA;SIFT: NA;Polyphen-2: NA	Nonsense_Mutation	SNP			NA	NA	NA	11	108204661	108204661	T	G	11:g.108204661T>G	ENST00000278616.4:c.7976T>G	0.65		268	144			3	54/63
Prostate Adenocarcinoma (Broad/Cornell, Nat Genet 2012)	PR-2682	Prostate Adenocarcinoma	K2505fs	OncoKB: Likely Oncogenic, level_1;CIViC: NA;MyCancerGenome: not present;CancerHotspot: no;3DHotspot: no	MutationAssessor: NA;SIFT: NA;Polyphen-2: NA	Frame_Shift_Del	DEL			Somatic	NA	broad.mit.edu	11	108201148	108201148	G	-	11:g.108201148del	ENST00000278616.4:c.7515+1del							27	50/63
Prostate Adenocarcinoma (Fred Hutchinson CRC, Nat Med 2016)	10-013F1_LN	Prostate Adenocarcinoma	L1238Kfs*6	OncoKB: Likely Oncogenic, level_1;CIViC: NA;MyCancerGenome: not present;CancerHotspot: no;3DHotspot: no	MutationAssessor: NA;SIFT: NA;Polyphen-2: NA	Frame_Shift_Del	DEL		2	NA	NA	fhcrc	11	108153565	108153569	TTTTA	-	11:g.108153565_108153569del	ENST00000278616.4:c.3712_3716del	0.75		48	16			31	25/63
Prostate Adenocarcinoma (Fred Hutchinson CRC, Nat Med 2016)	10-013G1_RETROPERITONEAL	Prostate Adenocarcinoma	L1238Kfs*6	OncoKB: Likely Oncogenic, level_1;CIViC: NA;MyCancerGenome: not present;CancerHotspot: no;3DHotspot: no	MutationAssessor: NA;SIFT: NA;Polyphen-2: NA	Frame_Shift_Del	DEL		2	NA	NA	fhcrc	11	108153565	108153569	TTTTA	-	11:g.108153565_108153569del	ENST00000278616.4:c.3712_3716del	0.65		51	28			38	25/63
Prostate Adenocarcinoma (Fred Hutchinson CRC, Nat Med 2016)	10-013J2_LN	Prostate Adenocarcinoma	L1238Kfs*6	OncoKB: Likely Oncogenic, level_1;CIViC: NA;MyCancerGenome: not present;CancerHotspot: no;3DHotspot: no	MutationAssessor: NA;SIFT: NA;Polyphen-2: NA	Frame_Shift_Del	DEL		2	NA	NA	fhcrc	11	108153565	108153569	TTTTA	-	11:g.108153565_108153569del	ENST00000278616.4:c.3712_3716del	0.72		60	23			38	25/63
Prostate Adenocarcinoma (SMMU, Eur Urol 2017)	CH60T	Prostate Adenocarcinoma	E1342*	OncoKB: Likely Oncogenic, level_1;CIViC: NA;MyCancerGenome: not present;CancerHotspot: no;3DHotspot: no	MutationAssessor: NA;SIFT: NA;Polyphen-2: NA	Nonsense_Mutation	SNP			Somatic	NA	NA	11	108158357	108158357	G	T	11:g.108158357G>T	ENST00000278616.4:c.4024G>T							22	27/63
Metastatic Prostate Adenocarcinoma (MCTP, Nature 2012)	WA15	Prostate Adenocarcinoma	Y2852Cfs*4	OncoKB: Likely Oncogenic, level_1;CIViC: NA;MyCancerGenome: not present;CancerHotspot: no;3DHotspot: no	MutationAssessor: NA;SIFT: NA;Polyphen-2: NA	Frame_Shift_Del	DEL		1	NA	not tested	umich.edu	11	108216606	108216609	ATAC	-	11:g.108216606_108216609del	ENST00000278616.4:c.8555_8558del	0.22		31	111		83	38	58/63
Metastatic Prostate Adenocarcinoma (MCTP, Nature 2012)	WA3	Prostate Adenocarcinoma	S2011Yfs*6	OncoKB: Likely Oncogenic, level_1;CIViC: NA;MyCancerGenome: not present;CancerHotspot: no;3DHotspot: no	MutationAssessor: NA;SIFT: NA;Polyphen-2: NA	Frame_Shift_Del	DEL		1	NA	not tested	umich.edu	11	108186574	108186575	AG	-	11:g.108186574_108186575del	ENST00000278616.4:c.6031_6032del	0.81		30	7		37	36	41/63
Metastatic Prostate Adenocarcinoma (SU2C/PCF Dream Team, PNAS 2019)	PROS10448-SUTC.01115083-Tumor-SM-4JC6D	Prostate Adenocarcinoma	A2325fs	OncoKB: Likely Oncogenic, level_1;CIViC: NA;MyCancerGenome: not present;CancerHotspot: no;3DHotspot: no	MutationAssessor: NA;SIFT: NA;Polyphen-2: NA	Frame_Shift_Ins	INS			Somatic	Untested	broad.mit.edu	11	108196951	108196952	-	G	11:g.108196951_108196952insG	ENST00000278616.4:c.6975+1dup				177			58	47/63
Metastatic Prostate Adenocarcinoma (SU2C/PCF Dream Team, PNAS 2019)	PROS10448-SUTC.01115083-Tumor-SM-4JC6G	Prostate Adenocarcinoma	A2325fs	OncoKB: Likely Oncogenic, level_1;CIViC: NA;MyCancerGenome: not present;CancerHotspot: no;3DHotspot: no	MutationAssessor: NA;SIFT: NA;Polyphen-2: NA	Frame_Shift_Ins	INS			Somatic	Untested	broad.mit.edu	11	108196951	108196952	-	G	11:g.108196951_108196952insG	ENST00000278616.4:c.6975+1dup				216			83	47/63
Metastatic Prostate Adenocarcinoma (SU2C/PCF Dream Team, PNAS 2019)	SC_9183_T	Prostate Adenocarcinoma	X2597_splice	OncoKB: Likely Oncogenic, level_1;CIViC: NA;MyCancerGenome: not present;CancerHotspot: no;3DHotspot: no	MutationAssessor: NA;SIFT: NA;Polyphen-2: NA	Splice_Region	DEL			Somatic	Untested	broad.mit.edu	11	108203479	108203481	TTA	-	11:g.108203479_108203481del	ENST00000278616.4:c.7789-7_7789-5del				118			845
Metastatic Prostate Adenocarcinoma (SU2C/PCF Dream Team, PNAS 2019)	SC_9170_Tumor	Prostate Adenocarcinoma	L542Ffs*24	OncoKB: Likely Oncogenic, level_1;CIViC: NA;MyCancerGenome: not present;CancerHotspot: no;3DHotspot: no	MutationAssessor: NA;SIFT: NA;Polyphen-2: NA	Frame_Shift_Ins	INS			Somatic	Untested	broad.mit.edu	11	108122578	108122579	-	T	11:g.108122578_108122579insT	ENST00000278616.4:c.1625dup				195			4	11/63
Metastatic Solid Cancers (UMich, Nature 2017)	MO_1096	Prostate Adenocarcinoma	Q2809Pfs*6	OncoKB: Likely Oncogenic, level_1;CIViC: NA;MyCancerGenome: not present;CancerHotspot: no;3DHotspot: no	MutationAssessor: NA;SIFT: NA;Polyphen-2: NA	Frame_Shift_Ins	INS			NA	NA	University of Michigan	11	108216476	108216477	-	C	11:g.108216476_108216477insC	ENST00000278616.4:c.8425dup	0.70		23	10		34	49	58/63
Metastatic Prostate Adenocarcinoma (SU2C/PCF Dream Team, PNAS 2019)	SC_9030-Tumor	Prostate Adenocarcinoma	Q1852*	OncoKB: Likely Oncogenic, level_1;CIViC: NA;MyCancerGenome: not present;CancerHotspot: no;3DHotspot: no	MutationAssessor: NA;SIFT: NA;Polyphen-2: NA	Nonsense_Mutation	SNP			Germline	NA	NA	11	108175459	108175459	C	T	11:g.108175459C>T	ENST00000278616.4:c.5554C>T							75	37/63
Metastatic Prostate Adenocarcinoma (SU2C/PCF Dream Team, PNAS 2019)	SC_9072-TM	Prostate Adenocarcinoma	W2638*	OncoKB: Likely Oncogenic, level_1;CIViC: NA;MyCancerGenome: not present;CancerHotspot: no;3DHotspot: no	MutationAssessor: NA;SIFT: NA;Polyphen-2: NA	Nonsense_Mutation	SNP			Germline	NA	NA	11	108203613	108203613	G	A	11:g.108203613G>A	ENST00000278616.4:c.7913G>A							154	53/63
Metastatic Prostate Adenocarcinoma (SU2C/PCF Dream Team, PNAS 2019)	MO_1221-Tumor	Prostate Adenocarcinoma	X2544_splice	OncoKB: Likely Oncogenic, level_1;CIViC: NA;MyCancerGenome: not present;CancerHotspot: no;3DHotspot: no	MutationAssessor: impact: , score: undefined;SIFT: NA;Polyphen-2: NA	Splice_Site	SNP			Germline	NA	NA	11	108202604	108202604	A	C	11:g.108202604A>C	ENST00000278616.4:c.7630-2A>C							1
Metastatic Prostate Adenocarcinoma (SU2C/PCF Dream Team, PNAS 2019)	PROS10448-SUTC.01115082-Tumor-SM-4JC6B	Prostate Adenocarcinoma	K2589Nfs*17	OncoKB: Likely Oncogenic, level_1;CIViC: NA;MyCancerGenome: not present;CancerHotspot: no;3DHotspot: no	MutationAssessor: NA;SIFT: NA;Polyphen-2: NA	Frame_Shift_Del	DEL			Germline	NA	NA	11	108202741	108202741	A	-	11:g.108202741del	ENST00000278616.4:c.7767del							71	52/63
Metastatic Prostate Adenocarcinoma (SU2C/PCF Dream Team, PNAS 2019)	PROS10448-SUTC.01115082-Tumor-SM-4JC6C	Prostate Adenocarcinoma	K2589Nfs*17	OncoKB: Likely Oncogenic, level_1;CIViC: NA;MyCancerGenome: not present;CancerHotspot: no;3DHotspot: no	MutationAssessor: NA;SIFT: NA;Polyphen-2: NA	Frame_Shift_Del	DEL			Germline	NA	NA	11	108202741	108202741	A	-	11:g.108202741del	ENST00000278616.4:c.7767del							49	52/63
Metastatic Prostate Adenocarcinoma (SU2C/PCF Dream Team, PNAS 2019)	PM156-TM	Prostate Adenocarcinoma	L1255*	OncoKB: Likely Oncogenic, level_1;CIViC: NA;MyCancerGenome: not present;CancerHotspot: no;3DHotspot: no	MutationAssessor: NA;SIFT: NA;Polyphen-2: NA	Frame_Shift_Del	DEL			Germline	NA	NA	11	108154968	108154968	T	-	11:g.108154968del	ENST00000278616.4:c.3764del							78	26/63
Metastatic Prostate Adenocarcinoma (SU2C/PCF Dream Team, PNAS 2019)	SC_9059-Tumor	Prostate Adenocarcinoma	V1268*	OncoKB: Likely Oncogenic, level_1;CIViC: NA;MyCancerGenome: not present;CancerHotspot: no;3DHotspot: no	MutationAssessor: NA;SIFT: NA;Polyphen-2: NA	Frame_Shift_Del	DEL		1	Germline	NA	NA	11	108155008	108155008	G	-	11:g.108155008del	ENST00000278616.4:c.3802del							49	26/63
Metastatic Prostate Adenocarcinoma (SU2C/PCF Dream Team, PNAS 2019)	SC_9105_Tumor	Prostate Adenocarcinoma	E1971Rfs*19	OncoKB: Likely Oncogenic, level_1;CIViC: NA;MyCancerGenome: not present;CancerHotspot: no;3DHotspot: no	MutationAssessor: NA;SIFT: NA;Polyphen-2: NA	Frame_Shift_Del	DEL		1	Germline	NA	NA	11	108181033	108181033	A	-	11:g.108181033del	ENST00000278616.4:c.5910del							59	39/63
Prostate Adenocarcinoma (TCGA, PanCancer Atlas)	TCGA-HC-8260-01	Prostate Adenocarcinoma	ATM-DDX10	OncoKB: Likely Oncogenic, level_1;CIViC: NA;MyCancerGenome: not present;CancerHotspot: no;3DHotspot: no	MutationAssessor: NA;SIFT: NA;Polyphen-2: NA	Fusion	NA			NA	NA	WashU	NA	-1	-1	NA										9
Prostate Adenocarcinoma (TCGA, PanCancer Atlas)	TCGA-KK-A6E8-01	Prostate Adenocarcinoma	ATM-CARD18	OncoKB: Likely Oncogenic, level_1;CIViC: NA;MyCancerGenome: not present;CancerHotspot: no;3DHotspot: no	MutationAssessor: NA;SIFT: NA;Polyphen-2: NA	Fusion	NA			NA	NA	WashU	NA	-1	-1	NA										37
MSK-IMPACT Clinical Sequencing Cohort (MSKCC, Nat Med 2017)	P-0003524-T01-IM5	Upper Tract Urothelial Carcinoma	R3008H	OncoKB: Likely Oncogenic, level_3b;CIViC: NA;MyCancerGenome: not present;CancerHotspot: yes;3DHotspot: no	MutationAssessor: impact: medium, score: 2.36;SIFT: impact: deleterious, score: 0;Polyphen-2: impact: probably_damaging, score: 0.988	Missense_Mutation	SNP	diploid	28	NA	NA	NA	11	108236087	108236087	G	A	11:g.108236087G>A	ENST00000278616.4:c.9023G>A	0.28		132	339			42	63/63
MSK-IMPACT Clinical Sequencing Cohort (MSKCC, Nat Med 2017)	P-0007836-T01-IM5	Colon Adenocarcinoma	R3008H	OncoKB: Likely Oncogenic, level_3b;CIViC: NA;MyCancerGenome: not present;CancerHotspot: yes;3DHotspot: no	MutationAssessor: impact: medium, score: 2.36;SIFT: impact: deleterious, score: 0;Polyphen-2: impact: probably_damaging, score: 0.988	Missense_Mutation	SNP	diploid	28	NA	NA	NA	11	108236087	108236087	G	A	11:g.108236087G>A	ENST00000278616.4:c.9023G>A	0.16		138	733			65	63/63
MSK-IMPACT Clinical Sequencing Cohort (MSKCC, Nat Med 2017)	P-0010067-T01-IM5	Pancreatic Adenocarcinoma	R3008H	OncoKB: Likely Oncogenic, level_3b;CIViC: NA;MyCancerGenome: not present;CancerHotspot: yes;3DHotspot: no	MutationAssessor: impact: medium, score: 2.36;SIFT: impact: deleterious, score: 0;Polyphen-2: impact: probably_damaging, score: 0.988	Missense_Mutation	SNP	diploid	28	NA	NA	NA	11	108236087	108236087	G	A	11:g.108236087G>A	ENST00000278616.4:c.9023G>A	0.11		52	413			3	63/63
Colorectal Adenocarcinoma Triplets (MSKCC, Genome Biol 2014)	EV-036-M	Colorectal Adenocarcinoma	R3008H	OncoKB: Likely Oncogenic, level_3b;CIViC: NA;MyCancerGenome: not present;CancerHotspot: yes;3DHotspot: no	MutationAssessor: impact: medium, score: 2.36;SIFT: impact: deleterious, score: 0;Polyphen-2: impact: probably_damaging, score: 0.988	Missense_Mutation	SNP		28	Somatic	high	MSKCC	11	108236087	108236087	G	A	11:g.108236087G>A	ENST00000278616.4:c.9023G>A	0.11		69	544		789	8	63/63
Colorectal Adenocarcinoma Triplets (MSKCC, Genome Biol 2014)	EV-036-P	Colorectal Adenocarcinoma	R3008H	OncoKB: Likely Oncogenic, level_3b;CIViC: NA;MyCancerGenome: not present;CancerHotspot: yes;3DHotspot: no	MutationAssessor: impact: medium, score: 2.36;SIFT: impact: deleterious, score: 0;Polyphen-2: impact: probably_damaging, score: 0.988	Missense_Mutation	SNP		28	Somatic	high	MSKCC	11	108236087	108236087	G	A	11:g.108236087G>A	ENST00000278616.4:c.9023G>A	0.41		266	384		789	6	63/63
Colorectal Adenocarcinoma (DFCI, Cell Reports 2016)	coadread_dfci_2016_123	Colorectal Adenocarcinoma	R3008H	OncoKB: Likely Oncogenic, level_3b;CIViC: NA;MyCancerGenome: not present;CancerHotspot: yes;3DHotspot: no	MutationAssessor: impact: medium, score: 2.36;SIFT: impact: deleterious, score: 0;Polyphen-2: impact: probably_damaging, score: 0.988	Missense_Mutation	SNP		28	NA	NA	dfci.harvard.edu	11	108236087	108236087	G	A	11:g.108236087G>A	ENST00000278616.4:c.9023G>A							178	63/63
Uterine Corpus Endometrial Carcinoma (TCGA, PanCancer Atlas)	TCGA-AJ-A2QK-01	Uterine Endometrioid Carcinoma	R3008H	OncoKB: Likely Oncogenic, level_3b;CIViC: NA;MyCancerGenome: not present;CancerHotspot: yes;3DHotspot: no	MutationAssessor: impact: medium, score: 2.36;SIFT: impact: deleterious, score: 0;Polyphen-2: impact: probably_damaging, score: 0.988	Missense_Mutation	SNP	shallowdel	28	.	.	.	11	108236087	108236087	G	A	11:g.108236087G>A	ENST00000278616.4:c.9023G>A	0.52		12	11		39	69	63/63
Colorectal Adenocarcinoma (TCGA, PanCancer Atlas)	TCGA-DM-A28K-01	Mucinous Adenocarcinoma of the Colon and Rectum	R3008H	OncoKB: Likely Oncogenic, level_3b;CIViC: NA;MyCancerGenome: not present;CancerHotspot: yes;3DHotspot: no	MutationAssessor: impact: medium, score: 2.36;SIFT: impact: deleterious, score: 0;Polyphen-2: impact: probably_damaging, score: 0.988	Missense_Mutation	SNP	diploid	28	.	.	.	11	108236087	108236087	G	A	11:g.108236087G>A	ENST00000278616.4:c.9023G>A	0.44		37	48		108	101	63/63
Lung Adenocarcinoma (TCGA, PanCancer Atlas)	TCGA-67-6215-01	Lung Adenocarcinoma	R3008H	OncoKB: Likely Oncogenic, level_3b;CIViC: NA;MyCancerGenome: not present;CancerHotspot: yes;3DHotspot: no	MutationAssessor: impact: medium, score: 2.36;SIFT: impact: deleterious, score: 0;Polyphen-2: impact: probably_damaging, score: 0.988	Missense_Mutation	SNP	gain	28	.	.	.	11	108236087	108236087	G	A	11:g.108236087G>A	ENST00000278616.4:c.9023G>A	0.22		23	80		95	103	63/63
Stomach Adenocarcinoma (TCGA, PanCancer Atlas)	TCGA-CG-4301-01	Stomach Adenocarcinoma	L2890V	OncoKB: Likely Oncogenic, level_3b;CIViC: NA;MyCancerGenome: not present;CancerHotspot: yes;3DHotspot: no	MutationAssessor: impact: high, score: 3.535;SIFT: impact: deleterious, score: 0;Polyphen-2: impact: probably_damaging, score: 0.998	Missense_Mutation	SNP	shallowdel	8	.	.	.	11	108218089	108218089	C	G	11:g.108218089C>G	ENST00000278616.4:c.8668C>G	0.23		15	50		78	50	59/63
Ampullary Carcinoma (Baylor College of Medicine, Cell Reports 2016)	AMPAC_2890	Ampullary Carcinoma	R3008C	OncoKB: Oncogenic, level_3b;CIViC: Predictive: 1;MyCancerGenome: not present;CancerHotspot: yes;3DHotspot: no	MutationAssessor: impact: medium, score: 2.36;SIFT: impact: deleterious, score: 0;Polyphen-2: impact: probably_damaging, score: 0.988	Missense_Mutation	SNP		28	Somatic	Valid	Baylor College of Medicine	11	108236086	108236086	C	T	11:g.108236086C>T	ENST00000278616.4:c.9022C>T	0.20		26	102		104	729	63/63
MSK-IMPACT Clinical Sequencing Cohort (MSKCC, Nat Med 2017)	P-0007361-T01-IM5	Colorectal Adenocarcinoma	R3008C	OncoKB: Oncogenic, level_3b;CIViC: Predictive: 1;MyCancerGenome: not present;CancerHotspot: yes;3DHotspot: no	MutationAssessor: impact: medium, score: 2.36;SIFT: impact: deleterious, score: 0;Polyphen-2: impact: probably_damaging, score: 0.988	Missense_Mutation	SNP	diploid	28	NA	NA	NA	11	108236086	108236086	C	T	11:g.108236086C>T	ENST00000278616.4:c.9022C>T	0.10		30	278			8	63/63
MSK-IMPACT Clinical Sequencing Cohort (MSKCC, Nat Med 2017)	P-0009645-T01-IM5	Colon Adenocarcinoma	R3008C	OncoKB: Oncogenic, level_3b;CIViC: Predictive: 1;MyCancerGenome: not present;CancerHotspot: yes;3DHotspot: no	MutationAssessor: impact: medium, score: 2.36;SIFT: impact: deleterious, score: 0;Polyphen-2: impact: probably_damaging, score: 0.988	Missense_Mutation	SNP	diploid	28	NA	NA	NA	11	108236086	108236086	C	T	11:g.108236086C>T	ENST00000278616.4:c.9022C>T	0.62		598	363			6	63/63
MSK-IMPACT Clinical Sequencing Cohort (MSKCC, Nat Med 2017)	P-0010360-T01-IM5	Colon Adenocarcinoma	R3008C	OncoKB: Oncogenic, level_3b;CIViC: Predictive: 1;MyCancerGenome: not present;CancerHotspot: yes;3DHotspot: no	MutationAssessor: impact: medium, score: 2.36;SIFT: impact: deleterious, score: 0;Polyphen-2: impact: probably_damaging, score: 0.988	Missense_Mutation	SNP	diploid	28	NA	NA	NA	11	108236086	108236086	C	T	11:g.108236086C>T	ENST00000278616.4:c.9022C>T	0.46		452	521			6	63/63
MSK-IMPACT Clinical Sequencing Cohort (MSKCC, Nat Med 2017)	P-0011039-T01-IM5	Colon Adenocarcinoma	R3008C	OncoKB: Oncogenic, level_3b;CIViC: Predictive: 1;MyCancerGenome: not present;CancerHotspot: yes;3DHotspot: no	MutationAssessor: impact: medium, score: 2.36;SIFT: impact: deleterious, score: 0;Polyphen-2: impact: probably_damaging, score: 0.988	Missense_Mutation	SNP	diploid	28	NA	NA	NA	11	108236086	108236086	C	T	11:g.108236086C>T	ENST00000278616.4:c.9022C>T	0.37		367	637			6	63/63
MSK-IMPACT Clinical Sequencing Cohort (MSKCC, Nat Med 2017)	P-0012402-T01-IM5	Colon Adenocarcinoma	R3008C	OncoKB: Oncogenic, level_3b;CIViC: Predictive: 1;MyCancerGenome: not present;CancerHotspot: yes;3DHotspot: no	MutationAssessor: impact: medium, score: 2.36;SIFT: impact: deleterious, score: 0;Polyphen-2: impact: probably_damaging, score: 0.988	Missense_Mutation	SNP	diploid	28	NA	NA	NA	11	108236086	108236086	C	T	11:g.108236086C>T	ENST00000278616.4:c.9022C>T	0.14		126	807			240	63/63
Stomach Adenocarcinoma (TCGA, PanCancer Atlas)	TCGA-CG-5721-01	Intestinal Type Stomach Adenocarcinoma	R3008C	OncoKB: Oncogenic, level_3b;CIViC: Predictive: 1;MyCancerGenome: not present;CancerHotspot: yes;3DHotspot: no	MutationAssessor: impact: medium, score: 2.36;SIFT: impact: deleterious, score: 0;Polyphen-2: impact: probably_damaging, score: 0.988	Missense_Mutation	SNP	diploid	28	.	.	.	11	108236086	108236086	C	T	11:g.108236086C>T	ENST00000278616.4:c.9022C>T	0.16		24	123		180	3725	63/63
Adenoid Cystic Carcinoma Project (J Clin Invest 2019)	XRN-8XULXY	Adenoid Cystic Carcinoma	R3008C	OncoKB: Oncogenic, level_3b;CIViC: Predictive: 1;MyCancerGenome: not present;CancerHotspot: yes;3DHotspot: no	MutationAssessor: impact: medium, score: 2.36;SIFT: impact: deleterious, score: 0;Polyphen-2: impact: probably_damaging, score: 0.988	Missense_Mutation	SNP		28	SOMATIC	unknown	Foundation	11	108236086	108236086	C	T	11:g.108236086C>T	ENST00000278616.4:c.9022C>T	0.23		242	810			8	63/63
Pancreatic Adenocarcinoma (QCMG, Nature 2016)	ICGC_0508	Pancreatic Adenocarcinoma	R3008C	OncoKB: Oncogenic, level_3b;CIViC: Predictive: 1;MyCancerGenome: not present;CancerHotspot: yes;3DHotspot: no	MutationAssessor: impact: medium, score: 2.36;SIFT: impact: deleterious, score: 0;Polyphen-2: impact: probably_damaging, score: 0.988	Missense_Mutation	SNP		28	Somatic	NA	qcmg.uq.edu.au	11	108236086	108236086	C	T	11:g.108236086C>T	ENST00000278616.4:c.9022C>T							11	63/63
Uterine Corpus Endometrial Carcinoma (TCGA, PanCancer Atlas)	TCGA-AP-A0LT-01	Uterine Endometrioid Carcinoma	A2062V	OncoKB: Likely Oncogenic, level_3b;CIViC: Predictive: 1;MyCancerGenome: not present;CancerHotspot: no;3DHotspot: no	MutationAssessor: impact: low, score: 1.355;SIFT: impact: tolerated, score: 0.72;Polyphen-2: impact: benign, score: 0.012	Missense_Mutation	SNP	diploid	2	.	.	.	11	108186827	108186827	C	T	11:g.108186827C>T	ENST00000278616.4:c.6185C>T	0.36		27	49		129	638	42/63
MSK-IMPACT Clinical Sequencing Cohort (MSKCC, Nat Med 2017)	P-0007044-T01-IM5	Lung Adenocarcinoma	C2488Y	OncoKB: Likely Oncogenic, level_3b;CIViC: Predictive: 1;MyCancerGenome: not present;CancerHotspot: no;3DHotspot: no	MutationAssessor: impact: medium, score: 2.43;SIFT: impact: deleterious, score: 0;Polyphen-2: impact: probably_damaging, score: 0.997	Missense_Mutation	SNP			NA	NA	NA	11	108201096	108201096	G	A	11:g.108201096G>A	ENST00000278616.4:c.7463G>A	0.13		96	616			8	50/63
MSK-IMPACT Clinical Sequencing Cohort (MSKCC, Nat Med 2017)	P-0002016-T01-IM3	Lung Adenocarcinoma	D1682H	OncoKB: Likely Oncogenic, level_3b;CIViC: Predictive: 1;MyCancerGenome: not present;CancerHotspot: no;3DHotspot: no	MutationAssessor: impact: medium, score: 2.56;SIFT: impact: deleterious, score: 0;Polyphen-2: impact: probably_damaging, score: 0.998	Missense_Mutation	SNP		6	NA	NA	NA	11	108170479	108170479	G	C	11:g.108170479G>C	ENST00000278616.4:c.5044G>C	0.11		48	382			23	34/63
Cutaneous Squamous Cell Carcinoma (DFCI, Clin Cancer Res 2015)	S08-7608-TP-NT	Cutaneous Squamous Cell Carcinoma	R1466P	OncoKB: Predicted Oncogenic, level_3b;CIViC: NA;MyCancerGenome: not present;CancerHotspot: yes;3DHotspot: no	MutationAssessor: impact: medium, score: 2.51;SIFT: impact: deleterious, score: 0;Polyphen-2: impact: probably_damaging, score: 0.943	Missense_Mutation	SNP		2	Somatic	Untested	broad.mit.edu	11	108160489	108160489	G	C	11:g.108160489G>C	ENST00000278616.4:c.4397G>C							55	29/63
MSK-IMPACT Clinical Sequencing Cohort (MSKCC, Nat Med 2017)	P-0006190-T01-IM5	Upper Tract Urothelial Carcinoma	R1466P	OncoKB: Predicted Oncogenic, level_3b;CIViC: NA;MyCancerGenome: not present;CancerHotspot: yes;3DHotspot: no	MutationAssessor: impact: medium, score: 2.51;SIFT: impact: deleterious, score: 0;Polyphen-2: impact: probably_damaging, score: 0.943	Missense_Mutation	SNP	diploid	2	NA	NA	NA	11	108160489	108160489	G	C	11:g.108160489G>C	ENST00000278616.4:c.4397G>C	0.41		442	638			29	29/63
Medulloblastoma (Broad, Nature 2012)	MD-330	Medulloblastoma	R2832C	OncoKB: Likely Oncogenic, level_3b;CIViC: NA;MyCancerGenome: not present;CancerHotspot: yes;3DHotspot: no	MutationAssessor: impact: high, score: 3.65;SIFT: impact: deleterious, score: 0;Polyphen-2: impact: probably_damaging, score: 0.994	Missense_Mutation	SNP		9	NA	NA	broad.mit.edu	11	108216545	108216545	C	T	11:g.108216545C>T	ENST00000278616.4:c.8494C>T							39	58/63
MSK-IMPACT Clinical Sequencing Cohort (MSKCC, Nat Med 2017)	P-0000686-T01-IM3	Cutaneous Melanoma	R2832C	OncoKB: Likely Oncogenic, level_3b;CIViC: NA;MyCancerGenome: not present;CancerHotspot: yes;3DHotspot: no	MutationAssessor: impact: high, score: 3.65;SIFT: impact: deleterious, score: 0;Polyphen-2: impact: probably_damaging, score: 0.994	Missense_Mutation	SNP	diploid	9	NA	NA	NA	11	108216545	108216545	C	T	11:g.108216545C>T	ENST00000278616.4:c.8494C>T	0.22		177	615			163	58/63
MSK-IMPACT Clinical Sequencing Cohort (MSKCC, Nat Med 2017)	P-0009735-T01-IM5	Hurthle Cell Thyroid Cancer	R2832C	OncoKB: Likely Oncogenic, level_3b;CIViC: NA;MyCancerGenome: not present;CancerHotspot: yes;3DHotspot: no	MutationAssessor: impact: high, score: 3.65;SIFT: impact: deleterious, score: 0;Polyphen-2: impact: probably_damaging, score: 0.994	Missense_Mutation	SNP	diploid	9	NA	NA	NA	11	108216545	108216545	C	T	11:g.108216545C>T	ENST00000278616.4:c.8494C>T	0.46		393	463			21	58/63
Basal Cell Carcinoma (UNIGE, Nat Genet 2016)	5-VS090-T2	Skin Cancer, Non-Melanoma	R2832C	OncoKB: Likely Oncogenic, level_3b;CIViC: NA;MyCancerGenome: not present;CancerHotspot: yes;3DHotspot: no	MutationAssessor: impact: high, score: 3.65;SIFT: impact: deleterious, score: 0;Polyphen-2: impact: probably_damaging, score: 0.994	Missense_Mutation	SNP		9	NA	NA	NA	11	108216545	108216545	C	T	11:g.108216545C>T	ENST00000278616.4:c.8494C>T	0.16		35	182			130	58/63
Colorectal Adenocarcinoma (DFCI, Cell Reports 2016)	coadread_dfci_2016_298012	Colorectal Adenocarcinoma	R2832C	OncoKB: Likely Oncogenic, level_3b;CIViC: NA;MyCancerGenome: not present;CancerHotspot: yes;3DHotspot: no	MutationAssessor: impact: high, score: 3.65;SIFT: impact: deleterious, score: 0;Polyphen-2: impact: probably_damaging, score: 0.994	Missense_Mutation	SNP		9	NA	NA	dfci.harvard.edu	11	108216545	108216545	C	T	11:g.108216545C>T	ENST00000278616.4:c.8494C>T							103	58/63
Uterine Corpus Endometrial Carcinoma (TCGA, PanCancer Atlas)	TCGA-BK-A6W3-01	Uterine Endometrioid Carcinoma	R2832C	OncoKB: Likely Oncogenic, level_3b;CIViC: NA;MyCancerGenome: not present;CancerHotspot: yes;3DHotspot: no	MutationAssessor: impact: high, score: 3.65;SIFT: impact: deleterious, score: 0;Polyphen-2: impact: probably_damaging, score: 0.994	Missense_Mutation	SNP	diploid	9	.	.	.	11	108216545	108216545	C	T	11:g.108216545C>T	ENST00000278616.4:c.8494C>T	0.35		29	53		35	3921	58/63
Stomach Adenocarcinoma (TCGA, PanCancer Atlas)	TCGA-BR-6566-01	Stomach Adenocarcinoma	R2832C	OncoKB: Likely Oncogenic, level_3b;CIViC: NA;MyCancerGenome: not present;CancerHotspot: yes;3DHotspot: no	MutationAssessor: impact: high, score: 3.65;SIFT: impact: deleterious, score: 0;Polyphen-2: impact: probably_damaging, score: 0.994	Missense_Mutation	SNP	diploid	9	.	.	.	11	108216545	108216545	C	T	11:g.108216545C>T	ENST00000278616.4:c.8494C>T	0.20		36	142		212	852	58/63
Lung Adenocarcinoma (TCGA, PanCancer Atlas)	TCGA-55-8508-01	Lung Adenocarcinoma	R2832C	OncoKB: Likely Oncogenic, level_3b;CIViC: NA;MyCancerGenome: not present;CancerHotspot: yes;3DHotspot: no	MutationAssessor: impact: high, score: 3.65;SIFT: impact: deleterious, score: 0;Polyphen-2: impact: probably_damaging, score: 0.994	Missense_Mutation	SNP	diploid	9	.	.	.	11	108216545	108216545	C	T	11:g.108216545C>T	ENST00000278616.4:c.8494C>T	0.24		45	141		179	165	58/63
Adenoid Cystic Carcinoma Project (J Clin Invest 2019)	XRN-EWV284	Adenoid Cystic Carcinoma	R2832C	OncoKB: Likely Oncogenic, level_3b;CIViC: NA;MyCancerGenome: not present;CancerHotspot: yes;3DHotspot: no	MutationAssessor: impact: high, score: 3.65;SIFT: impact: deleterious, score: 0;Polyphen-2: impact: probably_damaging, score: 0.994	Missense_Mutation	SNP		9	SOMATIC	unknown	Foundation	11	108216545	108216545	C	T	11:g.108216545C>T	ENST00000278616.4:c.8494C>T	0.03		26	852			10	58/63
Bladder Cancer (MSKCC, Eur Urol 2014)	DS-bla-055	Bladder Urothelial Carcinoma	R337H	OncoKB: Likely Oncogenic, level_3b;CIViC: NA;MyCancerGenome: not present;CancerHotspot: yes;3DHotspot: no	MutationAssessor: impact: medium, score: 2.42;SIFT: impact: deleterious, score: 0.02;Polyphen-2: impact: probably_damaging, score: 0.974	Missense_Mutation	SNP		29	Somatic	high	mskcc.org	11	108117799	108117799	G	A	11:g.108117799G>A	ENST00000278616.4:c.1010G>A	0.38		360	577		398	15	8/63
MSK-IMPACT Clinical Sequencing Cohort (MSKCC, Nat Med 2017)	P-0003936-T01-IM3	Breast Invasive Ductal Carcinoma	R337H	OncoKB: Likely Oncogenic, level_3b;CIViC: NA;MyCancerGenome: not present;CancerHotspot: yes;3DHotspot: no	MutationAssessor: impact: medium, score: 2.42;SIFT: impact: deleterious, score: 0.02;Polyphen-2: impact: probably_damaging, score: 0.974	Missense_Mutation	SNP		29	NA	NA	NA	11	108117799	108117799	G	A	11:g.108117799G>A	ENST00000278616.4:c.1010G>A	0.07		51	708			6	8/63
MSK-IMPACT Clinical Sequencing Cohort (MSKCC, Nat Med 2017)	P-0007361-T01-IM5	Colorectal Adenocarcinoma	R337H	OncoKB: Likely Oncogenic, level_3b;CIViC: NA;MyCancerGenome: not present;CancerHotspot: yes;3DHotspot: no	MutationAssessor: impact: medium, score: 2.42;SIFT: impact: deleterious, score: 0.02;Polyphen-2: impact: probably_damaging, score: 0.974	Missense_Mutation	SNP	diploid	29	NA	NA	NA	11	108117799	108117799	G	A	11:g.108117799G>A	ENST00000278616.4:c.1010G>A	0.02		8	334			8	8/63
MSK-IMPACT Clinical Sequencing Cohort (MSKCC, Nat Med 2017)	P-0008022-T02-IM5	Colon Adenocarcinoma	R337H	OncoKB: Likely Oncogenic, level_3b;CIViC: NA;MyCancerGenome: not present;CancerHotspot: yes;3DHotspot: no	MutationAssessor: impact: medium, score: 2.42;SIFT: impact: deleterious, score: 0.02;Polyphen-2: impact: probably_damaging, score: 0.974	Missense_Mutation	SNP		29	NA	NA	NA	11	108117799	108117799	G	A	11:g.108117799G>A	ENST00000278616.4:c.1010G>A	0.30		209	484			7	8/63
MSK-IMPACT Clinical Sequencing Cohort (MSKCC, Nat Med 2017)	P-0011474-T01-IM5	Adenoid Cystic Carcinoma	R337H	OncoKB: Likely Oncogenic, level_3b;CIViC: NA;MyCancerGenome: not present;CancerHotspot: yes;3DHotspot: no	MutationAssessor: impact: medium, score: 2.42;SIFT: impact: deleterious, score: 0.02;Polyphen-2: impact: probably_damaging, score: 0.974	Missense_Mutation	SNP		29	NA	NA	NA	11	108117799	108117799	G	A	11:g.108117799G>A	ENST00000278616.4:c.1010G>A	0.06		24	367			9	8/63
Upper Tract Urothelial Cancer (MSK, Eur Urol 2015)	DS-uttcc-073-P	Upper Tract Urothelial Carcinoma	R337H	OncoKB: Likely Oncogenic, level_3b;CIViC: NA;MyCancerGenome: not present;CancerHotspot: yes;3DHotspot: no	MutationAssessor: impact: medium, score: 2.42;SIFT: impact: deleterious, score: 0.02;Polyphen-2: impact: probably_damaging, score: 0.974	Missense_Mutation	SNP		29	NA	NA	mskcc.org	11	108117799	108117799	G	A	11:g.108117799G>A	ENST00000278616.4:c.1010G>A	0.02	0.0028	13	631	1	356	12	8/63
Basal Cell Carcinoma (UNIGE, Nat Genet 2016)	5-GE085-T1	Skin Cancer, Non-Melanoma	R337H	OncoKB: Likely Oncogenic, level_3b;CIViC: NA;MyCancerGenome: not present;CancerHotspot: yes;3DHotspot: no	MutationAssessor: impact: medium, score: 2.42;SIFT: impact: deleterious, score: 0.02;Polyphen-2: impact: probably_damaging, score: 0.974	Missense_Mutation	SNP		29	NA	NA	NA	11	108117799	108117799	G	A	11:g.108117799G>A	ENST00000278616.4:c.1010G>A	0.55		45	37			76	8/63
Upper Tract Urothelial Carcinoma (MSK, Nat Commun 2020)	DS-uttcc-073-P	Upper Tract Urothelial Carcinoma	R337H	OncoKB: Likely Oncogenic, level_3b;CIViC: NA;MyCancerGenome: not present;CancerHotspot: yes;3DHotspot: no	MutationAssessor: impact: medium, score: 2.42;SIFT: impact: deleterious, score: 0.02;Polyphen-2: impact: probably_damaging, score: 0.974	Missense_Mutation	SNP		29	NA	NA	mskcc.org	11	108117799	108117799	G	A	11:g.108117799G>A	ENST00000278616.4:c.1010G>A	0.98	1.00	631	13	356	1	12	8/63
Gastric Cancer (OncoSG, 2018)	GIS003-apollo16	Stomach Adenocarcinoma	R337H	OncoKB: Likely Oncogenic, level_3b;CIViC: NA;MyCancerGenome: not present;CancerHotspot: yes;3DHotspot: no	MutationAssessor: impact: medium, score: 2.42;SIFT: impact: deleterious, score: 0.02;Polyphen-2: impact: probably_damaging, score: 0.974	Missense_Mutation	SNP		29	NA	NA	NA	11	108117799	108117799	G	A	11:g.108117799G>A	ENST00000278616.4:c.1010G>A	0.27		11	30			1145	8/63
Gastric Cancer (OncoSG, 2018)	GIS003-tan76629543	Stomach Adenocarcinoma	R337H	OncoKB: Likely Oncogenic, level_3b;CIViC: NA;MyCancerGenome: not present;CancerHotspot: yes;3DHotspot: no	MutationAssessor: impact: medium, score: 2.42;SIFT: impact: deleterious, score: 0.02;Polyphen-2: impact: probably_damaging, score: 0.974	Missense_Mutation	SNP		29	NA	NA	NA	11	108117799	108117799	G	A	11:g.108117799G>A	ENST00000278616.4:c.1010G>A	0.30		26	62			177	8/63
Colorectal Adenocarcinoma (DFCI, Cell Reports 2016)	coadread_dfci_2016_1849	Colorectal Adenocarcinoma	R337H	OncoKB: Likely Oncogenic, level_3b;CIViC: NA;MyCancerGenome: not present;CancerHotspot: yes;3DHotspot: no	MutationAssessor: impact: medium, score: 2.42;SIFT: impact: deleterious, score: 0.02;Polyphen-2: impact: probably_damaging, score: 0.974	Missense_Mutation	SNP		29	NA	NA	dfci.harvard.edu	11	108117799	108117799	G	A	11:g.108117799G>A	ENST00000278616.4:c.1010G>A							2005	8/63
Colorectal Adenocarcinoma (DFCI, Cell Reports 2016)	coadread_dfci_2016_261	Colorectal Adenocarcinoma	R337H	OncoKB: Likely Oncogenic, level_3b;CIViC: NA;MyCancerGenome: not present;CancerHotspot: yes;3DHotspot: no	MutationAssessor: impact: medium, score: 2.42;SIFT: impact: deleterious, score: 0.02;Polyphen-2: impact: probably_damaging, score: 0.974	Missense_Mutation	SNP		29	NA	NA	dfci.harvard.edu	11	108117799	108117799	G	A	11:g.108117799G>A	ENST00000278616.4:c.1010G>A							1062	8/63
Colorectal Adenocarcinoma (DFCI, Cell Reports 2016)	coadread_dfci_2016_24	Colorectal Adenocarcinoma	R337H	OncoKB: Likely Oncogenic, level_3b;CIViC: NA;MyCancerGenome: not present;CancerHotspot: yes;3DHotspot: no	MutationAssessor: impact: medium, score: 2.42;SIFT: impact: deleterious, score: 0.02;Polyphen-2: impact: probably_damaging, score: 0.974	Missense_Mutation	SNP		29	NA	NA	dfci.harvard.edu	11	108117799	108117799	G	A	11:g.108117799G>A	ENST00000278616.4:c.1010G>A							122	8/63
Uterine Corpus Endometrial Carcinoma (TCGA, PanCancer Atlas)	TCGA-E6-A2P9-01	Uterine Endometrioid Carcinoma	R337H	OncoKB: Likely Oncogenic, level_3b;CIViC: NA;MyCancerGenome: not present;CancerHotspot: yes;3DHotspot: no	MutationAssessor: impact: medium, score: 2.42;SIFT: impact: deleterious, score: 0.02;Polyphen-2: impact: probably_damaging, score: 0.974	Missense_Mutation	SNP		29	.	.	.	11	108117799	108117799	G	A	11:g.108117799G>A	ENST00000278616.4:c.1010G>A	0.41		13	19		35	864	8/63
Uterine Corpus Endometrial Carcinoma (TCGA, PanCancer Atlas)	TCGA-EO-A3AU-01	Uterine Endometrioid Carcinoma	R337H	OncoKB: Likely Oncogenic, level_3b;CIViC: NA;MyCancerGenome: not present;CancerHotspot: yes;3DHotspot: no	MutationAssessor: impact: medium, score: 2.42;SIFT: impact: deleterious, score: 0.02;Polyphen-2: impact: probably_damaging, score: 0.974	Missense_Mutation	SNP		29	.	.	.	11	108117799	108117799	G	A	11:g.108117799G>A	ENST00000278616.4:c.1010G>A	0.42		10	14		29	669	8/63
Bladder Urothelial Carcinoma (TCGA, PanCancer Atlas)	TCGA-DK-A1AG-01	Bladder Urothelial Carcinoma	R337H	OncoKB: Likely Oncogenic, level_3b;CIViC: NA;MyCancerGenome: not present;CancerHotspot: yes;3DHotspot: no	MutationAssessor: impact: medium, score: 2.42;SIFT: impact: deleterious, score: 0.02;Polyphen-2: impact: probably_damaging, score: 0.974	Missense_Mutation	SNP		29	.	.	.	11	108117799	108117799	G	A	11:g.108117799G>A	ENST00000278616.4:c.1010G>A	0.44		26	33		39	111	8/63
Breast Invasive Carcinoma (TCGA, PanCancer Atlas)	TCGA-AN-A046-01	Breast Invasive Ductal Carcinoma	R337H	OncoKB: Likely Oncogenic, level_3b;CIViC: NA;MyCancerGenome: not present;CancerHotspot: yes;3DHotspot: no	MutationAssessor: impact: medium, score: 2.42;SIFT: impact: deleterious, score: 0.02;Polyphen-2: impact: probably_damaging, score: 0.974	Missense_Mutation	SNP		29	.	.	.	11	108117799	108117799	G	A	11:g.108117799G>A	ENST00000278616.4:c.1010G>A	0.25		28	84		135	5392	8/63
Colorectal Adenocarcinoma (TCGA, PanCancer Atlas)	TCGA-EI-6882-01	Rectal Adenocarcinoma	R337H	OncoKB: Likely Oncogenic, level_3b;CIViC: NA;MyCancerGenome: not present;CancerHotspot: yes;3DHotspot: no	MutationAssessor: impact: medium, score: 2.42;SIFT: impact: deleterious, score: 0.02;Polyphen-2: impact: probably_damaging, score: 0.974	Missense_Mutation	SNP		29	.	.	.	11	108117799	108117799	G	A	11:g.108117799G>A	ENST00000278616.4:c.1010G>A	0.48		76	82		138	1219	8/63
Colorectal Adenocarcinoma (TCGA, PanCancer Atlas)	TCGA-A6-5665-01	Colon Adenocarcinoma	R337H	OncoKB: Likely Oncogenic, level_3b;CIViC: NA;MyCancerGenome: not present;CancerHotspot: yes;3DHotspot: no	MutationAssessor: impact: medium, score: 2.42;SIFT: impact: deleterious, score: 0.02;Polyphen-2: impact: probably_damaging, score: 0.974	Missense_Mutation	SNP		29	.	.	.	11	108117799	108117799	G	A	11:g.108117799G>A	ENST00000278616.4:c.1010G>A	0.36		113	203		463	1858	8/63
Adenoid Cystic Carcinoma Project (J Clin Invest 2019)	PD7144a	Adenoid Cystic Carcinoma	R337H	OncoKB: Likely Oncogenic, level_3b;CIViC: NA;MyCancerGenome: not present;CancerHotspot: yes;3DHotspot: no	MutationAssessor: impact: medium, score: 2.42;SIFT: impact: deleterious, score: 0.02;Polyphen-2: impact: probably_damaging, score: 0.974	Missense_Mutation	SNP		29	Somatic	Unknown	Sanger	11	108117799	108117799	G	A	11:g.108117799G>A	ENST00000278616.4:c.1010G>A	0.42		45	63			90	8/63
Adenoid Cystic Carcinoma Project (J Clin Invest 2019)	XRN-EWV284	Adenoid Cystic Carcinoma	R337H	OncoKB: Likely Oncogenic, level_3b;CIViC: NA;MyCancerGenome: not present;CancerHotspot: yes;3DHotspot: no	MutationAssessor: impact: medium, score: 2.42;SIFT: impact: deleterious, score: 0.02;Polyphen-2: impact: probably_damaging, score: 0.974	Missense_Mutation	SNP		29	SOMATIC	unknown	Foundation	11	108117799	108117799	G	A	11:g.108117799G>A	ENST00000278616.4:c.1010G>A	0.35		242	450			10	8/63
Adenoid Cystic Carcinoma Project (J Clin Invest 2019)	XRN-VVN75X	Adenoid Cystic Breast Cancer	R337H	OncoKB: Likely Oncogenic, level_3b;CIViC: NA;MyCancerGenome: not present;CancerHotspot: yes;3DHotspot: no	MutationAssessor: impact: medium, score: 2.42;SIFT: impact: deleterious, score: 0.02;Polyphen-2: impact: probably_damaging, score: 0.974	Missense_Mutation	SNP		29	SOMATIC	unknown	Foundation	11	108117799	108117799	G	A	11:g.108117799G>A	ENST00000278616.4:c.1010G>A	0.05		43	819			7	8/63
Adenoid Cystic Carcinoma Project (J Clin Invest 2019)	P-0011474-T01-IM5	Adenoid Cystic Carcinoma	R337H	OncoKB: Likely Oncogenic, level_3b;CIViC: NA;MyCancerGenome: not present;CancerHotspot: yes;3DHotspot: no	MutationAssessor: impact: medium, score: 2.42;SIFT: impact: deleterious, score: 0.02;Polyphen-2: impact: probably_damaging, score: 0.974	Missense_Mutation	SNP		29	SOMATIC	Unknown	MSKCC	11	108117799	108117799	G	A	11:g.108117799G>A	ENST00000278616.4:c.1010G>A	0.06	0.0028	24	367	1	355	9	8/63
Colorectal Adenocarcinoma (Genentech, Nature 2012)	587304	Colorectal Adenocarcinoma	N2875S	OncoKB: Likely Oncogenic, level_3b;CIViC: NA;MyCancerGenome: not present;CancerHotspot: yes;3DHotspot: no	MutationAssessor: impact: high, score: 4.835;SIFT: impact: deleterious, score: 0;Polyphen-2: impact: probably_damaging, score: 1	Missense_Mutation	SNP		7	NA	VALIDATED	Genentech	11	108218045	108218045	A	G	11:g.108218045A>G	ENST00000278616.4:c.8624A>G							104	59/63
The Metastatic Breast Cancer Project (Provisional, February 2020)	MBC-MBCProject_1ps2hZH8-Tumor-SM-DL4OO	Breast Invasive Ductal Carcinoma	N2875S	OncoKB: Likely Oncogenic, level_3b;CIViC: NA;MyCancerGenome: not present;CancerHotspot: yes;3DHotspot: no	MutationAssessor: impact: high, score: 4.835;SIFT: impact: deleterious, score: 0;Polyphen-2: impact: probably_damaging, score: 1	Missense_Mutation	SNP		7	Somatic	NA	broad.mit.edu	11	108218045	108218045	A	G	11:g.108218045A>G	ENST00000278616.4:c.8624A>G	0.69		50	22			23	59/63
Breast Invasive Carcinoma (TCGA, PanCancer Atlas)	TCGA-EW-A1J6-01	Breast Invasive Ductal Carcinoma	N2875S	OncoKB: Likely Oncogenic, level_3b;CIViC: NA;MyCancerGenome: not present;CancerHotspot: yes;3DHotspot: no	MutationAssessor: impact: high, score: 4.835;SIFT: impact: deleterious, score: 0;Polyphen-2: impact: probably_damaging, score: 1	Missense_Mutation	SNP		7	.	.	.	11	108218045	108218045	A	G	11:g.108218045A>G	ENST00000278616.4:c.8624A>G	0.65		37	20		108	31	59/63
Colorectal Adenocarcinoma (TCGA, PanCancer Atlas)	TCGA-EI-7004-01	Rectal Adenocarcinoma	N2875S	OncoKB: Likely Oncogenic, level_3b;CIViC: NA;MyCancerGenome: not present;CancerHotspot: yes;3DHotspot: no	MutationAssessor: impact: high, score: 4.835;SIFT: impact: deleterious, score: 0;Polyphen-2: impact: probably_damaging, score: 1	Missense_Mutation	SNP		7	.	.	.	11	108218045	108218045	A	G	11:g.108218045A>G	ENST00000278616.4:c.8624A>G	0.28		24	62		158	85	59/63
MSK-IMPACT Clinical Sequencing Cohort (MSKCC, Nat Med 2017)	P-0000329-T01-IM3	Lung Squamous Cell Carcinoma	R1466Q	OncoKB: Predicted Oncogenic, level_3b;CIViC: NA;MyCancerGenome: not present;CancerHotspot: yes;3DHotspot: no	MutationAssessor: impact: medium, score: 2.51;SIFT: impact: tolerated, score: 0.12;Polyphen-2: impact: benign, score: 0.292	Missense_Mutation	SNP		2	NA	NA	NA	11	108160489	108160489	G	A	11:g.108160489G>A	ENST00000278616.4:c.4397G>A	0.73		600	222			4	29/63
Colorectal Adenocarcinoma (Genentech, Nature 2012)	587238	Colorectal Adenocarcinoma	R1466Q	OncoKB: Predicted Oncogenic, level_3b;CIViC: NA;MyCancerGenome: not present;CancerHotspot: yes;3DHotspot: no	MutationAssessor: impact: medium, score: 2.51;SIFT: impact: tolerated, score: 0.12;Polyphen-2: impact: benign, score: 0.292	Missense_Mutation	SNP		2	NA	NA	Genentech	11	108160489	108160489	G	A	11:g.108160489G>A	ENST00000278616.4:c.4397G>A							952	29/63
Stomach Adenocarcinoma (TCGA, PanCancer Atlas)	TCGA-CG-5728-01	Intestinal Type Stomach Adenocarcinoma	R1466Q	OncoKB: Predicted Oncogenic, level_3b;CIViC: NA;MyCancerGenome: not present;CancerHotspot: yes;3DHotspot: no	MutationAssessor: impact: medium, score: 2.51;SIFT: impact: tolerated, score: 0.12;Polyphen-2: impact: benign, score: 0.292	Missense_Mutation	SNP		2	.	.	.	11	108160489	108160489	G	A	11:g.108160489G>A	ENST00000278616.4:c.4397G>A	0.22		21	76		131	1285	29/63
MSS Mixed Solid Tumors (Broad/Dana-Farber, Nat Genet 2018)	MEL-IPI_Pat08-Tumor-SM-4DK14	Melanoma	R337C	OncoKB: Likely Oncogenic, level_3b;CIViC: NA;MyCancerGenome: not present;CancerHotspot: yes;3DHotspot: no	MutationAssessor: impact: medium, score: 2.42;SIFT: impact: deleterious, score: 0;Polyphen-2: impact: probably_damaging, score: 0.988	Missense_Mutation	SNP		29	NA	NA	NA	11	108117798	108117798	C	T	11:g.108117798C>T	ENST00000278616.4:c.1009C>T	0.81		176	41			261	8/63
Adenoid Cystic Carcinoma (Sanger/MDA, JCI 2013)	PD3190a	Adenoid Cystic Carcinoma	R337C	OncoKB: Likely Oncogenic, level_3b;CIViC: NA;MyCancerGenome: not present;CancerHotspot: yes;3DHotspot: no	MutationAssessor: impact: medium, score: 2.42;SIFT: impact: deleterious, score: 0;Polyphen-2: impact: probably_damaging, score: 0.988	Missense_Mutation	SNP		29	Somatic	Unknown	Sanger	11	108117798	108117798	C	T	11:g.108117798C>T	ENST00000278616.4:c.1009C>T							12	8/63
Liver Hepatocellular Adenoma and Carcinomas (MSK, PLOS One 2018)	s_AV_hcchca_008_T	Hepatocellular Carcinoma	R337C	OncoKB: Likely Oncogenic, level_3b;CIViC: NA;MyCancerGenome: not present;CancerHotspot: yes;3DHotspot: no	MutationAssessor: impact: medium, score: 2.42;SIFT: impact: deleterious, score: 0;Polyphen-2: impact: probably_damaging, score: 0.988	Missense_Mutation	SNP		29	SOMATIC	NA	MSK-IMPACT	11	108117798	108117798	C	T	11:g.108117798C>T	ENST00000278616.4:c.1009C>T	0.29		10	25		363	5	8/63
MSK-IMPACT Clinical Sequencing Cohort (MSKCC, Nat Med 2017)	P-0003518-T01-IM5	Colon Adenocarcinoma	R337C	OncoKB: Likely Oncogenic, level_3b;CIViC: NA;MyCancerGenome: not present;CancerHotspot: yes;3DHotspot: no	MutationAssessor: impact: medium, score: 2.42;SIFT: impact: deleterious, score: 0;Polyphen-2: impact: probably_damaging, score: 0.988	Missense_Mutation	SNP		29	NA	NA	NA	11	108117798	108117798	C	T	11:g.108117798C>T	ENST00000278616.4:c.1009C>T	0.27		119	329			3	8/63
MSK-IMPACT Clinical Sequencing Cohort (MSKCC, Nat Med 2017)	P-0004136-T01-IM5	Uterine Endometrioid Carcinoma	R337C	OncoKB: Likely Oncogenic, level_3b;CIViC: NA;MyCancerGenome: not present;CancerHotspot: yes;3DHotspot: no	MutationAssessor: impact: medium, score: 2.42;SIFT: impact: deleterious, score: 0;Polyphen-2: impact: probably_damaging, score: 0.988	Missense_Mutation	SNP		29	NA	NA	NA	11	108117798	108117798	C	T	11:g.108117798C>T	ENST00000278616.4:c.1009C>T	0.29		144	356			28	8/63
MSK-IMPACT Clinical Sequencing Cohort (MSKCC, Nat Med 2017)	P-0004494-T01-IM5	Colon Adenocarcinoma	R337C	OncoKB: Likely Oncogenic, level_3b;CIViC: NA;MyCancerGenome: not present;CancerHotspot: yes;3DHotspot: no	MutationAssessor: impact: medium, score: 2.42;SIFT: impact: deleterious, score: 0;Polyphen-2: impact: probably_damaging, score: 0.988	Missense_Mutation	SNP		29	NA	NA	NA	11	108117798	108117798	C	T	11:g.108117798C>T	ENST00000278616.4:c.1009C>T	0.20		111	449			10	8/63
MSK-IMPACT Clinical Sequencing Cohort (MSKCC, Nat Med 2017)	P-0004608-T01-IM5	Colon Adenocarcinoma	R337C	OncoKB: Likely Oncogenic, level_3b;CIViC: NA;MyCancerGenome: not present;CancerHotspot: yes;3DHotspot: no	MutationAssessor: impact: medium, score: 2.42;SIFT: impact: deleterious, score: 0;Polyphen-2: impact: probably_damaging, score: 0.988	Missense_Mutation	SNP		29	NA	NA	NA	11	108117798	108117798	C	T	11:g.108117798C>T	ENST00000278616.4:c.1009C>T	0.14		89	552			10	8/63
MSK-IMPACT Clinical Sequencing Cohort (MSKCC, Nat Med 2017)	P-0006345-T01-IM5	Colon Adenocarcinoma	R337C	OncoKB: Likely Oncogenic, level_3b;CIViC: NA;MyCancerGenome: not present;CancerHotspot: yes;3DHotspot: no	MutationAssessor: impact: medium, score: 2.42;SIFT: impact: deleterious, score: 0;Polyphen-2: impact: probably_damaging, score: 0.988	Missense_Mutation	SNP		29	NA	NA	NA	11	108117798	108117798	C	T	11:g.108117798C>T	ENST00000278616.4:c.1009C>T	0.50		209	212			12	8/63
MSK-IMPACT Clinical Sequencing Cohort (MSKCC, Nat Med 2017)	P-0006645-T01-IM5	Bladder Urothelial Carcinoma	R337C	OncoKB: Likely Oncogenic, level_3b;CIViC: NA;MyCancerGenome: not present;CancerHotspot: yes;3DHotspot: no	MutationAssessor: impact: medium, score: 2.42;SIFT: impact: deleterious, score: 0;Polyphen-2: impact: probably_damaging, score: 0.988	Missense_Mutation	SNP		29	NA	NA	NA	11	108117798	108117798	C	T	11:g.108117798C>T	ENST00000278616.4:c.1009C>T	0.05		32	613			39	8/63
MSK-IMPACT Clinical Sequencing Cohort (MSKCC, Nat Med 2017)	P-0007319-T01-IM5	Basaloid Penile Squamous Cell Carcinoma	R337C	OncoKB: Likely Oncogenic, level_3b;CIViC: NA;MyCancerGenome: not present;CancerHotspot: yes;3DHotspot: no	MutationAssessor: impact: medium, score: 2.42;SIFT: impact: deleterious, score: 0;Polyphen-2: impact: probably_damaging, score: 0.988	Missense_Mutation	SNP		29	NA	NA	NA	11	108117798	108117798	C	T	11:g.108117798C>T	ENST00000278616.4:c.1009C>T	0.34		196	380			421	8/63
MSK-IMPACT Clinical Sequencing Cohort (MSKCC, Nat Med 2017)	P-0007979-T01-IM5	Rectal Adenocarcinoma	R337C	OncoKB: Likely Oncogenic, level_3b;CIViC: NA;MyCancerGenome: not present;CancerHotspot: yes;3DHotspot: no	MutationAssessor: impact: medium, score: 2.42;SIFT: impact: deleterious, score: 0;Polyphen-2: impact: probably_damaging, score: 0.988	Missense_Mutation	SNP		29	NA	NA	NA	11	108117798	108117798	C	T	11:g.108117798C>T	ENST00000278616.4:c.1009C>T	0.04		17	458			3	8/63
MSK-IMPACT Clinical Sequencing Cohort (MSKCC, Nat Med 2017)	P-0008401-T01-IM5	Cutaneous Squamous Cell Carcinoma	R337C	OncoKB: Likely Oncogenic, level_3b;CIViC: NA;MyCancerGenome: not present;CancerHotspot: yes;3DHotspot: no	MutationAssessor: impact: medium, score: 2.42;SIFT: impact: deleterious, score: 0;Polyphen-2: impact: probably_damaging, score: 0.988	Missense_Mutation	SNP		29	NA	NA	NA	11	108117798	108117798	C	T	11:g.108117798C>T	ENST00000278616.4:c.1009C>T	0.11		78	632			45	8/63
MSK-IMPACT Clinical Sequencing Cohort (MSKCC, Nat Med 2017)	P-0009856-T01-IM5	Lung Adenocarcinoma	R337C	OncoKB: Likely Oncogenic, level_3b;CIViC: NA;MyCancerGenome: not present;CancerHotspot: yes;3DHotspot: no	MutationAssessor: impact: medium, score: 2.42;SIFT: impact: deleterious, score: 0;Polyphen-2: impact: probably_damaging, score: 0.988	Missense_Mutation	SNP		29	NA	NA	NA	11	108117798	108117798	C	T	11:g.108117798C>T	ENST00000278616.4:c.1009C>T	0.23		164	546			9	8/63
MSK-IMPACT Clinical Sequencing Cohort (MSKCC, Nat Med 2017)	P-0010022-T01-IM5	Colon Adenocarcinoma	R337C	OncoKB: Likely Oncogenic, level_3b;CIViC: NA;MyCancerGenome: not present;CancerHotspot: yes;3DHotspot: no	MutationAssessor: impact: medium, score: 2.42;SIFT: impact: deleterious, score: 0;Polyphen-2: impact: probably_damaging, score: 0.988	Missense_Mutation	SNP		29	NA	NA	NA	11	108117798	108117798	C	T	11:g.108117798C>T	ENST00000278616.4:c.1009C>T	0.13		119	806			9	8/63
MSK-IMPACT Clinical Sequencing Cohort (MSKCC, Nat Med 2017)	P-0010847-T01-IM5	Cutaneous Melanoma	R337C	OncoKB: Likely Oncogenic, level_3b;CIViC: NA;MyCancerGenome: not present;CancerHotspot: yes;3DHotspot: no	MutationAssessor: impact: medium, score: 2.42;SIFT: impact: deleterious, score: 0;Polyphen-2: impact: probably_damaging, score: 0.988	Missense_Mutation	SNP		29	NA	NA	NA	11	108117798	108117798	C	T	11:g.108117798C>T	ENST00000278616.4:c.1009C>T	0.86		214	35			20	8/63
MSK-IMPACT Clinical Sequencing Cohort (MSKCC, Nat Med 2017)	P-0011211-T01-IM5	Cancer of Unknown Primary	R337C	OncoKB: Likely Oncogenic, level_3b;CIViC: NA;MyCancerGenome: not present;CancerHotspot: yes;3DHotspot: no	MutationAssessor: impact: medium, score: 2.42;SIFT: impact: deleterious, score: 0;Polyphen-2: impact: probably_damaging, score: 0.988	Missense_Mutation	SNP		29	NA	NA	NA	11	108117798	108117798	C	T	11:g.108117798C>T	ENST00000278616.4:c.1009C>T	0.10		41	361			57	8/63
MSK-IMPACT Clinical Sequencing Cohort (MSKCC, Nat Med 2017)	P-0011385-T01-IM5	Uterine Clear Cell Carcinoma	R337C	OncoKB: Likely Oncogenic, level_3b;CIViC: NA;MyCancerGenome: not present;CancerHotspot: yes;3DHotspot: no	MutationAssessor: impact: medium, score: 2.42;SIFT: impact: deleterious, score: 0;Polyphen-2: impact: probably_damaging, score: 0.988	Missense_Mutation	SNP		29	NA	NA	NA	11	108117798	108117798	C	T	11:g.108117798C>T	ENST00000278616.4:c.1009C>T	0.21		189	695			56	8/63
MSK-IMPACT Clinical Sequencing Cohort (MSKCC, Nat Med 2017)	P-0011482-T01-IM5	Mucinous Adenocarcinoma of the Appendix	R337C	OncoKB: Likely Oncogenic, level_3b;CIViC: NA;MyCancerGenome: not present;CancerHotspot: yes;3DHotspot: no	MutationAssessor: impact: medium, score: 2.42;SIFT: impact: deleterious, score: 0;Polyphen-2: impact: probably_damaging, score: 0.988	Missense_Mutation	SNP		29	NA	NA	NA	11	108117798	108117798	C	T	11:g.108117798C>T	ENST00000278616.4:c.1009C>T	0.09		39	395			12	8/63
MSK-IMPACT Clinical Sequencing Cohort (MSKCC, Nat Med 2017)	P-0012268-T01-IM5	Colon Adenocarcinoma	R337C	OncoKB: Likely Oncogenic, level_3b;CIViC: NA;MyCancerGenome: not present;CancerHotspot: yes;3DHotspot: no	MutationAssessor: impact: medium, score: 2.42;SIFT: impact: deleterious, score: 0;Polyphen-2: impact: probably_damaging, score: 0.988	Missense_Mutation	SNP		29	NA	NA	NA	11	108117798	108117798	C	T	11:g.108117798C>T	ENST00000278616.4:c.1009C>T	0.13		104	684			9	8/63
Upper Tract Urothelial Cancer (MSK, Eur Urol 2015)	DS-uttcc-054-P	Upper Tract Urothelial Carcinoma	R337C	OncoKB: Likely Oncogenic, level_3b;CIViC: NA;MyCancerGenome: not present;CancerHotspot: yes;3DHotspot: no	MutationAssessor: impact: medium, score: 2.42;SIFT: impact: deleterious, score: 0;Polyphen-2: impact: probably_damaging, score: 0.988	Missense_Mutation	SNP		29	Somatic	high	mskcc.org	11	108117798	108117798	C	T	11:g.108117798C>T	ENST00000278616.4:c.1009C>T	0.46		281	331		157	5	8/63
Upper Tract Urothelial Cancer (MSK, Eur Urol 2015)	DS-uttcc-077-P	Upper Tract Urothelial Carcinoma	R337C	OncoKB: Likely Oncogenic, level_3b;CIViC: NA;MyCancerGenome: not present;CancerHotspot: yes;3DHotspot: no	MutationAssessor: impact: medium, score: 2.42;SIFT: impact: deleterious, score: 0;Polyphen-2: impact: probably_damaging, score: 0.988	Missense_Mutation	SNP		29	NA	NA	mskcc.org	11	108117798	108117798	C	T	11:g.108117798C>T	ENST00000278616.4:c.1009C>T	0.07		73	1027		306	20	8/63
Lung Adenocarcinoma (Broad, Cell 2012)	LUAD-D01278	Lung Adenocarcinoma	R337C	OncoKB: Likely Oncogenic, level_3b;CIViC: NA;MyCancerGenome: not present;CancerHotspot: yes;3DHotspot: no	MutationAssessor: impact: medium, score: 2.42;SIFT: impact: deleterious, score: 0;Polyphen-2: impact: probably_damaging, score: 0.988	Missense_Mutation	SNP		29	Unknown	NA	broad.mit.edu	11	108117798	108117798	C	T	11:g.108117798C>T	ENST00000278616.4:c.1009C>T							140	8/63
Metastatic Melanoma (DFCI, Science 2015)	Pat08	Cutaneous Melanoma	R337C	OncoKB: Likely Oncogenic, level_3b;CIViC: NA;MyCancerGenome: not present;CancerHotspot: yes;3DHotspot: no	MutationAssessor: impact: medium, score: 2.42;SIFT: impact: deleterious, score: 0;Polyphen-2: impact: probably_damaging, score: 0.988	Missense_Mutation	SNP		29	Somatic	Untested	MSKCC	11	108117798	108117798	C	T	11:g.108117798C>T	ENST00000278616.4:c.1009C>T	0.80		197	48		112	253	8/63
Basal Cell Carcinoma (UNIGE, Nat Genet 2016)	5-GE088-T1	Skin Cancer, Non-Melanoma	R337C	OncoKB: Likely Oncogenic, level_3b;CIViC: NA;MyCancerGenome: not present;CancerHotspot: yes;3DHotspot: no	MutationAssessor: impact: medium, score: 2.42;SIFT: impact: deleterious, score: 0;Polyphen-2: impact: probably_damaging, score: 0.988	Missense_Mutation	SNP		29	NA	NA	NA	11	108117798	108117798	C	T	11:g.108117798C>T	ENST00000278616.4:c.1009C>T	0.37		50	86			59	8/63
Basal Cell Carcinoma (UNIGE, Nat Genet 2016)	5-VS050-T1	Skin Cancer, Non-Melanoma	R337C	OncoKB: Likely Oncogenic, level_3b;CIViC: NA;MyCancerGenome: not present;CancerHotspot: yes;3DHotspot: no	MutationAssessor: impact: medium, score: 2.42;SIFT: impact: deleterious, score: 0;Polyphen-2: impact: probably_damaging, score: 0.988	Missense_Mutation	SNP		29	NA	NA	NA	11	108117798	108117798	C	T	11:g.108117798C>T	ENST00000278616.4:c.1009C>T	0.43		20	27			400	8/63
Basal Cell Carcinoma (UNIGE, Nat Genet 2016)	5-VS091-T1	Skin Cancer, Non-Melanoma	R337C	OncoKB: Likely Oncogenic, level_3b;CIViC: NA;MyCancerGenome: not present;CancerHotspot: yes;3DHotspot: no	MutationAssessor: impact: medium, score: 2.42;SIFT: impact: deleterious, score: 0;Polyphen-2: impact: probably_damaging, score: 0.988	Missense_Mutation	SNP		29	NA	NA	NA	11	108117798	108117798	C	T	11:g.108117798C>T	ENST00000278616.4:c.1009C>T	0.41		145	209			69	8/63
Upper Tract Urothelial Carcinoma (MSK, Nat Commun 2020)	DS-uttcc-054-P	Upper Tract Urothelial Carcinoma	R337C	OncoKB: Likely Oncogenic, level_3b;CIViC: NA;MyCancerGenome: not present;CancerHotspot: yes;3DHotspot: no	MutationAssessor: impact: medium, score: 2.42;SIFT: impact: deleterious, score: 0;Polyphen-2: impact: probably_damaging, score: 0.988	Missense_Mutation	SNP		29	Somatic	high	mskcc.org	11	108117798	108117798	C	T	11:g.108117798C>T	ENST00000278616.4:c.1009C>T	0.54	1.00	331	281	157		5	8/63
Upper Tract Urothelial Carcinoma (MSK, Nat Commun 2020)	DS-uttcc-077-P	Upper Tract Urothelial Carcinoma	R337C	OncoKB: Likely Oncogenic, level_3b;CIViC: NA;MyCancerGenome: not present;CancerHotspot: yes;3DHotspot: no	MutationAssessor: impact: medium, score: 2.42;SIFT: impact: deleterious, score: 0;Polyphen-2: impact: probably_damaging, score: 0.988	Missense_Mutation	SNP		29	NA	NA	mskcc.org	11	108117798	108117798	C	T	11:g.108117798C>T	ENST00000278616.4:c.1009C>T	0.93	1.00	1027	73	306		20	8/63
Lung Adenocarcinoma (OncoSG, Nat Genet 2020)	A112	Lung Adenocarcinoma	R337C	OncoKB: Likely Oncogenic, level_3b;CIViC: NA;MyCancerGenome: not present;CancerHotspot: yes;3DHotspot: no	MutationAssessor: impact: medium, score: 2.42;SIFT: impact: deleterious, score: 0;Polyphen-2: impact: probably_damaging, score: 0.988	Missense_Mutation	SNP		29	NA	NA	NA	11	108117798	108117798	C	T	11:g.108117798C>T	ENST00000278616.4:c.1009C>T	0.41		18	26			24	8/63
Liver Hepatocellular Carcinoma (TCGA, PanCancer Atlas)	TCGA-DD-AADR-01	Hepatocellular Carcinoma	R337C	OncoKB: Likely Oncogenic, level_3b;CIViC: NA;MyCancerGenome: not present;CancerHotspot: yes;3DHotspot: no	MutationAssessor: impact: medium, score: 2.42;SIFT: impact: deleterious, score: 0;Polyphen-2: impact: probably_damaging, score: 0.988	Missense_Mutation	SNP		29	.	.	.	11	108117798	108117798	C	T	11:g.108117798C>T	ENST00000278616.4:c.1009C>T	0.32		62	132		227	86	8/63
Pancreatic Adenocarcinoma (TCGA, PanCancer Atlas)	TCGA-3E-AAAZ-01	Pancreatic Adenocarcinoma	R337C	OncoKB: Likely Oncogenic, level_3b;CIViC: NA;MyCancerGenome: not present;CancerHotspot: yes;3DHotspot: no	MutationAssessor: impact: medium, score: 2.42;SIFT: impact: deleterious, score: 0;Polyphen-2: impact: probably_damaging, score: 0.988	Missense_Mutation	SNP		29	.	.	.	11	108117798	108117798	C	T	11:g.108117798C>T	ENST00000278616.4:c.1009C>T	0.17		60	291		100	47	8/63
Sarcoma (TCGA, PanCancer Atlas)	TCGA-QQ-A8VF-01	Leiomyosarcoma	R337C	OncoKB: Likely Oncogenic, level_3b;CIViC: NA;MyCancerGenome: not present;CancerHotspot: yes;3DHotspot: no	MutationAssessor: impact: medium, score: 2.42;SIFT: impact: deleterious, score: 0;Polyphen-2: impact: probably_damaging, score: 0.988	Missense_Mutation	SNP		29	.	.	.	11	108117798	108117798	C	T	11:g.108117798C>T	ENST00000278616.4:c.1009C>T	0.81		55	13		52	747	8/63
Skin Cutaneous Melanoma (TCGA, PanCancer Atlas)	TCGA-EE-A29S-06	Cutaneous Melanoma	R337C	OncoKB: Likely Oncogenic, level_3b;CIViC: NA;MyCancerGenome: not present;CancerHotspot: yes;3DHotspot: no	MutationAssessor: impact: medium, score: 2.42;SIFT: impact: deleterious, score: 0;Polyphen-2: impact: probably_damaging, score: 0.988	Missense_Mutation	SNP		29	.	.	.	11	108117798	108117798	C	T	11:g.108117798C>T	ENST00000278616.4:c.1009C>T	0.50		18	18		71	1005	8/63
Skin Cutaneous Melanoma (TCGA, PanCancer Atlas)	TCGA-FW-A3R5-06	Cutaneous Melanoma	R337C	OncoKB: Likely Oncogenic, level_3b;CIViC: NA;MyCancerGenome: not present;CancerHotspot: yes;3DHotspot: no	MutationAssessor: impact: medium, score: 2.42;SIFT: impact: deleterious, score: 0;Polyphen-2: impact: probably_damaging, score: 0.988	Missense_Mutation	SNP		29	.	.	.	11	108117798	108117798	C	T	11:g.108117798C>T	ENST00000278616.4:c.1009C>T	0.23		16	53		44	15825	8/63
Colorectal Adenocarcinoma (DFCI, Cell Reports 2016)	coadread_dfci_2016_3535	Colorectal Adenocarcinoma	R337C	OncoKB: Likely Oncogenic, level_3b;CIViC: NA;MyCancerGenome: not present;CancerHotspot: yes;3DHotspot: no	MutationAssessor: impact: medium, score: 2.42;SIFT: impact: deleterious, score: 0;Polyphen-2: impact: probably_damaging, score: 0.988	Missense_Mutation	SNP		29	NA	NA	dfci.harvard.edu	11	108117798	108117798	C	T	11:g.108117798C>T	ENST00000278616.4:c.1009C>T							846	8/63
Colorectal Adenocarcinoma (DFCI, Cell Reports 2016)	coadread_dfci_2016_1761	Colorectal Adenocarcinoma	R337C	OncoKB: Likely Oncogenic, level_3b;CIViC: NA;MyCancerGenome: not present;CancerHotspot: yes;3DHotspot: no	MutationAssessor: impact: medium, score: 2.42;SIFT: impact: deleterious, score: 0;Polyphen-2: impact: probably_damaging, score: 0.988	Missense_Mutation	SNP		29	NA	NA	dfci.harvard.edu	11	108117798	108117798	C	T	11:g.108117798C>T	ENST00000278616.4:c.1009C>T							221	8/63
Uterine Corpus Endometrial Carcinoma (TCGA, PanCancer Atlas)	TCGA-SJ-A6ZI-01	Uterine Endometrioid Carcinoma	R337C	OncoKB: Likely Oncogenic, level_3b;CIViC: NA;MyCancerGenome: not present;CancerHotspot: yes;3DHotspot: no	MutationAssessor: impact: medium, score: 2.42;SIFT: impact: deleterious, score: 0;Polyphen-2: impact: probably_damaging, score: 0.988	Missense_Mutation	SNP		29	.	.	.	11	108117798	108117798	C	T	11:g.108117798C>T	ENST00000278616.4:c.1009C>T	0.29		15	37		111	1307	8/63
Colorectal Adenocarcinoma (TCGA, PanCancer Atlas)	TCGA-EI-6512-01	Rectal Adenocarcinoma	R337C	OncoKB: Likely Oncogenic, level_3b;CIViC: NA;MyCancerGenome: not present;CancerHotspot: yes;3DHotspot: no	MutationAssessor: impact: medium, score: 2.42;SIFT: impact: deleterious, score: 0;Polyphen-2: impact: probably_damaging, score: 0.988	Missense_Mutation	SNP		29	.	.	.	11	108117798	108117798	C	T	11:g.108117798C>T	ENST00000278616.4:c.1009C>T	0.27		15	40		161	115	8/63
Colorectal Adenocarcinoma (TCGA, PanCancer Atlas)	TCGA-AA-3502-01	Colon Adenocarcinoma	R337C	OncoKB: Likely Oncogenic, level_3b;CIViC: NA;MyCancerGenome: not present;CancerHotspot: yes;3DHotspot: no	MutationAssessor: impact: medium, score: 2.42;SIFT: impact: deleterious, score: 0;Polyphen-2: impact: probably_damaging, score: 0.988	Missense_Mutation	SNP		29	.	.	.	11	108117798	108117798	C	T	11:g.108117798C>T	ENST00000278616.4:c.1009C>T	0.39		32	51		55	167	8/63
Colorectal Adenocarcinoma (TCGA, PanCancer Atlas)	TCGA-AM-5821-01	Colon Adenocarcinoma	R337C	OncoKB: Likely Oncogenic, level_3b;CIViC: NA;MyCancerGenome: not present;CancerHotspot: yes;3DHotspot: no	MutationAssessor: impact: medium, score: 2.42;SIFT: impact: deleterious, score: 0;Polyphen-2: impact: probably_damaging, score: 0.988	Missense_Mutation	SNP		29	.	.	.	11	108117798	108117798	C	T	11:g.108117798C>T	ENST00000278616.4:c.1009C>T	0.37		55	94		289	1205	8/63
Colorectal Adenocarcinoma (TCGA, PanCancer Atlas)	TCGA-CA-6718-01	Colon Adenocarcinoma	R337C	OncoKB: Likely Oncogenic, level_3b;CIViC: NA;MyCancerGenome: not present;CancerHotspot: yes;3DHotspot: no	MutationAssessor: impact: medium, score: 2.42;SIFT: impact: deleterious, score: 0;Polyphen-2: impact: probably_damaging, score: 0.988	Missense_Mutation	SNP		29	.	.	.	11	108117798	108117798	C	T	11:g.108117798C>T	ENST00000278616.4:c.1009C>T	0.29		28	68		102	3205	8/63
Colorectal Adenocarcinoma (TCGA, PanCancer Atlas)	TCGA-DM-A0XF-01	Colon Adenocarcinoma	R337C	OncoKB: Likely Oncogenic, level_3b;CIViC: NA;MyCancerGenome: not present;CancerHotspot: yes;3DHotspot: no	MutationAssessor: impact: medium, score: 2.42;SIFT: impact: deleterious, score: 0;Polyphen-2: impact: probably_damaging, score: 0.988	Missense_Mutation	SNP		29	.	.	.	11	108117798	108117798	C	T	11:g.108117798C>T	ENST00000278616.4:c.1009C>T	0.27		43	117		133	112	8/63
Head and Neck Squamous Cell Carcinoma (TCGA, PanCancer Atlas)	TCGA-CR-7380-01	Head and Neck Squamous Cell Carcinoma	R337C	OncoKB: Likely Oncogenic, level_3b;CIViC: NA;MyCancerGenome: not present;CancerHotspot: yes;3DHotspot: no	MutationAssessor: impact: medium, score: 2.42;SIFT: impact: deleterious, score: 0;Polyphen-2: impact: probably_damaging, score: 0.988	Missense_Mutation	SNP		29	.	.	.	11	108117798	108117798	C	T	11:g.108117798C>T	ENST00000278616.4:c.1009C>T	0.77		17	5		43	85	8/63
Stomach Adenocarcinoma (TCGA, PanCancer Atlas)	TCGA-BR-4257-01	Stomach Adenocarcinoma	R337C	OncoKB: Likely Oncogenic, level_3b;CIViC: NA;MyCancerGenome: not present;CancerHotspot: yes;3DHotspot: no	MutationAssessor: impact: medium, score: 2.42;SIFT: impact: deleterious, score: 0;Polyphen-2: impact: probably_damaging, score: 0.988	Missense_Mutation	SNP		29	.	.	.	11	108117798	108117798	C	T	11:g.108117798C>T	ENST00000278616.4:c.1009C>T	0.19		9	39		52	982	8/63
Stomach Adenocarcinoma (TCGA, PanCancer Atlas)	TCGA-CG-5723-01	Stomach Adenocarcinoma	R337C	OncoKB: Likely Oncogenic, level_3b;CIViC: NA;MyCancerGenome: not present;CancerHotspot: yes;3DHotspot: no	MutationAssessor: impact: medium, score: 2.42;SIFT: impact: deleterious, score: 0;Polyphen-2: impact: probably_damaging, score: 0.988	Missense_Mutation	SNP		29	.	.	.	11	108117798	108117798	C	T	11:g.108117798C>T	ENST00000278616.4:c.1009C>T	0.19		24	102		125	1605	8/63
Lung Adenocarcinoma (TCGA, PanCancer Atlas)	TCGA-97-A4M3-01	Lung Adenocarcinoma	R337C	OncoKB: Likely Oncogenic, level_3b;CIViC: NA;MyCancerGenome: not present;CancerHotspot: yes;3DHotspot: no	MutationAssessor: impact: medium, score: 2.42;SIFT: impact: deleterious, score: 0;Polyphen-2: impact: probably_damaging, score: 0.988	Missense_Mutation	SNP		29	.	.	.	11	108117798	108117798	C	T	11:g.108117798C>T	ENST00000278616.4:c.1009C>T	0.63		35	21		59	192	8/63
Adenoid Cystic Carcinoma Project (J Clin Invest 2019)	PD3190a	Adenoid Cystic Carcinoma	R337C	OncoKB: Likely Oncogenic, level_3b;CIViC: NA;MyCancerGenome: not present;CancerHotspot: yes;3DHotspot: no	MutationAssessor: impact: medium, score: 2.42;SIFT: impact: deleterious, score: 0;Polyphen-2: impact: probably_damaging, score: 0.988	Missense_Mutation	SNP		29	Somatic	Unknown	Sanger	11	108117798	108117798	C	T	11:g.108117798C>T	ENST00000278616.4:c.1009C>T							12	8/63
Adenoid Cystic Carcinoma Project (J Clin Invest 2019)	XRN-9PGQQ3	Adenoid Cystic Carcinoma	R337C	OncoKB: Likely Oncogenic, level_3b;CIViC: NA;MyCancerGenome: not present;CancerHotspot: yes;3DHotspot: no	MutationAssessor: impact: medium, score: 2.42;SIFT: impact: deleterious, score: 0;Polyphen-2: impact: probably_damaging, score: 0.988	Missense_Mutation	SNP		29	SOMATIC	unknown	Foundation	11	108117798	108117798	C	T	11:g.108117798C>T	ENST00000278616.4:c.1009C>T	0.13		62	418			7	8/63
Adenoid Cystic Carcinoma Project (J Clin Invest 2019)	XRN-U9JWD9	Adenoid Cystic Carcinoma	R337C	OncoKB: Likely Oncogenic, level_3b;CIViC: NA;MyCancerGenome: not present;CancerHotspot: yes;3DHotspot: no	MutationAssessor: impact: medium, score: 2.42;SIFT: impact: deleterious, score: 0;Polyphen-2: impact: probably_damaging, score: 0.988	Missense_Mutation	SNP		29	SOMATIC	unknown	Foundation	11	108117798	108117798	C	T	11:g.108117798C>T	ENST00000278616.4:c.1009C>T	0.44		367	468			6	8/63
Adenoid Cystic Carcinoma Project (J Clin Invest 2019)	XRN-UYQBGA	Adenoid Cystic Carcinoma	R337C	OncoKB: Likely Oncogenic, level_3b;CIViC: NA;MyCancerGenome: not present;CancerHotspot: yes;3DHotspot: no	MutationAssessor: impact: medium, score: 2.42;SIFT: impact: deleterious, score: 0;Polyphen-2: impact: probably_damaging, score: 0.988	Missense_Mutation	SNP		29	SOMATIC	unknown	Foundation	11	108117798	108117798	C	T	11:g.108117798C>T	ENST00000278616.4:c.1009C>T	0.08		74	808			5	8/63
Adenoid Cystic Carcinoma Project (J Clin Invest 2019)	XRN-M879KE	Adenoid Cystic Carcinoma	R337C	OncoKB: Likely Oncogenic, level_3b;CIViC: NA;MyCancerGenome: not present;CancerHotspot: yes;3DHotspot: no	MutationAssessor: impact: medium, score: 2.42;SIFT: impact: deleterious, score: 0;Polyphen-2: impact: probably_damaging, score: 0.988	Missense_Mutation	SNP		29	SOMATIC	unknown	Foundation	11	108117798	108117798	C	T	11:g.108117798C>T	ENST00000278616.4:c.1009C>T	0.06		37	586			13	8/63
Adenoid Cystic Carcinoma Project (J Clin Invest 2019)	XRN-RQ3Q25	Adenoid Cystic Carcinoma	R337C	OncoKB: Likely Oncogenic, level_3b;CIViC: NA;MyCancerGenome: not present;CancerHotspot: yes;3DHotspot: no	MutationAssessor: impact: medium, score: 2.42;SIFT: impact: deleterious, score: 0;Polyphen-2: impact: probably_damaging, score: 0.988	Missense_Mutation	SNP		29	SOMATIC	unknown	Foundation	11	108117798	108117798	C	T	11:g.108117798C>T	ENST00000278616.4:c.1009C>T	0.03		20	779			6	8/63
Adenoid Cystic Carcinoma Project (J Clin Invest 2019)	XRN-G7JQKY	Adenoid Cystic Carcinoma	R337C	OncoKB: Likely Oncogenic, level_3b;CIViC: NA;MyCancerGenome: not present;CancerHotspot: yes;3DHotspot: no	MutationAssessor: impact: medium, score: 2.42;SIFT: impact: deleterious, score: 0;Polyphen-2: impact: probably_damaging, score: 0.988	Missense_Mutation	SNP		29	SOMATIC	unknown	Foundation	11	108117798	108117798	C	T	11:g.108117798C>T	ENST00000278616.4:c.1009C>T	0.66		267	138			9	8/63
Adenoid Cystic Carcinoma Project (J Clin Invest 2019)	XRN-1WCQMT	Adenoid Cystic Carcinoma	R337C	OncoKB: Likely Oncogenic, level_3b;CIViC: NA;MyCancerGenome: not present;CancerHotspot: yes;3DHotspot: no	MutationAssessor: impact: medium, score: 2.42;SIFT: impact: deleterious, score: 0;Polyphen-2: impact: probably_damaging, score: 0.988	Missense_Mutation	SNP		29	SOMATIC	unknown	Foundation	11	108117798	108117798	C	T	11:g.108117798C>T	ENST00000278616.4:c.1009C>T	0.04		27	643			5	8/63
Adenoid Cystic Carcinoma Project (J Clin Invest 2019)	XRN-DDMRK7	Adenoid Cystic Carcinoma	R337C	OncoKB: Likely Oncogenic, level_3b;CIViC: NA;MyCancerGenome: not present;CancerHotspot: yes;3DHotspot: no	MutationAssessor: impact: medium, score: 2.42;SIFT: impact: deleterious, score: 0;Polyphen-2: impact: probably_damaging, score: 0.988	Missense_Mutation	SNP		29	SOMATIC	unknown	Foundation	11	108117798	108117798	C	T	11:g.108117798C>T	ENST00000278616.4:c.1009C>T	0.03		14	450			6	8/63
MSK-IMPACT Clinical Sequencing Cohort (MSKCC, Nat Med 2017)	P-0006654-T01-IM5	Lung Adenocarcinoma	R2832H	OncoKB: Likely Oncogenic, level_3b;CIViC: NA;MyCancerGenome: not present;CancerHotspot: yes;3DHotspot: no	MutationAssessor: impact: neutral, score: -0.095;SIFT: impact: tolerated, score: 0.12;Polyphen-2: impact: benign, score: 0.315	Missense_Mutation	SNP		9	NA	NA	NA	11	108216546	108216546	G	A	11:g.108216546G>A	ENST00000278616.4:c.8495G>A	0.50		575	567			14	58/63
MSK-IMPACT Clinical Sequencing Cohort (MSKCC, Nat Med 2017)	P-0011324-T01-IM5	Colon Adenocarcinoma	R2832H	OncoKB: Likely Oncogenic, level_3b;CIViC: NA;MyCancerGenome: not present;CancerHotspot: yes;3DHotspot: no	MutationAssessor: impact: neutral, score: -0.095;SIFT: impact: tolerated, score: 0.12;Polyphen-2: impact: benign, score: 0.315	Missense_Mutation	SNP		9	NA	NA	NA	11	108216546	108216546	G	A	11:g.108216546G>A	ENST00000278616.4:c.8495G>A	0.14		134	826			62	58/63
MSK-IMPACT Clinical Sequencing Cohort (MSKCC, Nat Med 2017)	P-0011183-T01-IM5	Lung Adenocarcinoma	R3008L	OncoKB: Likely Oncogenic, level_3b;CIViC: NA;MyCancerGenome: not present;CancerHotspot: yes;3DHotspot: no	MutationAssessor: impact: medium, score: 2.36;SIFT: impact: deleterious, score: 0;Polyphen-2: impact: probably_damaging, score: 0.971	Missense_Mutation	SNP		28	NA	NA	NA	11	108236087	108236087	G	T	11:g.108236087G>T	ENST00000278616.4:c.9023G>T	0.07		70	952			16	63/63
Lung Adenocarcinoma (Broad, Cell 2012)	LUAD-CHTN-3090346	Lung Adenocarcinoma	R3008L	OncoKB: Likely Oncogenic, level_3b;CIViC: NA;MyCancerGenome: not present;CancerHotspot: yes;3DHotspot: no	MutationAssessor: impact: medium, score: 2.36;SIFT: impact: deleterious, score: 0;Polyphen-2: impact: probably_damaging, score: 0.971	Missense_Mutation	SNP		28	Unknown	NA	broad.mit.edu	11	108236087	108236087	G	T	11:g.108236087G>T	ENST00000278616.4:c.9023G>T							403	63/63
Lung Adenocarcinoma (Broad, Cell 2012)	LUAD-RT-S01866	Lung Adenocarcinoma	R2832S	OncoKB: Likely Oncogenic, level_3b;CIViC: NA;MyCancerGenome: not present;CancerHotspot: yes;3DHotspot: no	MutationAssessor: impact: medium, score: 2.26;SIFT: impact: deleterious, score: 0;Polyphen-2: impact: probably_damaging, score: 0.986	Missense_Mutation	SNP		9	Unknown	NA	broad.mit.edu	11	108216545	108216545	C	A	11:g.108216545C>A	ENST00000278616.4:c.8494C>A							111	58/63
Lung Adenocarcinoma (TCGA, PanCancer Atlas)	TCGA-05-4417-01	Lung Adenocarcinoma	L2890R	OncoKB: Likely Oncogenic, level_3b;CIViC: NA;MyCancerGenome: not present;CancerHotspot: yes;3DHotspot: no	MutationAssessor: impact: high, score: 3.535;SIFT: impact: deleterious, score: 0;Polyphen-2: impact: probably_damaging, score: 1	Missense_Mutation	SNP		8	.	.	.	11	108218090	108218090	T	G	11:g.108218090T>G	ENST00000278616.4:c.8669T>G	0.43		31	41		93	283	59/63
Bladder Urothelial Carcinoma (TCGA, PanCancer Atlas)	TCGA-CU-A0YR-01	Bladder Urothelial Carcinoma	I2888L	OncoKB: Predicted Oncogenic, level_3b;CIViC: NA;MyCancerGenome: not present;CancerHotspot: yes;3DHotspot: no	MutationAssessor: impact: high, score: 4.69;SIFT: impact: deleterious, score: 0;Polyphen-2: impact: probably_damaging, score: 0.998	Missense_Mutation	SNP		5	.	.	.	11	108218083	108218083	A	T	11:g.108218083A>T	ENST00000278616.4:c.8662A>T	0.38		57	93		109	140	59/63
MSK-IMPACT Clinical Sequencing Cohort (MSKCC, Nat Med 2017)	P-0005144-T01-IM5	Cutaneous Melanoma	I2888T	OncoKB: Predicted Oncogenic, level_3b;CIViC: NA;MyCancerGenome: not present;CancerHotspot: yes;3DHotspot: no	MutationAssessor: impact: high, score: 4.345;SIFT: impact: deleterious, score: 0;Polyphen-2: impact: probably_damaging, score: 1	Missense_Mutation	SNP		5	NA	NA	NA	11	108218084	108218084	T	C	11:g.108218084T>C	ENST00000278616.4:c.8663T>C	0.38		151	242			7	59/63
MSK-IMPACT Clinical Sequencing Cohort (MSKCC, Nat Med 2017)	P-0009256-T01-IM5	Lung Adenocarcinoma	I2888T	OncoKB: Predicted Oncogenic, level_3b;CIViC: NA;MyCancerGenome: not present;CancerHotspot: yes;3DHotspot: no	MutationAssessor: impact: high, score: 4.345;SIFT: impact: deleterious, score: 0;Polyphen-2: impact: probably_damaging, score: 1	Missense_Mutation	SNP		5	NA	NA	NA	11	108218084	108218084	T	C	11:g.108218084T>C	ENST00000278616.4:c.8663T>C	0.15		72	422			10	59/63
Breast Invasive Carcinoma (Sanger, Nature 2012)	PD4092a	Invasive Breast Carcinoma	I2888T	OncoKB: Predicted Oncogenic, level_3b;CIViC: NA;MyCancerGenome: not present;CancerHotspot: yes;3DHotspot: no	MutationAssessor: impact: high, score: 4.345;SIFT: impact: deleterious, score: 0;Polyphen-2: impact: probably_damaging, score: 1	Missense_Mutation	SNP		5	Unknown	Unknown	Sanger	11	108218084	108218084	T	C	11:g.108218084T>C	ENST00000278616.4:c.8663T>C							21	59/63
MSK-IMPACT Clinical Sequencing Cohort (MSKCC, Nat Med 2017)	P-0002576-T02-IM5	Bladder Urothelial Carcinoma	L2890P	OncoKB: Likely Oncogenic, level_3b;CIViC: NA;MyCancerGenome: not present;CancerHotspot: yes;3DHotspot: no	MutationAssessor: impact: high, score: 3.535;SIFT: impact: deleterious, score: 0;Polyphen-2: impact: probably_damaging, score: 1	Missense_Mutation	SNP		8	NA	NA	NA	11	108218090	108218090	T	C	11:g.108218090T>C	ENST00000278616.4:c.8669T>C	0.57		155	119			3	59/63
MSK-IMPACT Clinical Sequencing Cohort (MSKCC, Nat Med 2017)	P-0009105-T01-IM5	Melanoma of Unknown Primary	L2890P	OncoKB: Likely Oncogenic, level_3b;CIViC: NA;MyCancerGenome: not present;CancerHotspot: yes;3DHotspot: no	MutationAssessor: impact: high, score: 3.535;SIFT: impact: deleterious, score: 0;Polyphen-2: impact: probably_damaging, score: 1	Missense_Mutation	SNP		8	NA	NA	NA	11	108218090	108218090	T	C	11:g.108218090T>C	ENST00000278616.4:c.8669T>C	0.37		123	207			34	59/63
MSK-IMPACT Clinical Sequencing Cohort (MSKCC, Nat Med 2017)	P-0009245-T01-IM5	Cutaneous Melanoma	D2889_L2890delinsEI	OncoKB: Likely Oncogenic, level_3b;CIViC: NA;MyCancerGenome: not present;CancerHotspot: yes;3DHotspot: no	MutationAssessor: NA;SIFT: NA;Polyphen-2: NA	Missense_Mutation	DNP			NA	NA	NA	11	108218088	108218089	TC	AA	11:g.108218088_108218089delinsAA	ENST00000278616.4:c.8667_8668delinsAA	0.74		144	51			25	59/63
Upper Tract Urothelial Carcinoma (Cornell/Baylor/MDACC, Nat Commun 2019)	BCM-MDA-UTUC-18	Upper Tract Urothelial Carcinoma	I2888R	OncoKB: Predicted Oncogenic, level_3b;CIViC: NA;MyCancerGenome: not present;CancerHotspot: yes;3DHotspot: no	MutationAssessor: impact: high, score: 4.69;SIFT: impact: deleterious, score: 0;Polyphen-2: impact: probably_damaging, score: 1	Missense_Mutation	SNP		5	Somatic	NA	Baylor-MDACC	11	108218084	108218084	T	G	11:g.108218084T>G	ENST00000278616.4:c.8663T>G	0.94		16	1		8	53	59/63
Uterine Corpus Endometrial Carcinoma (TCGA, PanCancer Atlas)	TCGA-B5-A11R-01	Uterine Endometrioid Carcinoma	R1466G	OncoKB: Predicted Oncogenic, level_3b;CIViC: NA;MyCancerGenome: not present;CancerHotspot: yes;3DHotspot: no	MutationAssessor: impact: medium, score: 2.51;SIFT: impact: deleterious, score: 0;Polyphen-2: impact: possibly_damaging, score: 0.805	Missense_Mutation	SNP		2	.	.	.	11	108160488	108160488	C	G	11:g.108160488C>G	ENST00000278616.4:c.4396C>G	0.39		107	167		158	592	29/63
Pancreatic Adenocarcinoma (QCMG, Nature 2016)	ICGC_0368	Pancreatic Adenocarcinoma	R3008S	OncoKB: Likely Oncogenic, level_3b;CIViC: NA;MyCancerGenome: not present;CancerHotspot: yes;3DHotspot: no	MutationAssessor: impact: medium, score: 2.36;SIFT: impact: deleterious, score: 0;Polyphen-2: impact: probably_damaging, score: 0.961	Missense_Mutation	SNP		28	Somatic	NA	qcmg.uq.edu.au	11	108236086	108236086	C	A	11:g.108236086C>A	ENST00000278616.4:c.9022C>A							35	63/63
Bladder Urothelial Carcinoma (DFCI/MSKCC, Cancer Discov 2014)	MSKCC-0500_R	Bladder Urothelial Carcinoma	S2394L	OncoKB: Likely Oncogenic, level_3b;CIViC: NA;MyCancerGenome: not present;CancerHotspot: no;3DHotspot: no	MutationAssessor: impact: medium, score: 2.535;SIFT: impact: deleterious, score: 0;Polyphen-2: impact: probably_damaging, score: 0.978	Missense_Mutation	SNP		4	NA	NA	NA	11	108199839	108199839	C	T	11:g.108199839C>T	ENST00000278616.4:c.7181C>T							688	49/63
MSS Mixed Solid Tumors (Broad/Dana-Farber, Nat Genet 2018)	BLCA-IM12-Tumor-SM-9RN2L	Bladder Urothelial Carcinoma	S2394L	OncoKB: Likely Oncogenic, level_3b;CIViC: NA;MyCancerGenome: not present;CancerHotspot: no;3DHotspot: no	MutationAssessor: impact: medium, score: 2.535;SIFT: impact: deleterious, score: 0;Polyphen-2: impact: probably_damaging, score: 0.978	Missense_Mutation	SNP		4	NA	NA	NA	11	108199839	108199839	C	T	11:g.108199839C>T	ENST00000278616.4:c.7181C>T	0.54		54	46			164	49/63
MSK-IMPACT Clinical Sequencing Cohort (MSKCC, Nat Med 2017)	P-0004085-T01-IM5	Bladder Urothelial Carcinoma	S2394L	OncoKB: Likely Oncogenic, level_3b;CIViC: NA;MyCancerGenome: not present;CancerHotspot: no;3DHotspot: no	MutationAssessor: impact: medium, score: 2.535;SIFT: impact: deleterious, score: 0;Polyphen-2: impact: probably_damaging, score: 0.978	Missense_Mutation	SNP		4	NA	NA	NA	11	108199839	108199839	C	T	11:g.108199839C>T	ENST00000278616.4:c.7181C>T	0.33		175	359			21	49/63
MSK-IMPACT Clinical Sequencing Cohort (MSKCC, Nat Med 2017)	P-0009913-T01-IM5	Gallbladder Cancer	S2394L	OncoKB: Likely Oncogenic, level_3b;CIViC: NA;MyCancerGenome: not present;CancerHotspot: no;3DHotspot: no	MutationAssessor: impact: medium, score: 2.535;SIFT: impact: deleterious, score: 0;Polyphen-2: impact: probably_damaging, score: 0.978	Missense_Mutation	SNP		4	NA	NA	NA	11	108199839	108199839	C	T	11:g.108199839C>T	ENST00000278616.4:c.7181C>T	0.25		152	446			16	49/63
Lung Squamous Cell Carcinoma (TCGA, PanCancer Atlas)	TCGA-90-A4ED-01	Lung Squamous Cell Carcinoma	S2394L	OncoKB: Likely Oncogenic, level_3b;CIViC: NA;MyCancerGenome: not present;CancerHotspot: no;3DHotspot: no	MutationAssessor: impact: medium, score: 2.535;SIFT: impact: deleterious, score: 0;Polyphen-2: impact: probably_damaging, score: 0.978	Missense_Mutation	SNP		4	.	.	.	11	108199839	108199839	C	T	11:g.108199839C>T	ENST00000278616.4:c.7181C>T	0.44		30	38		91	1591	49/63
Lung Adenocarcinoma (TSP, Nature 2008)	luad_tsp_16875	Lung Adenocarcinoma	D2708N	OncoKB: Likely Oncogenic, level_3b;CIViC: NA;MyCancerGenome: not present;CancerHotspot: no;3DHotspot: no	MutationAssessor: impact: medium, score: 2.35;SIFT: impact: deleterious, score: 0.03;Polyphen-2: impact: probably_damaging, score: 1	Missense_Mutation	SNP		2	NA	NA	broad.mit.edu	11	108205807	108205807	G	A	11:g.108205807G>A	ENST00000278616.4:c.8122G>A							5	55/63
MSK-IMPACT Clinical Sequencing Cohort (MSKCC, Nat Med 2017)	P-0003524-T01-IM5	Upper Tract Urothelial Carcinoma	D2708N	OncoKB: Likely Oncogenic, level_3b;CIViC: NA;MyCancerGenome: not present;CancerHotspot: no;3DHotspot: no	MutationAssessor: impact: medium, score: 2.35;SIFT: impact: deleterious, score: 0.03;Polyphen-2: impact: probably_damaging, score: 1	Missense_Mutation	SNP	diploid	2	NA	NA	NA	11	108205807	108205807	G	A	11:g.108205807G>A	ENST00000278616.4:c.8122G>A	0.22		64	223			42	55/63
Stomach Adenocarcinoma (TCGA, PanCancer Atlas)	TCGA-VQ-A91D-01	Intestinal Type Stomach Adenocarcinoma	D2708N	OncoKB: Likely Oncogenic, level_3b;CIViC: NA;MyCancerGenome: not present;CancerHotspot: no;3DHotspot: no	MutationAssessor: impact: medium, score: 2.35;SIFT: impact: deleterious, score: 0.03;Polyphen-2: impact: probably_damaging, score: 1	Missense_Mutation	SNP		2	.	.	.	11	108205807	108205807	G	A	11:g.108205807G>A	ENST00000278616.4:c.8122G>A	0.28		13	34		54	2139	55/63
Lung Adenocarcinoma (TCGA, PanCancer Atlas)	TCGA-17-Z014-01	Lung Adenocarcinoma	D2708N	OncoKB: Likely Oncogenic, level_3b;CIViC: NA;MyCancerGenome: not present;CancerHotspot: no;3DHotspot: no	MutationAssessor: impact: medium, score: 2.35;SIFT: impact: deleterious, score: 0.03;Polyphen-2: impact: probably_damaging, score: 1	Missense_Mutation	SNP		2	.	.	.	11	108205807	108205807	G	A	11:g.108205807G>A	ENST00000278616.4:c.8122G>A	0.55	0.02	24	20	1	64	348	55/63
Lung Adenocarcinoma (TSP, Nature 2008)	luad_tsp_17760	Lung Adenocarcinoma	X1726_splice	OncoKB: Likely Oncogenic, level_3b;CIViC: NA;MyCancerGenome: not present;CancerHotspot: no;3DHotspot: no	MutationAssessor: impact: , score: undefined;SIFT: NA;Polyphen-2: NA	Splice_Site	SNP			NA	NA	broad.mit.edu	11	108172374	108172374	G	T	11:g.108172374G>T	ENST00000278616.4:c.5178-1G>T							5
Medulloblastoma (Broad, Nature 2012)	MD-330	Medulloblastoma	E2304Gfs*69	OncoKB: Likely Oncogenic, level_3b;CIViC: NA;MyCancerGenome: not present;CancerHotspot: no;3DHotspot: no	MutationAssessor: NA;SIFT: NA;Polyphen-2: NA	Frame_Shift_Ins	INS		2	NA	NA	NA	11	108196879	108196880	-	A	11:g.108196879_108196880insA	ENST00000278616.4:c.6908dup							39	47/63
MSK-IMPACT Clinical Sequencing Cohort (MSKCC, Nat Med 2017)	P-0011032-T01-IM5	Cholangiocarcinoma	E2304Gfs*69	OncoKB: Likely Oncogenic, level_3b;CIViC: NA;MyCancerGenome: not present;CancerHotspot: no;3DHotspot: no	MutationAssessor: NA;SIFT: NA;Polyphen-2: NA	Frame_Shift_Ins	INS		2	NA	NA	NA	11	108196879	108196880	-	A	11:g.108196879_108196880insA	ENST00000278616.4:c.6908dup	0.29		64	158			4	47/63
Colorectal Adenocarcinoma (TCGA, PanCancer Atlas)	TCGA-G5-6641-01	Rectal Adenocarcinoma	E2304Gfs*69	OncoKB: Likely Oncogenic, level_3b;CIViC: NA;MyCancerGenome: not present;CancerHotspot: no;3DHotspot: no	MutationAssessor: NA;SIFT: NA;Polyphen-2: NA	Frame_Shift_Ins	INS		2	.	.	.	11	108196879	108196880	-	A	11:g.108196879_108196880insA	ENST00000278616.4:c.6908dup	0.32		29	61		113	93	47/63
Ampullary Carcinoma (Baylor College of Medicine, Cell Reports 2016)	AMPAC_2713	Ampullary Carcinoma	R248*	OncoKB: Likely Oncogenic, level_3b;CIViC: NA;MyCancerGenome: not present;CancerHotspot: no;3DHotspot: no	MutationAssessor: NA;SIFT: NA;Polyphen-2: NA	Nonsense_Mutation	SNP		1	Somatic	Valid	Baylor College of Medicine	11	108115594	108115594	C	T	11:g.108115594C>T	ENST00000278616.4:c.742C>T	0.17		20	101		144	1847	7/63
MSK-IMPACT Clinical Sequencing Cohort (MSKCC, Nat Med 2017)	P-0005021-T01-IM5	Upper Tract Urothelial Carcinoma	R248*	OncoKB: Likely Oncogenic, level_3b;CIViC: NA;MyCancerGenome: not present;CancerHotspot: no;3DHotspot: no	MutationAssessor: NA;SIFT: NA;Polyphen-2: NA	Nonsense_Mutation	SNP		1	NA	NA	NA	11	108115594	108115594	C	T	11:g.108115594C>T	ENST00000278616.4:c.742C>T	0.37		308	516			212	7/63
MSK-IMPACT Clinical Sequencing Cohort (MSKCC, Nat Med 2017)	P-0011482-T01-IM5	Mucinous Adenocarcinoma of the Appendix	R248*	OncoKB: Likely Oncogenic, level_3b;CIViC: NA;MyCancerGenome: not present;CancerHotspot: no;3DHotspot: no	MutationAssessor: NA;SIFT: NA;Polyphen-2: NA	Nonsense_Mutation	SNP		1	NA	NA	NA	11	108115594	108115594	C	T	11:g.108115594C>T	ENST00000278616.4:c.742C>T	0.08		48	590			12	7/63
Pancreatic Cancer (UTSW, Nat Commun 2015)	PDA_034	Pancreatic Adenocarcinoma	R248*	OncoKB: Likely Oncogenic, level_3b;CIViC: NA;MyCancerGenome: not present;CancerHotspot: no;3DHotspot: no	MutationAssessor: NA;SIFT: NA;Polyphen-2: NA	Nonsense_Mutation	SNP		1	NA	NA	UT Southwestern	11	108115594	108115594	C	T	11:g.108115594C>T	ENST00000278616.4:c.742C>T							65	7/63
Basal Cell Carcinoma (UNIGE, Nat Genet 2016)	5-VS067-T1	Skin Cancer, Non-Melanoma	R248*	OncoKB: Likely Oncogenic, level_3b;CIViC: NA;MyCancerGenome: not present;CancerHotspot: no;3DHotspot: no	MutationAssessor: NA;SIFT: NA;Polyphen-2: NA	Nonsense_Mutation	SNP		1	NA	NA	NA	11	108115594	108115594	C	T	11:g.108115594C>T	ENST00000278616.4:c.742C>T	0.32		112	242			48	7/63
Lung Adenocarcinoma (TCGA, PanCancer Atlas)	TCGA-69-7978-01	Lung Adenocarcinoma	R248*	OncoKB: Likely Oncogenic, level_3b;CIViC: NA;MyCancerGenome: not present;CancerHotspot: no;3DHotspot: no	MutationAssessor: NA;SIFT: NA;Polyphen-2: NA	Nonsense_Mutation	SNP		1	.	.	.	11	108115594	108115594	C	T	11:g.108115594C>T	ENST00000278616.4:c.742C>T	0.07		8	104		108	546	7/63
Metastatic Melanoma (MSKCC, JCO Precis Oncol 2017)	DS-vem-076-T	Cutaneous Melanoma	R3047*	OncoKB: Likely Oncogenic, level_3b;CIViC: NA;MyCancerGenome: not present;CancerHotspot: no;3DHotspot: no	MutationAssessor: NA;SIFT: NA;Polyphen-2: NA	Nonsense_Mutation	SNP		7	NA	NA	BergerLab	11	108236203	108236203	C	T	11:g.108236203C>T	ENST00000278616.4:c.9139C>T							23	63/63
Uterine Corpus Endometrial Carcinoma (TCGA, PanCancer Atlas)	TCGA-BG-A0M4-01	Uterine Endometrioid Carcinoma	R3047*	OncoKB: Likely Oncogenic, level_3b;CIViC: NA;MyCancerGenome: not present;CancerHotspot: no;3DHotspot: no	MutationAssessor: NA;SIFT: NA;Polyphen-2: NA	Nonsense_Mutation	SNP		7	.	.	.	11	108236203	108236203	C	T	11:g.108236203C>T	ENST00000278616.4:c.9139C>T	0.23		99	334		356	578	63/63
Breast Invasive Carcinoma (TCGA, PanCancer Atlas)	TCGA-A2-A0T7-01	Breast Invasive Ductal Carcinoma	R3047*	OncoKB: Likely Oncogenic, level_3b;CIViC: NA;MyCancerGenome: not present;CancerHotspot: no;3DHotspot: no	MutationAssessor: NA;SIFT: NA;Polyphen-2: NA	Nonsense_Mutation	SNP		7	.	.	.	11	108236203	108236203	C	T	11:g.108236203C>T	ENST00000278616.4:c.9139C>T	0.40		62	94		210	22	63/63
MSK-IMPACT Clinical Sequencing Cohort (MSKCC, Nat Med 2017)	P-0011446-T01-IM5	Mucinous Adenocarcinoma of the Colon and Rectum	R2993*	OncoKB: Likely Oncogenic, level_3b;CIViC: NA;MyCancerGenome: not present;CancerHotspot: no;3DHotspot: no	MutationAssessor: NA;SIFT: NA;Polyphen-2: NA	Nonsense_Mutation	SNP		4	NA	NA	NA	11	108235935	108235935	C	T	11:g.108235935C>T	ENST00000278616.4:c.8977C>T	0.15		91	531			41	62/63
Colorectal Adenocarcinoma (DFCI, Cell Reports 2016)	coadread_dfci_2016_2664	Colorectal Adenocarcinoma	R2993*	OncoKB: Likely Oncogenic, level_3b;CIViC: NA;MyCancerGenome: not present;CancerHotspot: no;3DHotspot: no	MutationAssessor: NA;SIFT: NA;Polyphen-2: NA	Nonsense_Mutation	SNP		4	NA	NA	dfci.harvard.edu	11	108235935	108235935	C	T	11:g.108235935C>T	ENST00000278616.4:c.8977C>T							110	62/63
Uterine Corpus Endometrial Carcinoma (TCGA, PanCancer Atlas)	TCGA-AJ-A3EK-01	Uterine Endometrioid Carcinoma	R2993*	OncoKB: Likely Oncogenic, level_3b;CIViC: NA;MyCancerGenome: not present;CancerHotspot: no;3DHotspot: no	MutationAssessor: NA;SIFT: NA;Polyphen-2: NA	Nonsense_Mutation	SNP		4	.	.	.	11	108235935	108235935	C	T	11:g.108235935C>T	ENST00000278616.4:c.8977C>T	0.11		8	66		48	5730	62/63
Uterine Corpus Endometrial Carcinoma (TCGA, PanCancer Atlas)	TCGA-AX-A0J1-01	Uterine Endometrioid Carcinoma	R2993*	OncoKB: Likely Oncogenic, level_3b;CIViC: NA;MyCancerGenome: not present;CancerHotspot: no;3DHotspot: no	MutationAssessor: NA;SIFT: NA;Polyphen-2: NA	Nonsense_Mutation	SNP		4	.	.	.	11	108235935	108235935	C	T	11:g.108235935C>T	ENST00000278616.4:c.8977C>T	0.12		45	322		373	5126	62/63
Breast Invasive Carcinoma (TCGA, PanCancer Atlas)	TCGA-AO-A0JM-01	Breast Invasive Ductal Carcinoma	R2993*	OncoKB: Likely Oncogenic, level_3b;CIViC: NA;MyCancerGenome: not present;CancerHotspot: no;3DHotspot: no	MutationAssessor: NA;SIFT: NA;Polyphen-2: NA	Nonsense_Mutation	SNP		4	.	.	.	11	108235935	108235935	C	T	11:g.108235935C>T	ENST00000278616.4:c.8977C>T	0.63		136	80		295	35	62/63
Breast Invasive Carcinoma (TCGA, PanCancer Atlas)	TCGA-BH-A18G-01	Breast Invasive Ductal Carcinoma	R2993*	OncoKB: Likely Oncogenic, level_3b;CIViC: NA;MyCancerGenome: not present;CancerHotspot: no;3DHotspot: no	MutationAssessor: NA;SIFT: NA;Polyphen-2: NA	Nonsense_Mutation	SNP		4	.	.	.	11	108235935	108235935	C	T	11:g.108235935C>T	ENST00000278616.4:c.8977C>T	0.36	0.0035	117	207	1	287	1249	62/63
MSK-IMPACT Clinical Sequencing Cohort (MSKCC, Nat Med 2017)	P-0005938-T01-IM5	Colon Adenocarcinoma	R2763*	OncoKB: Likely Oncogenic, level_3b;CIViC: NA;MyCancerGenome: not present;CancerHotspot: no;3DHotspot: no	MutationAssessor: NA;SIFT: NA;Polyphen-2: NA	Nonsense_Mutation	SNP		2	NA	NA	NA	11	108213967	108213967	C	T	11:g.108213967C>T	ENST00000278616.4:c.8287C>T	0.39		311	480			11	57/63
MSK-IMPACT Clinical Sequencing Cohort (MSKCC, Nat Med 2017)	P-0007680-T01-IM5	Uterine Carcinosarcoma/Uterine Malignant Mixed Mullerian Tumor	R2763*	OncoKB: Likely Oncogenic, level_3b;CIViC: NA;MyCancerGenome: not present;CancerHotspot: no;3DHotspot: no	MutationAssessor: NA;SIFT: NA;Polyphen-2: NA	Nonsense_Mutation	SNP		2	NA	NA	NA	11	108213967	108213967	C	T	11:g.108213967C>T	ENST00000278616.4:c.8287C>T	0.38		174	287			9	57/63
Colorectal Adenocarcinoma (Genentech, Nature 2012)	587228	Colorectal Adenocarcinoma	R2763*	OncoKB: Likely Oncogenic, level_3b;CIViC: NA;MyCancerGenome: not present;CancerHotspot: no;3DHotspot: no	MutationAssessor: NA;SIFT: NA;Polyphen-2: NA	Nonsense_Mutation	SNP		2	NA	VALIDATED	Genentech	11	108213967	108213967	C	T	11:g.108213967C>T	ENST00000278616.4:c.8287C>T							1292	57/63
Uterine Corpus Endometrial Carcinoma (TCGA, PanCancer Atlas)	TCGA-EO-A3AZ-01	Uterine Mixed Endometrial Carcinoma	R2763*	OncoKB: Likely Oncogenic, level_3b;CIViC: NA;MyCancerGenome: not present;CancerHotspot: no;3DHotspot: no	MutationAssessor: NA;SIFT: NA;Polyphen-2: NA	Nonsense_Mutation	SNP		2	.	.	.	11	108213967	108213967	C	T	11:g.108213967C>T	ENST00000278616.4:c.8287C>T	0.21		18	66		78	997	57/63
Stomach Adenocarcinoma (TCGA, PanCancer Atlas)	TCGA-BR-8680-01	Tubular Stomach Adenocarcinoma	R2763*	OncoKB: Likely Oncogenic, level_3b;CIViC: NA;MyCancerGenome: not present;CancerHotspot: no;3DHotspot: no	MutationAssessor: NA;SIFT: NA;Polyphen-2: NA	Nonsense_Mutation	SNP		2	.	.	.	11	108213967	108213967	C	T	11:g.108213967C>T	ENST00000278616.4:c.8287C>T	0.22		45	160		202	5414	57/63
Colorectal Adenocarcinoma (Genentech, Nature 2012)	587284	Colorectal Adenocarcinoma	X1331_splice	OncoKB: Likely Oncogenic, level_3b;CIViC: NA;MyCancerGenome: not present;CancerHotspot: no;3DHotspot: no	MutationAssessor: impact: , score: undefined;SIFT: NA;Polyphen-2: NA	Splice_Site	SNP			NA	NA	Genentech	11	108155202	108155202	T	C	11:g.108155202T>C	ENST00000278616.4:c.3993+2T>C							2238
Kidney Renal Papillary Cell Carcinoma (TCGA, PanCancer Atlas)	TCGA-A4-7997-01	Papillary Renal Cell Carcinoma	X1331_splice	OncoKB: Likely Oncogenic, level_3b;CIViC: NA;MyCancerGenome: not present;CancerHotspot: no;3DHotspot: no	MutationAssessor: impact: , score: undefined;SIFT: NA;Polyphen-2: NA	Splice_Site	SNP			.	.	.	11	108155202	108155202	T	C	11:g.108155202T>C	ENST00000278616.4:c.3993+2T>C	0.36		32	57		95	58
Colorectal Adenocarcinoma (Genentech, Nature 2012)	587304	Colorectal Adenocarcinoma	Q2297*	OncoKB: Likely Oncogenic, level_3b;CIViC: NA;MyCancerGenome: not present;CancerHotspot: no;3DHotspot: no	MutationAssessor: NA;SIFT: NA;Polyphen-2: NA	Nonsense_Mutation	SNP		2	NA	VALIDATED	Genentech	11	108196866	108196866	C	T	11:g.108196866C>T	ENST00000278616.4:c.6889C>T							104	47/63
MSK-IMPACT Clinical Sequencing Cohort (MSKCC, Nat Med 2017)	P-0005400-T01-IM5	Extrahepatic Cholangiocarcinoma	R805*	OncoKB: Likely Oncogenic, level_3b;CIViC: NA;MyCancerGenome: not present;CancerHotspot: no;3DHotspot: no	MutationAssessor: NA;SIFT: NA;Polyphen-2: NA	Nonsense_Mutation	SNP		2	NA	NA	NA	11	108129749	108129749	C	T	11:g.108129749C>T	ENST00000278616.4:c.2413C>T	0.23		170	573			48	16/63
MSK-IMPACT Clinical Sequencing Cohort (MSKCC, Nat Med 2017)	P-0010680-T01-IM5	Colon Adenocarcinoma	R805*	OncoKB: Likely Oncogenic, level_3b;CIViC: NA;MyCancerGenome: not present;CancerHotspot: no;3DHotspot: no	MutationAssessor: NA;SIFT: NA;Polyphen-2: NA	Nonsense_Mutation	SNP		2	NA	NA	NA	11	108129749	108129749	C	T	11:g.108129749C>T	ENST00000278616.4:c.2413C>T	0.51		394	386			14	16/63
Colorectal Adenocarcinoma (Genentech, Nature 2012)	587376	Colorectal Adenocarcinoma	R805*	OncoKB: Likely Oncogenic, level_3b;CIViC: NA;MyCancerGenome: not present;CancerHotspot: no;3DHotspot: no	MutationAssessor: NA;SIFT: NA;Polyphen-2: NA	Nonsense_Mutation	SNP		2	NA	NA	Genentech	11	108129749	108129749	C	T	11:g.108129749C>T	ENST00000278616.4:c.2413C>T							9360	16/63
Colorectal Adenocarcinoma (DFCI, Cell Reports 2016)	coadread_dfci_2016_182584	Colorectal Adenocarcinoma	R805*	OncoKB: Likely Oncogenic, level_3b;CIViC: NA;MyCancerGenome: not present;CancerHotspot: no;3DHotspot: no	MutationAssessor: NA;SIFT: NA;Polyphen-2: NA	Nonsense_Mutation	SNP		2	NA	NA	dfci.harvard.edu	11	108129749	108129749	C	T	11:g.108129749C>T	ENST00000278616.4:c.2413C>T							206	16/63
Colorectal Adenocarcinoma (DFCI, Cell Reports 2016)	coadread_dfci_2016_3405	Colorectal Adenocarcinoma	R805*	OncoKB: Likely Oncogenic, level_3b;CIViC: NA;MyCancerGenome: not present;CancerHotspot: no;3DHotspot: no	MutationAssessor: NA;SIFT: NA;Polyphen-2: NA	Nonsense_Mutation	SNP		2	NA	NA	dfci.harvard.edu	11	108129749	108129749	C	T	11:g.108129749C>T	ENST00000278616.4:c.2413C>T							75	16/63
Colorectal Adenocarcinoma (TCGA, PanCancer Atlas)	TCGA-D5-6898-01	Colon Adenocarcinoma	R805*	OncoKB: Likely Oncogenic, level_3b;CIViC: NA;MyCancerGenome: not present;CancerHotspot: no;3DHotspot: no	MutationAssessor: NA;SIFT: NA;Polyphen-2: NA	Nonsense_Mutation	SNP		2	.	.	.	11	108129749	108129749	C	T	11:g.108129749C>T	ENST00000278616.4:c.2413C>T	0.64		77	43		234	70	16/63
Colorectal Adenocarcinoma (TCGA, PanCancer Atlas)	TCGA-DM-A1HB-01	Colon Adenocarcinoma	R805*	OncoKB: Likely Oncogenic, level_3b;CIViC: NA;MyCancerGenome: not present;CancerHotspot: no;3DHotspot: no	MutationAssessor: NA;SIFT: NA;Polyphen-2: NA	Nonsense_Mutation	SNP		2	.	.	.	11	108129749	108129749	C	T	11:g.108129749C>T	ENST00000278616.4:c.2413C>T	0.43		97	126		150	1118	16/63
MSK-IMPACT Clinical Sequencing Cohort (MSKCC, Nat Med 2017)	P-0011570-T01-IM5	Uterine Endometrioid Carcinoma	R1730*	OncoKB: Likely Oncogenic, level_3b;CIViC: NA;MyCancerGenome: not present;CancerHotspot: no;3DHotspot: no	MutationAssessor: NA;SIFT: NA;Polyphen-2: NA	Nonsense_Mutation	SNP		4	NA	NA	NA	11	108172385	108172385	C	T	11:g.108172385C>T	ENST00000278616.4:c.5188C>T	0.14		90	542			112	35/63
Skin Cutaneous Melanoma (Broad, Cell 2012)	MEL-Ma-Mel-120	Cutaneous Melanoma	R1730*	OncoKB: Likely Oncogenic, level_3b;CIViC: NA;MyCancerGenome: not present;CancerHotspot: no;3DHotspot: no	MutationAssessor: NA;SIFT: NA;Polyphen-2: NA	Nonsense_Mutation	SNP		4	NA	NA	broad.mit.edu	11	108172385	108172385	C	T	11:g.108172385C>T	ENST00000278616.4:c.5188C>T							246	35/63
Colorectal Adenocarcinoma (Genentech, Nature 2012)	587376	Colorectal Adenocarcinoma	R1730*	OncoKB: Likely Oncogenic, level_3b;CIViC: NA;MyCancerGenome: not present;CancerHotspot: no;3DHotspot: no	MutationAssessor: NA;SIFT: NA;Polyphen-2: NA	Nonsense_Mutation	SNP		4	NA	NA	Genentech	11	108172385	108172385	C	T	11:g.108172385C>T	ENST00000278616.4:c.5188C>T							9360	35/63
Basal Cell Carcinoma (UNIGE, Nat Genet 2016)	5-GE105-T2	Skin Cancer, Non-Melanoma	R1730*	OncoKB: Likely Oncogenic, level_3b;CIViC: NA;MyCancerGenome: not present;CancerHotspot: no;3DHotspot: no	MutationAssessor: NA;SIFT: NA;Polyphen-2: NA	Nonsense_Mutation	SNP		4	NA	NA	NA	11	108172385	108172385	C	T	11:g.108172385C>T	ENST00000278616.4:c.5188C>T	0.33		56	116			112	35/63
Colorectal Adenocarcinoma (DFCI, Cell Reports 2016)	coadread_dfci_2016_2269	Colorectal Adenocarcinoma	R1730*	OncoKB: Likely Oncogenic, level_3b;CIViC: NA;MyCancerGenome: not present;CancerHotspot: no;3DHotspot: no	MutationAssessor: NA;SIFT: NA;Polyphen-2: NA	Nonsense_Mutation	SNP		4	NA	NA	dfci.harvard.edu	11	108172385	108172385	C	T	11:g.108172385C>T	ENST00000278616.4:c.5188C>T							4312	35/63
Colorectal Adenocarcinoma (TCGA, PanCancer Atlas)	TCGA-AG-A002-01	Rectal Adenocarcinoma	R1730*	OncoKB: Likely Oncogenic, level_3b;CIViC: NA;MyCancerGenome: not present;CancerHotspot: no;3DHotspot: no	MutationAssessor: NA;SIFT: NA;Polyphen-2: NA	Nonsense_Mutation	SNP		4	.	.	.	11	108172385	108172385	C	T	11:g.108172385C>T	ENST00000278616.4:c.5188C>T	0.38		56	92		138	11431	35/63
Colorectal Adenocarcinoma (TCGA, PanCancer Atlas)	TCGA-EI-6917-01	Rectal Adenocarcinoma	R1730*	OncoKB: Likely Oncogenic, level_3b;CIViC: NA;MyCancerGenome: not present;CancerHotspot: no;3DHotspot: no	MutationAssessor: NA;SIFT: NA;Polyphen-2: NA	Nonsense_Mutation	SNP		4	.	.	.	11	108172385	108172385	C	T	11:g.108172385C>T	ENST00000278616.4:c.5188C>T	0.30		26	60		129	4930	35/63
Colorectal Adenocarcinoma (TCGA, PanCancer Atlas)	TCGA-AA-A00N-01	Mucinous Adenocarcinoma of the Colon and Rectum	R1730*	OncoKB: Likely Oncogenic, level_3b;CIViC: NA;MyCancerGenome: not present;CancerHotspot: no;3DHotspot: no	MutationAssessor: NA;SIFT: NA;Polyphen-2: NA	Nonsense_Mutation	SNP		4	.	.	.	11	108172385	108172385	C	T	11:g.108172385C>T	ENST00000278616.4:c.5188C>T	0.29		58	142		37	4869	35/63
Glioblastoma Multiforme (TCGA, PanCancer Atlas)	TCGA-27-2528-01	Glioblastoma Multiforme	N1094Dfs*14	OncoKB: Likely Oncogenic, level_3b;CIViC: NA;MyCancerGenome: not present;CancerHotspot: no;3DHotspot: no	MutationAssessor: NA;SIFT: NA;Polyphen-2: NA	Frame_Shift_Del	DEL			.	.	.	11	108143569	108143572	TCAA	-	11:g.108143569_108143572del	ENST00000278616.4:c.3279_3282del	0.33		70	141		230	53	22/63
MSK-IMPACT Clinical Sequencing Cohort (MSKCC, Nat Med 2017)	P-0004104-T01-IM5	Breast Invasive Ductal Carcinoma	S2812Vfs*3	OncoKB: Likely Oncogenic, level_3b;CIViC: NA;MyCancerGenome: not present;CancerHotspot: no;3DHotspot: no	MutationAssessor: NA;SIFT: NA;Polyphen-2: NA	Frame_Shift_Ins	INS			NA	NA	NA	11	108216476	108216477	-	A	11:g.108216476_108216477insA	ENST00000278616.4:c.8432dup	0.27		123	335			8	58/63
MSK-IMPACT Clinical Sequencing Cohort (MSKCC, Nat Med 2017)	P-0006612-T01-IM5	Colon Adenocarcinoma	S2812Vfs*3	OncoKB: Likely Oncogenic, level_3b;CIViC: NA;MyCancerGenome: not present;CancerHotspot: no;3DHotspot: no	MutationAssessor: NA;SIFT: NA;Polyphen-2: NA	Frame_Shift_Ins	INS			NA	NA	NA	11	108216476	108216477	-	A	11:g.108216476_108216477insA	ENST00000278616.4:c.8432dup	0.24		211	655			357	58/63
Colorectal Adenocarcinoma (DFCI, Cell Reports 2016)	coadread_dfci_2016_3025	Colorectal Adenocarcinoma	S2812Vfs*3	OncoKB: Likely Oncogenic, level_3b;CIViC: NA;MyCancerGenome: not present;CancerHotspot: no;3DHotspot: no	MutationAssessor: NA;SIFT: NA;Polyphen-2: NA	Frame_Shift_Ins	INS			NA	NA	dfci.harvard.edu	11	108216476	108216477	-	A	11:g.108216476_108216477insA	ENST00000278616.4:c.8432dup							648	58/63
Uterine Corpus Endometrial Carcinoma (TCGA, PanCancer Atlas)	TCGA-B5-A0K2-01	Uterine Endometrioid Carcinoma	S2812Vfs*3	OncoKB: Likely Oncogenic, level_3b;CIViC: NA;MyCancerGenome: not present;CancerHotspot: no;3DHotspot: no	MutationAssessor: NA;SIFT: NA;Polyphen-2: NA	Frame_Shift_Ins	INS			.	.	.	11	108216476	108216477	-	A	11:g.108216476_108216477insA	ENST00000278616.4:c.8432dup	0.32		73	157		43	301	58/63
Adrenocortical Carcinoma (TCGA, PanCancer Atlas)	TCGA-OR-A5K4-01	Adrenocortical Carcinoma	R23*	OncoKB: Likely Oncogenic, level_3b;CIViC: NA;MyCancerGenome: not present;CancerHotspot: no;3DHotspot: no	MutationAssessor: NA;SIFT: NA;Polyphen-2: NA	Nonsense_Mutation	SNP			.	.	.	11	108098418	108098418	C	T	11:g.108098418C>T	ENST00000278616.4:c.67C>T	0.92		97	8		190	213	2/63
Uterine Corpus Endometrial Carcinoma (TCGA, PanCancer Atlas)	TCGA-DF-A2KU-01	Uterine Endometrioid Carcinoma	R23*	OncoKB: Likely Oncogenic, level_3b;CIViC: NA;MyCancerGenome: not present;CancerHotspot: no;3DHotspot: no	MutationAssessor: NA;SIFT: NA;Polyphen-2: NA	Nonsense_Mutation	SNP			.	.	.	11	108098418	108098418	C	T	11:g.108098418C>T	ENST00000278616.4:c.67C>T	0.30		14	32		40	10052	2/63
Ampullary Carcinoma (Baylor College of Medicine, Cell Reports 2016)	AMPAC_3813	Ampullary Carcinoma	S214Pfs*16	OncoKB: Likely Oncogenic, level_3b;CIViC: NA;MyCancerGenome: not present;CancerHotspot: no;3DHotspot: no	MutationAssessor: NA;SIFT: NA;Polyphen-2: NA	Frame_Shift_Del	DEL		1	Somatic	Valid	Baylor College of Medicine	11	108114817	108114817	T	-	11:g.108114817del	ENST00000278616.4:c.640del	0.21		93	353		178	741	6/63
Gastric Adenocarcinoma (TMUCIH, PNAS 2015)	PGM33	Esophagogastric Adenocarcinoma	S214Pfs*16	OncoKB: Likely Oncogenic, level_3b;CIViC: NA;MyCancerGenome: not present;CancerHotspot: no;3DHotspot: no	MutationAssessor: NA;SIFT: NA;Polyphen-2: NA	Frame_Shift_Del	DEL		1	NA	NA	NA	11	108114817	108114817	T	-	11:g.108114817del	ENST00000278616.4:c.640del							835	6/63
MSK-IMPACT Clinical Sequencing Cohort (MSKCC, Nat Med 2017)	P-0001115-T01-IM3	Uterine Endometrioid Carcinoma	S214Pfs*16	OncoKB: Likely Oncogenic, level_3b;CIViC: NA;MyCancerGenome: not present;CancerHotspot: no;3DHotspot: no	MutationAssessor: NA;SIFT: NA;Polyphen-2: NA	Frame_Shift_Del	DEL		1	NA	NA	NA	11	108114817	108114817	T	-	11:g.108114817del	ENST00000278616.4:c.640del	0.41		467	675			59	6/63
MSK-IMPACT Clinical Sequencing Cohort (MSKCC, Nat Med 2017)	P-0005564-T01-IM5	Uterine Endometrioid Carcinoma	S214Pfs*16	OncoKB: Likely Oncogenic, level_3b;CIViC: NA;MyCancerGenome: not present;CancerHotspot: no;3DHotspot: no	MutationAssessor: NA;SIFT: NA;Polyphen-2: NA	Frame_Shift_Del	DEL		1	NA	NA	NA	11	108114817	108114817	T	-	11:g.108114817del	ENST00000278616.4:c.640del	0.45		263	321			113	6/63
MSK-IMPACT Clinical Sequencing Cohort (MSKCC, Nat Med 2017)	P-0009964-T02-IM5	Colon Adenocarcinoma	S214Pfs*16	OncoKB: Likely Oncogenic, level_3b;CIViC: NA;MyCancerGenome: not present;CancerHotspot: no;3DHotspot: no	MutationAssessor: NA;SIFT: NA;Polyphen-2: NA	Frame_Shift_Del	DEL		1	NA	NA	NA	11	108114817	108114817	T	-	11:g.108114817del	ENST00000278616.4:c.640del	0.11		71	583			44	6/63
Colorectal Adenocarcinoma (DFCI, Cell Reports 2016)	coadread_dfci_2016_267922	Colorectal Adenocarcinoma	S214Pfs*16	OncoKB: Likely Oncogenic, level_3b;CIViC: NA;MyCancerGenome: not present;CancerHotspot: no;3DHotspot: no	MutationAssessor: NA;SIFT: NA;Polyphen-2: NA	Frame_Shift_Del	DEL		1	NA	NA	dfci.harvard.edu	11	108114817	108114817	T	-	11:g.108114817del	ENST00000278616.4:c.640del							1350	6/63
Colorectal Adenocarcinoma (DFCI, Cell Reports 2016)	coadread_dfci_2016_3064	Colorectal Adenocarcinoma	S214Pfs*16	OncoKB: Likely Oncogenic, level_3b;CIViC: NA;MyCancerGenome: not present;CancerHotspot: no;3DHotspot: no	MutationAssessor: NA;SIFT: NA;Polyphen-2: NA	Frame_Shift_Del	DEL		1	NA	NA	dfci.harvard.edu	11	108114817	108114817	T	-	11:g.108114817del	ENST00000278616.4:c.640del							1333	6/63
Colorectal Adenocarcinoma (DFCI, Cell Reports 2016)	coadread_dfci_2016_55	Colorectal Adenocarcinoma	S214Pfs*16	OncoKB: Likely Oncogenic, level_3b;CIViC: NA;MyCancerGenome: not present;CancerHotspot: no;3DHotspot: no	MutationAssessor: NA;SIFT: NA;Polyphen-2: NA	Frame_Shift_Del	DEL		1	NA	NA	dfci.harvard.edu	11	108114817	108114817	T	-	11:g.108114817del	ENST00000278616.4:c.640del							952	6/63
Uterine Corpus Endometrial Carcinoma (TCGA, PanCancer Atlas)	TCGA-B5-A0JZ-01	Uterine Endometrioid Carcinoma	S214Pfs*16	OncoKB: Likely Oncogenic, level_3b;CIViC: NA;MyCancerGenome: not present;CancerHotspot: no;3DHotspot: no	MutationAssessor: NA;SIFT: NA;Polyphen-2: NA	Frame_Shift_Del	DEL		1	.	.	.	11	108114817	108114817	T	-	11:g.108114817del	ENST00000278616.4:c.640del	0.26		23	67		70	497	6/63
Colorectal Adenocarcinoma (TCGA, PanCancer Atlas)	TCGA-AZ-6598-01	Colon Adenocarcinoma	S214Pfs*16	OncoKB: Likely Oncogenic, level_3b;CIViC: NA;MyCancerGenome: not present;CancerHotspot: no;3DHotspot: no	MutationAssessor: NA;SIFT: NA;Polyphen-2: NA	Frame_Shift_Del	DEL		1	.	.	.	11	108114817	108114817	T	-	11:g.108114817del	ENST00000278616.4:c.640del	0.33		130	265		222	2317	6/63
Stomach Adenocarcinoma (TCGA, PanCancer Atlas)	TCGA-BR-8363-01	Stomach Adenocarcinoma	S214Pfs*16	OncoKB: Likely Oncogenic, level_3b;CIViC: NA;MyCancerGenome: not present;CancerHotspot: no;3DHotspot: no	MutationAssessor: NA;SIFT: NA;Polyphen-2: NA	Frame_Shift_Del	DEL		1	.	.	.	11	108114817	108114817	T	-	11:g.108114817del	ENST00000278616.4:c.640del	0.20		18	72		35	1126	6/63
Stomach Adenocarcinoma (TCGA, PanCancer Atlas)	TCGA-HU-A4GT-01	Tubular Stomach Adenocarcinoma	S214Pfs*16	OncoKB: Likely Oncogenic, level_3b;CIViC: NA;MyCancerGenome: not present;CancerHotspot: no;3DHotspot: no	MutationAssessor: NA;SIFT: NA;Polyphen-2: NA	Frame_Shift_Del	DEL		1	.	.	.	11	108114817	108114817	T	-	11:g.108114817del	ENST00000278616.4:c.640del	0.54		20	17		70	1262	6/63
Glioblastoma Multiforme (TCGA, PanCancer Atlas)	TCGA-19-1787-01	Glioblastoma Multiforme	S214Pfs*16	OncoKB: Likely Oncogenic, level_3b;CIViC: NA;MyCancerGenome: not present;CancerHotspot: no;3DHotspot: no	MutationAssessor: NA;SIFT: NA;Polyphen-2: NA	Frame_Shift_Del	DEL		1	.	.	.	11	108114817	108114817	T	-	11:g.108114817del	ENST00000278616.4:c.640del	0.33		40	83		117	575	6/63
Ampullary Carcinoma (Baylor College of Medicine, Cell Reports 2016)	AMPAC_3741	Ampullary Carcinoma	R1618*	OncoKB: Likely Oncogenic, level_3b;CIViC: NA;MyCancerGenome: not present;CancerHotspot: no;3DHotspot: no	MutationAssessor: NA;SIFT: NA;Polyphen-2: NA	Nonsense_Mutation	SNP		3	Somatic	Valid	Baylor College of Medicine	11	108165729	108165729	C	T	11:g.108165729C>T	ENST00000278616.4:c.4852C>T	0.0094	0.0049	2	211	1	202	102	32/63
Ampullary Carcinoma (Baylor College of Medicine, Cell Reports 2016)	DUOAC_501	Ampullary Carcinoma	R1618*	OncoKB: Likely Oncogenic, level_3b;CIViC: NA;MyCancerGenome: not present;CancerHotspot: no;3DHotspot: no	MutationAssessor: NA;SIFT: NA;Polyphen-2: NA	Nonsense_Mutation	SNP		3	Somatic	Valid	Baylor College of Medicine	11	108165729	108165729	C	T	11:g.108165729C>T	ENST00000278616.4:c.4852C>T	0.40	0.02	64	95	2	127	93	32/63
MSS Mixed Solid Tumors (Broad/Dana-Farber, Nat Genet 2018)	CR6161_T	Cutaneous Melanoma	R1618*	OncoKB: Likely Oncogenic, level_3b;CIViC: NA;MyCancerGenome: not present;CancerHotspot: no;3DHotspot: no	MutationAssessor: NA;SIFT: NA;Polyphen-2: NA	Nonsense_Mutation	SNP		3	NA	NA	NA	11	108165729	108165729	C	T	11:g.108165729C>T	ENST00000278616.4:c.4852C>T	0.12		18	130			836	32/63
Melanoma (MSKCC, NEJM 2014)	CR6161	Cutaneous Melanoma	R1618*	OncoKB: Likely Oncogenic, level_3b;CIViC: NA;MyCancerGenome: not present;CancerHotspot: no;3DHotspot: no	MutationAssessor: NA;SIFT: NA;Polyphen-2: NA	Nonsense_Mutation	SNP		3	Somatic	Untested	MSKCC	11	108165729	108165729	C	T	11:g.108165729C>T	ENST00000278616.4:c.4852C>T	0.11		19	153		175	907	32/63
Uterine Carcinosarcoma (TCGA, PanCancer Atlas)	TCGA-ND-A4WC-01	Uterine Carcinosarcoma/Uterine Malignant Mixed Mullerian Tumor	R1618*	OncoKB: Likely Oncogenic, level_3b;CIViC: NA;MyCancerGenome: not present;CancerHotspot: no;3DHotspot: no	MutationAssessor: NA;SIFT: NA;Polyphen-2: NA	Nonsense_Mutation	SNP		3	.	.	.	11	108165729	108165729	C	T	11:g.108165729C>T	ENST00000278616.4:c.4852C>T	0.33		23	46		80	3667	32/63
Colorectal Adenocarcinoma (DFCI, Cell Reports 2016)	coadread_dfci_2016_1222	Colorectal Adenocarcinoma	R1618*	OncoKB: Likely Oncogenic, level_3b;CIViC: NA;MyCancerGenome: not present;CancerHotspot: no;3DHotspot: no	MutationAssessor: NA;SIFT: NA;Polyphen-2: NA	Nonsense_Mutation	SNP		3	NA	NA	dfci.harvard.edu	11	108165729	108165729	C	T	11:g.108165729C>T	ENST00000278616.4:c.4852C>T							1436	32/63
Colorectal Adenocarcinoma (DFCI, Cell Reports 2016)	coadread_dfci_2016_2760	Colorectal Adenocarcinoma	R1618*	OncoKB: Likely Oncogenic, level_3b;CIViC: NA;MyCancerGenome: not present;CancerHotspot: no;3DHotspot: no	MutationAssessor: NA;SIFT: NA;Polyphen-2: NA	Nonsense_Mutation	SNP		3	NA	NA	dfci.harvard.edu	11	108165729	108165729	C	T	11:g.108165729C>T	ENST00000278616.4:c.4852C>T							128	32/63
Uterine Carcinosarcoma (Johns Hopkins, Nat Commun 2014)	MM04T	Uterine Carcinosarcoma/Uterine Malignant Mixed Mullerian Tumor	R1618*	OncoKB: Likely Oncogenic, level_3b;CIViC: NA;MyCancerGenome: not present;CancerHotspot: no;3DHotspot: no	MutationAssessor: NA;SIFT: NA;Polyphen-2: NA	Nonsense_Mutation	SNP		3	NA	NA	John Hopkins	11	108165729	108165729	C	T	11:g.108165729C>T	ENST00000278616.4:c.4852C>T							5637	32/63
Uterine Corpus Endometrial Carcinoma (TCGA, PanCancer Atlas)	TCGA-QF-A5YS-01	Uterine Mixed Endometrial Carcinoma	R1618*	OncoKB: Likely Oncogenic, level_3b;CIViC: NA;MyCancerGenome: not present;CancerHotspot: no;3DHotspot: no	MutationAssessor: NA;SIFT: NA;Polyphen-2: NA	Nonsense_Mutation	SNP		3	.	.	.	11	108165729	108165729	C	T	11:g.108165729C>T	ENST00000278616.4:c.4852C>T	0.19		12	51		93	1562	32/63
Colorectal Adenocarcinoma (TCGA, PanCancer Atlas)	TCGA-CA-6717-01	Mucinous Adenocarcinoma of the Colon and Rectum	R1618*	OncoKB: Likely Oncogenic, level_3b;CIViC: NA;MyCancerGenome: not present;CancerHotspot: no;3DHotspot: no	MutationAssessor: NA;SIFT: NA;Polyphen-2: NA	Nonsense_Mutation	SNP		3	.	.	.	11	108165729	108165729	C	T	11:g.108165729C>T	ENST00000278616.4:c.4852C>T	0.09		14	140		151	9586	32/63
Ampullary Carcinoma (Baylor College of Medicine, Cell Reports 2016)	CAC_2987	Ampullary Carcinoma	K2811Sfs*46	OncoKB: Likely Oncogenic, level_3b;CIViC: NA;MyCancerGenome: not present;CancerHotspot: no;3DHotspot: no	MutationAssessor: NA;SIFT: NA;Polyphen-2: NA	Frame_Shift_Del	DEL		1	Somatic	Valid	Baylor College of Medicine	11	108216477	108216477	A	-	11:g.108216477del	ENST00000278616.4:c.8432del	0.27	0.0045	76	209	1	220	1245	58/63
MSK-IMPACT Clinical Sequencing Cohort (MSKCC, Nat Med 2017)	P-0001115-T01-IM3	Uterine Endometrioid Carcinoma	K2811Sfs*46	OncoKB: Likely Oncogenic, level_3b;CIViC: NA;MyCancerGenome: not present;CancerHotspot: no;3DHotspot: no	MutationAssessor: NA;SIFT: NA;Polyphen-2: NA	Frame_Shift_Del	DEL		1	NA	NA	NA	11	108216477	108216477	A	-	11:g.108216477del	ENST00000278616.4:c.8432del	0.37		392	673			59	58/63
MSK-IMPACT Clinical Sequencing Cohort (MSKCC, Nat Med 2017)	P-0004260-T02-IM5	Upper Tract Urothelial Carcinoma	K2811Sfs*46	OncoKB: Likely Oncogenic, level_3b;CIViC: NA;MyCancerGenome: not present;CancerHotspot: no;3DHotspot: no	MutationAssessor: NA;SIFT: NA;Polyphen-2: NA	Frame_Shift_Del	DEL		1	NA	NA	NA	11	108216477	108216477	A	-	11:g.108216477del	ENST00000278616.4:c.8432del	0.34		98	191			32	58/63
MSK-IMPACT Clinical Sequencing Cohort (MSKCC, Nat Med 2017)	P-0005842-T01-IM5	Upper Tract Urothelial Carcinoma	K2811Sfs*46	OncoKB: Likely Oncogenic, level_3b;CIViC: NA;MyCancerGenome: not present;CancerHotspot: no;3DHotspot: no	MutationAssessor: NA;SIFT: NA;Polyphen-2: NA	Frame_Shift_Del	DEL		1	NA	NA	NA	11	108216477	108216477	A	-	11:g.108216477del	ENST00000278616.4:c.8432del	0.35		257	470			41	58/63
MSK-IMPACT Clinical Sequencing Cohort (MSKCC, Nat Med 2017)	P-0005987-T01-IM5	Colon Adenocarcinoma	K2811Sfs*46	OncoKB: Likely Oncogenic, level_3b;CIViC: NA;MyCancerGenome: not present;CancerHotspot: no;3DHotspot: no	MutationAssessor: NA;SIFT: NA;Polyphen-2: NA	Frame_Shift_Del	DEL		1	NA	NA	NA	11	108216477	108216477	A	-	11:g.108216477del	ENST00000278616.4:c.8432del	0.18		141	624			39	58/63
MSK-IMPACT Clinical Sequencing Cohort (MSKCC, Nat Med 2017)	P-0008721-T01-IM5	Colon Adenocarcinoma	K2811Sfs*46	OncoKB: Likely Oncogenic, level_3b;CIViC: NA;MyCancerGenome: not present;CancerHotspot: no;3DHotspot: no	MutationAssessor: NA;SIFT: NA;Polyphen-2: NA	Frame_Shift_Del	DEL		1	NA	NA	NA	11	108216477	108216477	A	-	11:g.108216477del	ENST00000278616.4:c.8432del	0.43		287	377			79	58/63
MSK-IMPACT Clinical Sequencing Cohort (MSKCC, Nat Med 2017)	P-0011068-T01-IM5	Colon Adenocarcinoma	K2811Sfs*46	OncoKB: Likely Oncogenic, level_3b;CIViC: NA;MyCancerGenome: not present;CancerHotspot: no;3DHotspot: no	MutationAssessor: NA;SIFT: NA;Polyphen-2: NA	Frame_Shift_Del	DEL		1	NA	NA	NA	11	108216477	108216477	A	-	11:g.108216477del	ENST00000278616.4:c.8432del	0.15		45	263			44	58/63
Upper Tract Urothelial Carcinoma (MSK, Nat Commun 2020)	s_JC_ucc_017_TZ	Upper Tract Urothelial Carcinoma	K2811Sfs*46	OncoKB: Likely Oncogenic, level_3b;CIViC: NA;MyCancerGenome: not present;CancerHotspot: no;3DHotspot: no	MutationAssessor: NA;SIFT: NA;Polyphen-2: NA	Frame_Shift_Del	DEL		1	SOMATIC	NA	MSK-IMPACT410	11	108216477	108216477	A	-	11:g.108216477del	ENST00000278616.4:c.8432del	0.35		252	474		265	41	58/63
Colorectal Adenocarcinoma (DFCI, Cell Reports 2016)	coadread_dfci_2016_3724	Colorectal Adenocarcinoma	K2811Sfs*46	OncoKB: Likely Oncogenic, level_3b;CIViC: NA;MyCancerGenome: not present;CancerHotspot: no;3DHotspot: no	MutationAssessor: NA;SIFT: NA;Polyphen-2: NA	Frame_Shift_Del	DEL		1	NA	NA	dfci.harvard.edu	11	108216477	108216477	A	-	11:g.108216477del	ENST00000278616.4:c.8432del							2143	58/63
Colorectal Adenocarcinoma (DFCI, Cell Reports 2016)	coadread_dfci_2016_352983	Colorectal Adenocarcinoma	K2811Sfs*46	OncoKB: Likely Oncogenic, level_3b;CIViC: NA;MyCancerGenome: not present;CancerHotspot: no;3DHotspot: no	MutationAssessor: NA;SIFT: NA;Polyphen-2: NA	Frame_Shift_Del	DEL		1	NA	NA	dfci.harvard.edu	11	108216477	108216477	A	-	11:g.108216477del	ENST00000278616.4:c.8432del							1072	58/63
Colorectal Adenocarcinoma (DFCI, Cell Reports 2016)	coadread_dfci_2016_302124	Colorectal Adenocarcinoma	K2811Sfs*46	OncoKB: Likely Oncogenic, level_3b;CIViC: NA;MyCancerGenome: not present;CancerHotspot: no;3DHotspot: no	MutationAssessor: NA;SIFT: NA;Polyphen-2: NA	Frame_Shift_Del	DEL		1	NA	NA	dfci.harvard.edu	11	108216477	108216477	A	-	11:g.108216477del	ENST00000278616.4:c.8432del							774	58/63
Uterine Carcinosarcoma (Johns Hopkins, Nat Commun 2014)	MM20T	Uterine Carcinosarcoma/Uterine Malignant Mixed Mullerian Tumor	K2811Sfs*46	OncoKB: Likely Oncogenic, level_3b;CIViC: NA;MyCancerGenome: not present;CancerHotspot: no;3DHotspot: no	MutationAssessor: NA;SIFT: NA;Polyphen-2: NA	Frame_Shift_Del	DEL		1	NA	NA	John Hopkins	11	108216477	108216477	A	-	11:g.108216477del	ENST00000278616.4:c.8432del							863	58/63
Uterine Corpus Endometrial Carcinoma (TCGA, PanCancer Atlas)	TCGA-AP-A05N-01	Uterine Endometrioid Carcinoma	K2811Sfs*46	OncoKB: Likely Oncogenic, level_3b;CIViC: NA;MyCancerGenome: not present;CancerHotspot: no;3DHotspot: no	MutationAssessor: NA;SIFT: NA;Polyphen-2: NA	Frame_Shift_Del	DEL		1	.	.	.	11	108216477	108216477	A	-	11:g.108216477del	ENST00000278616.4:c.8432del	0.29		171	420		162	257	58/63
Uterine Corpus Endometrial Carcinoma (TCGA, PanCancer Atlas)	TCGA-D1-A1NZ-01	Uterine Endometrioid Carcinoma	K2811Sfs*46	OncoKB: Likely Oncogenic, level_3b;CIViC: NA;MyCancerGenome: not present;CancerHotspot: no;3DHotspot: no	MutationAssessor: NA;SIFT: NA;Polyphen-2: NA	Frame_Shift_Del	DEL		1	.	.	.	11	108216477	108216477	A	-	11:g.108216477del	ENST00000278616.4:c.8432del	0.17		4	19		41	719	58/63
Stomach Adenocarcinoma (TCGA, PanCancer Atlas)	TCGA-BR-8487-01	Stomach Adenocarcinoma	K2811Sfs*46	OncoKB: Likely Oncogenic, level_3b;CIViC: NA;MyCancerGenome: not present;CancerHotspot: no;3DHotspot: no	MutationAssessor: NA;SIFT: NA;Polyphen-2: NA	Frame_Shift_Del	DEL		1	.	.	.	11	108216477	108216477	A	-	11:g.108216477del	ENST00000278616.4:c.8432del	0.31		39	88		153	2683	58/63
Stomach Adenocarcinoma (TCGA, PanCancer Atlas)	TCGA-CG-5723-01	Stomach Adenocarcinoma	K2811Sfs*46	OncoKB: Likely Oncogenic, level_3b;CIViC: NA;MyCancerGenome: not present;CancerHotspot: no;3DHotspot: no	MutationAssessor: NA;SIFT: NA;Polyphen-2: NA	Frame_Shift_Del	DEL		1	.	.	.	11	108216477	108216477	A	-	11:g.108216477del	ENST00000278616.4:c.8432del	0.20		43	168		186	1605	58/63
Stomach Adenocarcinoma (TCGA, PanCancer Atlas)	TCGA-VQ-AA6D-01	Tubular Stomach Adenocarcinoma	K2811Sfs*46	OncoKB: Likely Oncogenic, level_3b;CIViC: NA;MyCancerGenome: not present;CancerHotspot: no;3DHotspot: no	MutationAssessor: NA;SIFT: NA;Polyphen-2: NA	Frame_Shift_Del	DEL		1	.	.	.	11	108216477	108216477	A	-	11:g.108216477del	ENST00000278616.4:c.8432del	0.13		11	73		116	698	58/63
MSK-IMPACT Clinical Sequencing Cohort (MSKCC, Nat Med 2017)	P-0006269-T01-IM5	Uterine Clear Cell Carcinoma	Q628Pfs*7	OncoKB: Likely Oncogenic, level_3b;CIViC: NA;MyCancerGenome: not present;CancerHotspot: no;3DHotspot: no	MutationAssessor: NA;SIFT: NA;Polyphen-2: NA	Frame_Shift_Ins	INS		1	NA	NA	NA	11	108123615	108123616	-	T	11:g.108123615_108123616insT	ENST00000278616.4:c.1880dup	0.08		36	402			75	12/63
MSK-IMPACT Clinical Sequencing Cohort (MSKCC, Nat Med 2017)	P-0008126-T01-IM5	Lung Adenocarcinoma	Q628Pfs*7	OncoKB: Likely Oncogenic, level_3b;CIViC: NA;MyCancerGenome: not present;CancerHotspot: no;3DHotspot: no	MutationAssessor: NA;SIFT: NA;Polyphen-2: NA	Frame_Shift_Ins	INS		1	NA	NA	NA	11	108123615	108123616	-	T	11:g.108123615_108123616insT	ENST00000278616.4:c.1880dup	0.13		126	850			5	12/63
Uterine Corpus Endometrial Carcinoma (TCGA, PanCancer Atlas)	TCGA-AX-A2HD-01	Uterine Endometrioid Carcinoma	Q628Pfs*7	OncoKB: Likely Oncogenic, level_3b;CIViC: NA;MyCancerGenome: not present;CancerHotspot: no;3DHotspot: no	MutationAssessor: NA;SIFT: NA;Polyphen-2: NA	Frame_Shift_Ins	INS		1	.	.	.	11	108123615	108123616	-	T	11:g.108123615_108123616insT	ENST00000278616.4:c.1880dup	0.34		32	61		71	7848	12/63
Stomach Adenocarcinoma (TCGA, PanCancer Atlas)	TCGA-BR-6452-01	Stomach Adenocarcinoma	I1581Nfs*5	OncoKB: Likely Oncogenic, level_3b;CIViC: NA;MyCancerGenome: not present;CancerHotspot: no;3DHotspot: no	MutationAssessor: NA;SIFT: NA;Polyphen-2: NA	Frame_Shift_Ins	INS			.	.	.	11	108164163	108164164	-	A	11:g.108164163_108164164insA	ENST00000278616.4:c.4741dup	0.13		26	172		233	5048	31/63
MSK-IMPACT Clinical Sequencing Cohort (MSKCC, Nat Med 2017)	P-0001042-T01-IM3	Cutaneous Squamous Cell Carcinoma	R2849*	OncoKB: Likely Oncogenic, level_3b;CIViC: NA;MyCancerGenome: not present;CancerHotspot: no;3DHotspot: no	MutationAssessor: NA;SIFT: NA;Polyphen-2: NA	Nonsense_Mutation	SNP		1	NA	NA	NA	11	108216596	108216596	C	T	11:g.108216596C>T	ENST00000278616.4:c.8545C>T	0.19		190	803			263	58/63
MSK-IMPACT Clinical Sequencing Cohort (MSKCC, Nat Med 2017)	P-0001878-T01-IM3	Leiomyosarcoma	R2849*	OncoKB: Likely Oncogenic, level_3b;CIViC: NA;MyCancerGenome: not present;CancerHotspot: no;3DHotspot: no	MutationAssessor: NA;SIFT: NA;Polyphen-2: NA	Nonsense_Mutation	SNP		1	NA	NA	NA	11	108216596	108216596	C	T	11:g.108216596C>T	ENST00000278616.4:c.8545C>T	0.26		254	732			28	58/63
Uterine Corpus Endometrial Carcinoma (TCGA, PanCancer Atlas)	TCGA-AX-A0J1-01	Uterine Endometrioid Carcinoma	R2849*	OncoKB: Likely Oncogenic, level_3b;CIViC: NA;MyCancerGenome: not present;CancerHotspot: no;3DHotspot: no	MutationAssessor: NA;SIFT: NA;Polyphen-2: NA	Nonsense_Mutation	SNP		1	.	.	.	11	108216596	108216596	C	T	11:g.108216596C>T	ENST00000278616.4:c.8545C>T	0.26		135	375		386	5126	58/63
Uterine Corpus Endometrial Carcinoma (TCGA, PanCancer Atlas)	TCGA-AX-A1CE-01	Uterine Endometrioid Carcinoma	R2849*	OncoKB: Likely Oncogenic, level_3b;CIViC: NA;MyCancerGenome: not present;CancerHotspot: no;3DHotspot: no	MutationAssessor: NA;SIFT: NA;Polyphen-2: NA	Nonsense_Mutation	SNP		1	.	.	.	11	108216596	108216596	C	T	11:g.108216596C>T	ENST00000278616.4:c.8545C>T	0.33		21	43		47	11440	58/63
MSK-IMPACT Clinical Sequencing Cohort (MSKCC, Nat Med 2017)	P-0004898-T01-IM5	Breast Invasive Lobular Carcinoma	Q1825*	OncoKB: Likely Oncogenic, level_3b;CIViC: NA;MyCancerGenome: not present;CancerHotspot: no;3DHotspot: no	MutationAssessor: NA;SIFT: NA;Polyphen-2: NA	Nonsense_Mutation	SNP			NA	NA	NA	11	108173733	108173733	C	T	11:g.108173733C>T	ENST00000278616.4:c.5473C>T	0.14		91	542			7	36/63
Upper Tract Urothelial Carcinoma (Cornell/Baylor/MDACC, Nat Commun 2019)	BCM-MDA-UTUC-16	Upper Tract Urothelial Carcinoma	X974_splice	OncoKB: Likely Oncogenic, level_3b;CIViC: NA;MyCancerGenome: not present;CancerHotspot: no;3DHotspot: no	MutationAssessor: NA;SIFT: NA;Polyphen-2: NA	Splice_Site	SNP			Somatic	NA	Baylor-MDACC	11	108141874	108141874	G	A	11:g.108141874G>A	ENST00000278616.4:c.2921+1G>A	0.48		15	16		43	43
MSS Mixed Solid Tumors (Broad/Dana-Farber, Nat Genet 2018)	BLCA-006-Tumor-SM-CUCGF	Bladder Urothelial Carcinoma	R250*	OncoKB: Likely Oncogenic, level_3b;CIViC: NA;MyCancerGenome: not present;CancerHotspot: no;3DHotspot: no	MutationAssessor: NA;SIFT: NA;Polyphen-2: NA	Nonsense_Mutation	SNP		8	NA	NA	NA	11	108115600	108115600	C	T	11:g.108115600C>T	ENST00000278616.4:c.748C>T	0.44		65	82			106	7/63
MSK-IMPACT Clinical Sequencing Cohort (MSKCC, Nat Med 2017)	P-0005021-T01-IM5	Upper Tract Urothelial Carcinoma	R250*	OncoKB: Likely Oncogenic, level_3b;CIViC: NA;MyCancerGenome: not present;CancerHotspot: no;3DHotspot: no	MutationAssessor: NA;SIFT: NA;Polyphen-2: NA	Nonsense_Mutation	SNP		8	NA	NA	NA	11	108115600	108115600	C	T	11:g.108115600C>T	ENST00000278616.4:c.748C>T	0.32		262	569			212	7/63
MSK-IMPACT Clinical Sequencing Cohort (MSKCC, Nat Med 2017)	P-0005824-T01-IM5	Colon Adenocarcinoma	R250*	OncoKB: Likely Oncogenic, level_3b;CIViC: NA;MyCancerGenome: not present;CancerHotspot: no;3DHotspot: no	MutationAssessor: NA;SIFT: NA;Polyphen-2: NA	Nonsense_Mutation	SNP		8	NA	NA	NA	11	108115600	108115600	C	T	11:g.108115600C>T	ENST00000278616.4:c.748C>T	0.20		187	749			347	7/63
MSK-IMPACT Clinical Sequencing Cohort (MSKCC, Nat Med 2017)	P-0006777-T01-IM5	Basal Cell Carcinoma	R250*	OncoKB: Likely Oncogenic, level_3b;CIViC: NA;MyCancerGenome: not present;CancerHotspot: no;3DHotspot: no	MutationAssessor: NA;SIFT: NA;Polyphen-2: NA	Nonsense_Mutation	SNP		8	NA	NA	NA	11	108115600	108115600	C	T	11:g.108115600C>T	ENST00000278616.4:c.748C>T	0.14		103	611			42	7/63
MSK-IMPACT Clinical Sequencing Cohort (MSKCC, Nat Med 2017)	P-0010967-T01-IM5	Uterine Endometrioid Carcinoma	R250*	OncoKB: Likely Oncogenic, level_3b;CIViC: NA;MyCancerGenome: not present;CancerHotspot: no;3DHotspot: no	MutationAssessor: NA;SIFT: NA;Polyphen-2: NA	Nonsense_Mutation	SNP		8	NA	NA	NA	11	108115600	108115600	C	T	11:g.108115600C>T	ENST00000278616.4:c.748C>T	0.05		34	636			162	7/63
MSK-IMPACT Clinical Sequencing Cohort (MSKCC, Nat Med 2017)	P-0012358-T01-IM5	Uterine Endometrioid Carcinoma	R250*	OncoKB: Likely Oncogenic, level_3b;CIViC: NA;MyCancerGenome: not present;CancerHotspot: no;3DHotspot: no	MutationAssessor: NA;SIFT: NA;Polyphen-2: NA	Nonsense_Mutation	SNP		8	NA	NA	NA	11	108115600	108115600	C	T	11:g.108115600C>T	ENST00000278616.4:c.748C>T	0.37		177	302			455	7/63
MSK-IMPACT Clinical Sequencing Cohort (MSKCC, Nat Med 2017)	P-0012402-T01-IM5	Colon Adenocarcinoma	R250*	OncoKB: Likely Oncogenic, level_3b;CIViC: NA;MyCancerGenome: not present;CancerHotspot: no;3DHotspot: no	MutationAssessor: NA;SIFT: NA;Polyphen-2: NA	Nonsense_Mutation	SNP	diploid	8	NA	NA	NA	11	108115600	108115600	C	T	11:g.108115600C>T	ENST00000278616.4:c.748C>T	0.13		116	798			240	7/63
Kidney Renal Clear Cell Carcinoma (TCGA, PanCancer Atlas)	TCGA-B0-5703-01	Renal Clear Cell Carcinoma	R250*	OncoKB: Likely Oncogenic, level_3b;CIViC: NA;MyCancerGenome: not present;CancerHotspot: no;3DHotspot: no	MutationAssessor: NA;SIFT: NA;Polyphen-2: NA	Nonsense_Mutation	SNP		8	.	.	.	11	108115600	108115600	C	T	11:g.108115600C>T	ENST00000278616.4:c.748C>T	0.30	0.0021	154	360	1	477	65	7/63
Uterine Corpus Endometrial Carcinoma (TCGA, PanCancer Atlas)	TCGA-AJ-A5DW-01	Uterine Endometrioid Carcinoma	R250*	OncoKB: Likely Oncogenic, level_3b;CIViC: NA;MyCancerGenome: not present;CancerHotspot: no;3DHotspot: no	MutationAssessor: NA;SIFT: NA;Polyphen-2: NA	Nonsense_Mutation	SNP		8	.	.	.	11	108115600	108115600	C	T	11:g.108115600C>T	ENST00000278616.4:c.748C>T	0.37		11	19		25	3188	7/63
Uterine Corpus Endometrial Carcinoma (TCGA, PanCancer Atlas)	TCGA-AX-A05Z-01	Uterine Endometrioid Carcinoma	R250*	OncoKB: Likely Oncogenic, level_3b;CIViC: NA;MyCancerGenome: not present;CancerHotspot: no;3DHotspot: no	MutationAssessor: NA;SIFT: NA;Polyphen-2: NA	Nonsense_Mutation	SNP		8	.	.	.	11	108115600	108115600	C	T	11:g.108115600C>T	ENST00000278616.4:c.748C>T	0.28		40	104		176	7369	7/63
Uterine Corpus Endometrial Carcinoma (TCGA, PanCancer Atlas)	TCGA-B5-A0JY-01	Uterine Endometrioid Carcinoma	R250*	OncoKB: Likely Oncogenic, level_3b;CIViC: NA;MyCancerGenome: not present;CancerHotspot: no;3DHotspot: no	MutationAssessor: NA;SIFT: NA;Polyphen-2: NA	Nonsense_Mutation	SNP		8	.	.	.	11	108115600	108115600	C	T	11:g.108115600C>T	ENST00000278616.4:c.748C>T	0.28		68	179		203	9706	7/63
Bladder Urothelial Carcinoma (TCGA, PanCancer Atlas)	TCGA-DK-A6AW-01	Bladder Urothelial Carcinoma	R250*	OncoKB: Likely Oncogenic, level_3b;CIViC: NA;MyCancerGenome: not present;CancerHotspot: no;3DHotspot: no	MutationAssessor: NA;SIFT: NA;Polyphen-2: NA	Nonsense_Mutation	SNP		8	.	.	.	11	108115600	108115600	C	T	11:g.108115600C>T	ENST00000278616.4:c.748C>T	0.57		43	33		90	3546	7/63
Colorectal Adenocarcinoma (TCGA, PanCancer Atlas)	TCGA-AG-3727-01	Rectal Adenocarcinoma	R250*	OncoKB: Likely Oncogenic, level_3b;CIViC: NA;MyCancerGenome: not present;CancerHotspot: no;3DHotspot: no	MutationAssessor: NA;SIFT: NA;Polyphen-2: NA	Nonsense_Mutation	SNP		8	.	.	.	11	108115600	108115600	C	T	11:g.108115600C>T	ENST00000278616.4:c.748C>T	0.81	0.0022	172	41	1	445	85	7/63
Colorectal Adenocarcinoma (TCGA, PanCancer Atlas)	TCGA-F5-6814-01	Rectal Adenocarcinoma	R250*	OncoKB: Likely Oncogenic, level_3b;CIViC: NA;MyCancerGenome: not present;CancerHotspot: no;3DHotspot: no	MutationAssessor: NA;SIFT: NA;Polyphen-2: NA	Nonsense_Mutation	SNP		8	.	.	.	11	108115600	108115600	C	T	11:g.108115600C>T	ENST00000278616.4:c.748C>T	0.17		10	48		97	9454	7/63
Colorectal Adenocarcinoma (TCGA, PanCancer Atlas)	TCGA-AA-A010-01	Colon Adenocarcinoma	R250*	OncoKB: Likely Oncogenic, level_3b;CIViC: NA;MyCancerGenome: not present;CancerHotspot: no;3DHotspot: no	MutationAssessor: NA;SIFT: NA;Polyphen-2: NA	Nonsense_Mutation	SNP		8	.	.	.	11	108115600	108115600	C	T	11:g.108115600C>T	ENST00000278616.4:c.748C>T	0.27		19	51		45	7496	7/63
Colorectal Adenocarcinoma (TCGA, PanCancer Atlas)	TCGA-CA-6717-01	Mucinous Adenocarcinoma of the Colon and Rectum	R250*	OncoKB: Likely Oncogenic, level_3b;CIViC: NA;MyCancerGenome: not present;CancerHotspot: no;3DHotspot: no	MutationAssessor: NA;SIFT: NA;Polyphen-2: NA	Nonsense_Mutation	SNP		8	.	.	.	11	108115600	108115600	C	T	11:g.108115600C>T	ENST00000278616.4:c.748C>T	0.23		13	43		77	9586	7/63
Ampullary Carcinoma (Baylor College of Medicine, Cell Reports 2016)	AMPAC_2264	Ampullary Carcinoma	R2486*	OncoKB: Likely Oncogenic, level_3b;CIViC: NA;MyCancerGenome: not present;CancerHotspot: no;3DHotspot: no	MutationAssessor: NA;SIFT: NA;Polyphen-2: NA	Nonsense_Mutation	SNP		1	Somatic	Valid	Baylor College of Medicine	11	108201089	108201089	C	T	11:g.108201089C>T	ENST00000278616.4:c.7456C>T	0.21		29	110		96	1509	50/63
Stomach Adenocarcinoma (Pfizer and UHK, Nat Genet 2014)	pfg106T	Stomach Adenocarcinoma	R2486*	OncoKB: Likely Oncogenic, level_3b;CIViC: NA;MyCancerGenome: not present;CancerHotspot: no;3DHotspot: no	MutationAssessor: NA;SIFT: NA;Polyphen-2: NA	Nonsense_Mutation	SNP		1	NA	NA	pfizer_uhongkong	11	108201089	108201089	C	T	11:g.108201089C>T	ENST00000278616.4:c.7456C>T	0.25		20	59		97	79	50/63
Gastric Cancer (OncoSG, 2018)	GIS003-HK-pfg106	Stomach Adenocarcinoma	R2486*	OncoKB: Likely Oncogenic, level_3b;CIViC: NA;MyCancerGenome: not present;CancerHotspot: no;3DHotspot: no	MutationAssessor: NA;SIFT: NA;Polyphen-2: NA	Nonsense_Mutation	SNP		1	NA	NA	NA	11	108201089	108201089	C	T	11:g.108201089C>T	ENST00000278616.4:c.7456C>T	0.24		20	63			83	50/63
Colorectal Adenocarcinoma (DFCI, Cell Reports 2016)	coadread_dfci_2016_3269	Colorectal Adenocarcinoma	R2486*	OncoKB: Likely Oncogenic, level_3b;CIViC: NA;MyCancerGenome: not present;CancerHotspot: no;3DHotspot: no	MutationAssessor: NA;SIFT: NA;Polyphen-2: NA	Nonsense_Mutation	SNP		1	NA	NA	dfci.harvard.edu	11	108201089	108201089	C	T	11:g.108201089C>T	ENST00000278616.4:c.7456C>T							1223	50/63
Colorectal Adenocarcinoma (DFCI, Cell Reports 2016)	coadread_dfci_2016_485	Colorectal Adenocarcinoma	R2486*	OncoKB: Likely Oncogenic, level_3b;CIViC: NA;MyCancerGenome: not present;CancerHotspot: no;3DHotspot: no	MutationAssessor: NA;SIFT: NA;Polyphen-2: NA	Nonsense_Mutation	SNP		1	NA	NA	dfci.harvard.edu	11	108201089	108201089	C	T	11:g.108201089C>T	ENST00000278616.4:c.7456C>T							289	50/63
Adenoid Cystic Carcinoma Project (J Clin Invest 2019)	XRN-KPE9HM	Adenoid Cystic Carcinoma	R2486*	OncoKB: Likely Oncogenic, level_3b;CIViC: NA;MyCancerGenome: not present;CancerHotspot: no;3DHotspot: no	MutationAssessor: NA;SIFT: NA;Polyphen-2: NA	Nonsense_Mutation	SNP		1	SOMATIC	unknown	Foundation	11	108201089	108201089	C	T	11:g.108201089C>T	ENST00000278616.4:c.7456C>T	0.91		373	37			6	50/63
Stomach Adenocarcinoma (Pfizer and UHK, Nat Genet 2014)	pfg127T	Stomach Adenocarcinoma	F61Lfs*15	OncoKB: Likely Oncogenic, level_3b;CIViC: NA;MyCancerGenome: not present;CancerHotspot: no;3DHotspot: no	MutationAssessor: NA;SIFT: NA;Polyphen-2: NA	Frame_Shift_Del	DEL		2	NA	NA	pfizer_uhongkong	11	108098609	108098609	T	-	11:g.108098609del	ENST00000278616.4:c.183del	0.35		30	55		77	855	3/63
Gastric Cancer (OncoSG, 2018)	GIS003-HK-pfg127	Stomach Adenocarcinoma	F61Lfs*15	OncoKB: Likely Oncogenic, level_3b;CIViC: NA;MyCancerGenome: not present;CancerHotspot: no;3DHotspot: no	MutationAssessor: NA;SIFT: NA;Polyphen-2: NA	Frame_Shift_Del	DEL		2	NA	NA	NA	11	108098609	108098609	T	-	11:g.108098609del	ENST00000278616.4:c.183del	0.37		33	56			864	3/63
Colorectal Adenocarcinoma (DFCI, Cell Reports 2016)	coadread_dfci_2016_306558	Colorectal Adenocarcinoma	F61Lfs*15	OncoKB: Likely Oncogenic, level_3b;CIViC: NA;MyCancerGenome: not present;CancerHotspot: no;3DHotspot: no	MutationAssessor: NA;SIFT: NA;Polyphen-2: NA	Frame_Shift_Del	DEL		2	NA	NA	dfci.harvard.edu	11	108098609	108098609	T	-	11:g.108098609del	ENST00000278616.4:c.183del							1505	3/63
Uterine Corpus Endometrial Carcinoma (TCGA, PanCancer Atlas)	TCGA-FI-A2F4-01	Uterine Endometrioid Carcinoma	F61Lfs*15	OncoKB: Likely Oncogenic, level_3b;CIViC: NA;MyCancerGenome: not present;CancerHotspot: no;3DHotspot: no	MutationAssessor: NA;SIFT: NA;Polyphen-2: NA	Frame_Shift_Del	DEL		2	.	.	.	11	108098609	108098609	T	-	11:g.108098609del	ENST00000278616.4:c.183del	0.23		15	49		46	1908	3/63
Colorectal Adenocarcinoma (TCGA, PanCancer Atlas)	TCGA-AA-3492-01	Colon Adenocarcinoma	F61Lfs*15	OncoKB: Likely Oncogenic, level_3b;CIViC: NA;MyCancerGenome: not present;CancerHotspot: no;3DHotspot: no	MutationAssessor: NA;SIFT: NA;Polyphen-2: NA	Frame_Shift_Del	DEL		2	.	.	.	11	108098609	108098609	T	-	11:g.108098609del	ENST00000278616.4:c.183del	0.33		17	34		45	2013	3/63
Colorectal Adenocarcinoma (TCGA, PanCancer Atlas)	TCGA-AA-3663-01	Colon Adenocarcinoma	F61Lfs*15	OncoKB: Likely Oncogenic, level_3b;CIViC: NA;MyCancerGenome: not present;CancerHotspot: no;3DHotspot: no	MutationAssessor: NA;SIFT: NA;Polyphen-2: NA	Frame_Shift_Del	DEL		2	.	.	.	11	108098609	108098609	T	-	11:g.108098609del	ENST00000278616.4:c.183del	0.27		17	46		29	1937	3/63
Stomach Adenocarcinoma (TCGA, PanCancer Atlas)	TCGA-BR-6454-01	Stomach Adenocarcinoma	Q1500*	OncoKB: Likely Oncogenic, level_3b;CIViC: NA;MyCancerGenome: not present;CancerHotspot: no;3DHotspot: no	MutationAssessor: NA;SIFT: NA;Polyphen-2: NA	Nonsense_Mutation	SNP		1	.	.	.	11	108163407	108163407	C	T	11:g.108163407C>T	ENST00000278616.4:c.4498C>T	0.40		99	148		252	125	30/63
Stomach Adenocarcinoma (TCGA, PanCancer Atlas)	TCGA-BR-6454-01	Stomach Adenocarcinoma	Q441Afs*45	OncoKB: Likely Oncogenic, level_3b;CIViC: NA;MyCancerGenome: not present;CancerHotspot: no;3DHotspot: no	MutationAssessor: NA;SIFT: NA;Polyphen-2: NA	Frame_Shift_Del	DEL			.	.	.	11	108121510	108121511	TC	-	11:g.108121510_108121511del	ENST00000278616.4:c.1320_1321del	0.30		44	104		115	125	10/63
MSK-IMPACT Clinical Sequencing Cohort (MSKCC, Nat Med 2017)	P-0001614-T01-IM3	Oral Cavity Squamous Cell Carcinoma	S1455Vfs*3	OncoKB: Likely Oncogenic, level_3b;CIViC: NA;MyCancerGenome: not present;CancerHotspot: no;3DHotspot: no	MutationAssessor: NA;SIFT: NA;Polyphen-2: NA	Frame_Shift_Del	DEL			NA	NA	NA	11	108160451	108160451	A	-	11:g.108160451del	ENST00000278616.4:c.4363del	0.10		36	311			30	29/63
Stomach Adenocarcinoma (TCGA, PanCancer Atlas)	TCGA-BR-8361-01	Stomach Adenocarcinoma	S1455Vfs*3	OncoKB: Likely Oncogenic, level_3b;CIViC: NA;MyCancerGenome: not present;CancerHotspot: no;3DHotspot: no	MutationAssessor: NA;SIFT: NA;Polyphen-2: NA	Frame_Shift_Del	DEL			.	.	.	11	108160451	108160451	A	-	11:g.108160451del	ENST00000278616.4:c.4363del	0.33		44	91		55	1424	29/63
Stomach Adenocarcinoma (TCGA, PanCancer Atlas)	TCGA-BR-8368-01	Stomach Adenocarcinoma	K1904Nfs*13	OncoKB: Likely Oncogenic, level_3b;CIViC: NA;MyCancerGenome: not present;CancerHotspot: no;3DHotspot: no	MutationAssessor: NA;SIFT: NA;Polyphen-2: NA	Frame_Shift_Del	DEL			.	.	.	11	108178656	108178656	A	-	11:g.108178656del	ENST00000278616.4:c.5712del	0.28		19	48		68	886	38/63
MSK-IMPACT Clinical Sequencing Cohort (MSKCC, Nat Med 2017)	P-0006612-T01-IM5	Colon Adenocarcinoma	R2598*	OncoKB: Likely Oncogenic, level_3b;CIViC: NA;MyCancerGenome: not present;CancerHotspot: no;3DHotspot: no	MutationAssessor: NA;SIFT: NA;Polyphen-2: NA	Nonsense_Mutation	SNP		2	NA	NA	NA	11	108203492	108203492	C	T	11:g.108203492C>T	ENST00000278616.4:c.7792C>T	0.23		150	494			357	53/63
MSK-IMPACT Clinical Sequencing Cohort (MSKCC, Nat Med 2017)	P-0008994-T01-IM5	Breast Invasive Lobular Carcinoma	R2598*	OncoKB: Likely Oncogenic, level_3b;CIViC: NA;MyCancerGenome: not present;CancerHotspot: no;3DHotspot: no	MutationAssessor: NA;SIFT: NA;Polyphen-2: NA	Nonsense_Mutation	SNP		2	NA	NA	NA	11	108203492	108203492	C	T	11:g.108203492C>T	ENST00000278616.4:c.7792C>T	0.09		71	697			16	53/63
MSK-IMPACT Clinical Sequencing Cohort (MSKCC, Nat Med 2017)	P-0011467-T01-IM5	Cutaneous Melanoma	R2598*	OncoKB: Likely Oncogenic, level_3b;CIViC: NA;MyCancerGenome: not present;CancerHotspot: no;3DHotspot: no	MutationAssessor: NA;SIFT: NA;Polyphen-2: NA	Nonsense_Mutation	SNP		2	NA	NA	NA	11	108203492	108203492	C	T	11:g.108203492C>T	ENST00000278616.4:c.7792C>T	0.29		100	242			68	53/63
Uterine Corpus Endometrial Carcinoma (TCGA, PanCancer Atlas)	TCGA-A5-A0G2-01	Uterine Serous Carcinoma/Uterine Papillary Serous Carcinoma	R2598*	OncoKB: Likely Oncogenic, level_3b;CIViC: NA;MyCancerGenome: not present;CancerHotspot: no;3DHotspot: no	MutationAssessor: NA;SIFT: NA;Polyphen-2: NA	Nonsense_Mutation	SNP		2	.	.	.	11	108203492	108203492	C	T	11:g.108203492C>T	ENST00000278616.4:c.7792C>T	0.33		38	77		106	25711	53/63
Uterine Corpus Endometrial Carcinoma (TCGA, PanCancer Atlas)	TCGA-AX-A05Z-01	Uterine Endometrioid Carcinoma	R2598*	OncoKB: Likely Oncogenic, level_3b;CIViC: NA;MyCancerGenome: not present;CancerHotspot: no;3DHotspot: no	MutationAssessor: NA;SIFT: NA;Polyphen-2: NA	Nonsense_Mutation	SNP		2	.	.	.	11	108203492	108203492	C	T	11:g.108203492C>T	ENST00000278616.4:c.7792C>T	0.29		28	67		102	7369	53/63
Uterine Corpus Endometrial Carcinoma (TCGA, PanCancer Atlas)	TCGA-EO-A3AY-01	Uterine Endometrioid Carcinoma	R2598*	OncoKB: Likely Oncogenic, level_3b;CIViC: NA;MyCancerGenome: not present;CancerHotspot: no;3DHotspot: no	MutationAssessor: NA;SIFT: NA;Polyphen-2: NA	Nonsense_Mutation	SNP		2	.	.	.	11	108203492	108203492	C	T	11:g.108203492C>T	ENST00000278616.4:c.7792C>T	0.38		31	50		42	3383	53/63
Stomach Adenocarcinoma (TCGA, PanCancer Atlas)	TCGA-BR-8680-01	Tubular Stomach Adenocarcinoma	R2598*	OncoKB: Likely Oncogenic, level_3b;CIViC: NA;MyCancerGenome: not present;CancerHotspot: no;3DHotspot: no	MutationAssessor: NA;SIFT: NA;Polyphen-2: NA	Nonsense_Mutation	SNP		2	.	.	.	11	108203492	108203492	C	T	11:g.108203492C>T	ENST00000278616.4:c.7792C>T	0.24		9	28		39	5414	53/63
Intrahepatic Cholangiocarcinoma (Shanghai, Nat Commun 2014)	ihch_smmu_137	Intrahepatic Cholangiocarcinoma	R2598*	OncoKB: Likely Oncogenic, level_3b;CIViC: NA;MyCancerGenome: not present;CancerHotspot: no;3DHotspot: no	MutationAssessor: NA;SIFT: NA;Polyphen-2: NA	Nonsense_Mutation	SNP		2	Somatic	NA	http://www.wuxiapptec.com	11	108203492	108203492	C	T	11:g.108203492C>T	ENST00000278616.4:c.7792C>T							40	53/63
Stomach Adenocarcinoma (TCGA, PanCancer Atlas)	TCGA-BR-A4J7-01	Mucinous Stomach Adenocarcinoma	Q2971*	OncoKB: Likely Oncogenic, level_3b;CIViC: NA;MyCancerGenome: not present;CancerHotspot: no;3DHotspot: no	MutationAssessor: NA;SIFT: NA;Polyphen-2: NA	Nonsense_Mutation	SNP		1	.	.	.	11	108235869	108235869	C	T	11:g.108235869C>T	ENST00000278616.4:c.8911C>T	0.15		9	51		61	48	62/63
Stomach Adenocarcinoma (TCGA, PanCancer Atlas)	TCGA-CD-5798-01	Mucinous Stomach Adenocarcinoma	X2151_splice	OncoKB: Likely Oncogenic, level_3b;CIViC: NA;MyCancerGenome: not present;CancerHotspot: no;3DHotspot: no	MutationAssessor: impact: , score: undefined;SIFT: NA;Polyphen-2: NA	Splice_Site	SNP			.	.	.	11	108192027	108192027	G	A	11:g.108192027G>A	ENST00000278616.4:c.6453-1G>A	0.11		17	144		159	84
Stomach Adenocarcinoma (TCGA, PanCancer Atlas)	TCGA-D7-8575-01	Tubular Stomach Adenocarcinoma	T1745Dfs*4	OncoKB: Likely Oncogenic, level_3b;CIViC: NA;MyCancerGenome: not present;CancerHotspot: no;3DHotspot: no	MutationAssessor: NA;SIFT: NA;Polyphen-2: NA	Frame_Shift_Ins	INS			.	.	.	11	108172425	108172426	-	A	11:g.108172425_108172426insA	ENST00000278616.4:c.5231dup	0.21		7	26		168	49	35/63
Stomach Adenocarcinoma (TCGA, PanCancer Atlas)	TCGA-HU-8249-01	Tubular Stomach Adenocarcinoma	K2811Vfs*3	OncoKB: Likely Oncogenic, level_3b;CIViC: NA;MyCancerGenome: not present;CancerHotspot: no;3DHotspot: no	MutationAssessor: NA;SIFT: NA;Polyphen-2: NA	Frame_Shift_Del	DEL		1	.	.	.	11	108216477	108216478	AA	-	11:g.108216477_108216478del	ENST00000278616.4:c.8431_8432del	0.44		54	69		197	126	58/63
Head and Neck Squamous Cell Carcinoma (TCGA, PanCancer Atlas)	TCGA-CV-6950-01	Head and Neck Squamous Cell Carcinoma	K2749N	OncoKB: Likely Oncogenic, level_3b;CIViC: NA;MyCancerGenome: not present;CancerHotspot: no;3DHotspot: no	MutationAssessor: impact: neutral, score: 0.42;SIFT: impact: deleterious, score: 0.04;Polyphen-2: impact: probably_damaging, score: 0.988	Missense_Mutation	SNP			.	.	.	11	108206667	108206667	A	C	11:g.108206667A>C	ENST00000278616.4:c.8247A>C	0.54		14	12		44	59	56/63
Lung Adenocarcinoma (Broad, Cell 2012)	LUAD-GU4I3	Lung Adenocarcinoma	E958*	OncoKB: Likely Oncogenic, level_3b;CIViC: NA;MyCancerGenome: not present;CancerHotspot: no;3DHotspot: no	MutationAssessor: NA;SIFT: NA;Polyphen-2: NA	Nonsense_Mutation	SNP		1	Unknown	NA	broad.mit.edu	11	108141824	108141824	G	T	11:g.108141824G>T	ENST00000278616.4:c.2872G>T							39	19/63
Lung Adenocarcinoma (Broad, Cell 2012)	LUAD-RT-S01711	Lung Adenocarcinoma	E1892*	OncoKB: Likely Oncogenic, level_3b;CIViC: NA;MyCancerGenome: not present;CancerHotspot: no;3DHotspot: no	MutationAssessor: NA;SIFT: NA;Polyphen-2: NA	Nonsense_Mutation	SNP		1	Unknown	NA	broad.mit.edu	11	108175579	108175579	G	T	11:g.108175579G>T	ENST00000278616.4:c.5674G>T							130	37/63
Lung Adenocarcinoma (Broad, Cell 2012)	LUAD-RT-S01777	Lung Adenocarcinoma	R2263*	OncoKB: Likely Oncogenic, level_3b;CIViC: NA;MyCancerGenome: not present;CancerHotspot: no;3DHotspot: no	MutationAssessor: NA;SIFT: NA;Polyphen-2: NA	Nonsense_Mutation	SNP		1	Unknown	NA	broad.mit.edu	11	108196251	108196251	A	T	11:g.108196251A>T	ENST00000278616.4:c.6787A>T							640	46/63
Lung Adenocarcinoma (Broad, Cell 2012)	LUAD-S01331	Lung Adenocarcinoma	L2427R	OncoKB: Likely Oncogenic, level_3b;CIViC: NA;MyCancerGenome: not present;CancerHotspot: no;3DHotspot: no	MutationAssessor: impact: medium, score: 2.24;SIFT: impact: deleterious, score: 0;Polyphen-2: impact: probably_damaging, score: 0.951	Missense_Mutation	SNP		7	Unknown	NA	broad.mit.edu	11	108199938	108199938	T	G	11:g.108199938T>G	ENST00000278616.4:c.7280T>G							253	49/63
Lung Adenocarcinoma (Broad, Cell 2012)	LUAD-S01373	Lung Adenocarcinoma	I279Yfs*2	OncoKB: Likely Oncogenic, level_3b;CIViC: NA;MyCancerGenome: not present;CancerHotspot: no;3DHotspot: no	MutationAssessor: NA;SIFT: NA;Polyphen-2: NA	Frame_Shift_Del	DEL		1	Unknown	NA	broad.mit.edu	11	108115687	108115688	AT	-	11:g.108115687_108115688del	ENST00000278616.4:c.835_836del							54	7/63
Lung Adenocarcinoma (Broad, Cell 2012)	LUAD-S01482	Lung Adenocarcinoma	X2671_splice	OncoKB: Likely Oncogenic, level_3b;CIViC: NA;MyCancerGenome: not present;CancerHotspot: no;3DHotspot: no	MutationAssessor: impact: , score: undefined;SIFT: NA;Polyphen-2: NA	Splice_Site	SNP			Unknown	NA	broad.mit.edu	11	108205695	108205695	G	T	11:g.108205695G>T	ENST00000278616.4:c.8011-1G>T							120
Lung Adenocarcinoma (Broad, Cell 2012)	LUAD-YINHD	Lung Adenocarcinoma	Q2641*	OncoKB: Likely Oncogenic, level_3b;CIViC: NA;MyCancerGenome: not present;CancerHotspot: no;3DHotspot: no	MutationAssessor: NA;SIFT: NA;Polyphen-2: NA	Nonsense_Mutation	SNP		1	Unknown	NA	broad.mit.edu	11	108203621	108203621	C	T	11:g.108203621C>T	ENST00000278616.4:c.7921C>T							2733	53/63
Lung Adenocarcinoma (TCGA, PanCancer Atlas)	TCGA-05-4382-01	Lung Adenocarcinoma	Q1225*	OncoKB: Likely Oncogenic, level_3b;CIViC: NA;MyCancerGenome: not present;CancerHotspot: no;3DHotspot: no	MutationAssessor: NA;SIFT: NA;Polyphen-2: NA	Nonsense_Mutation	SNP			.	.	.	11	108153533	108153533	C	T	11:g.108153533C>T	ENST00000278616.4:c.3673C>T	0.12		14	104		67	1547	25/63
Lung Adenocarcinoma (TCGA, PanCancer Atlas)	TCGA-05-4390-01	Lung Adenocarcinoma	E1979*	OncoKB: Likely Oncogenic, level_3b;CIViC: NA;MyCancerGenome: not present;CancerHotspot: no;3DHotspot: no	MutationAssessor: NA;SIFT: NA;Polyphen-2: NA	Nonsense_Mutation	SNP		1	.	.	.	11	108183154	108183154	G	T	11:g.108183154G>T	ENST00000278616.4:c.5935G>T	0.19		20	88		134	518	40/63
Lung Adenocarcinoma (TCGA, PanCancer Atlas)	TCGA-49-4510-01	Lung Adenocarcinoma	E3015*	OncoKB: Likely Oncogenic, level_3b;CIViC: NA;MyCancerGenome: not present;CancerHotspot: no;3DHotspot: no	MutationAssessor: NA;SIFT: NA;Polyphen-2: NA	Nonsense_Mutation	SNP		1	.	.	.	11	108236107	108236107	G	T	11:g.108236107G>T	ENST00000278616.4:c.9043G>T	0.58		46	33		96	57	63/63
Lung Adenocarcinoma (TCGA, PanCancer Atlas)	TCGA-53-7813-01	Lung Adenocarcinoma	S1487*	OncoKB: Likely Oncogenic, level_3b;CIViC: NA;MyCancerGenome: not present;CancerHotspot: no;3DHotspot: no	MutationAssessor: NA;SIFT: NA;Polyphen-2: NA	Nonsense_Mutation	SNP		1	.	.	.	11	108163369	108163369	C	A	11:g.108163369C>A	ENST00000278616.4:c.4460C>A	0.30		50	117		159	149	30/63
Lung Adenocarcinoma (TCGA, PanCancer Atlas)	TCGA-53-7813-01	Lung Adenocarcinoma	S751Ffs*14	OncoKB: Likely Oncogenic, level_3b;CIViC: NA;MyCancerGenome: not present;CancerHotspot: no;3DHotspot: no	MutationAssessor: NA;SIFT: NA;Polyphen-2: NA	Frame_Shift_Ins	INS			.	.	.	11	108128207	108128208	-	T	11:g.108128207_108128208insT	ENST00000278616.4:c.2251dup	0.13		7	46		32	149
MSK-IMPACT Clinical Sequencing Cohort (MSKCC, Nat Med 2017)	P-0000907-T01-IM3	Lung Adenocarcinoma	Q628*	OncoKB: Likely Oncogenic, level_3b;CIViC: NA;MyCancerGenome: not present;CancerHotspot: no;3DHotspot: no	MutationAssessor: NA;SIFT: NA;Polyphen-2: NA	Nonsense_Mutation	SNP		1	NA	NA	NA	11	108123623	108123623	C	T	11:g.108123623C>T	ENST00000278616.4:c.1882C>T	0.08		83	1020			7	12/63
Uterine Corpus Endometrial Carcinoma (TCGA, PanCancer Atlas)	TCGA-B5-A11E-01	Uterine Endometrioid Carcinoma	Q628*	OncoKB: Likely Oncogenic, level_3b;CIViC: NA;MyCancerGenome: not present;CancerHotspot: no;3DHotspot: no	MutationAssessor: NA;SIFT: NA;Polyphen-2: NA	Nonsense_Mutation	SNP		1	.	.	.	11	108123623	108123623	C	T	11:g.108123623C>T	ENST00000278616.4:c.1882C>T	0.06		12	199		490	9039	12/63
Lung Adenocarcinoma (TCGA, PanCancer Atlas)	TCGA-55-6642-01	Lung Adenocarcinoma	Q628*	OncoKB: Likely Oncogenic, level_3b;CIViC: NA;MyCancerGenome: not present;CancerHotspot: no;3DHotspot: no	MutationAssessor: NA;SIFT: NA;Polyphen-2: NA	Nonsense_Mutation	SNP		1	.	.	.	11	108123623	108123623	C	T	11:g.108123623C>T	ENST00000278616.4:c.1882C>T	0.10		7	65		44	123	12/63
Lung Adenocarcinoma (TCGA, PanCancer Atlas)	TCGA-55-6971-01	Lung Adenocarcinoma	X355_splice	OncoKB: Likely Oncogenic, level_3b;CIViC: NA;MyCancerGenome: not present;CancerHotspot: no;3DHotspot: no	MutationAssessor: impact: , score: undefined;SIFT: NA;Polyphen-2: NA	Splice_Site	SNP			.	.	.	11	108117855	108117855	G	C	11:g.108117855G>C	ENST00000278616.4:c.1065+1G>C	0.15		6	33		46	202
Lung Adenocarcinoma (TCGA, PanCancer Atlas)	TCGA-55-7815-01	Lung Adenocarcinoma	E770*	OncoKB: Likely Oncogenic, level_3b;CIViC: NA;MyCancerGenome: not present;CancerHotspot: no;3DHotspot: no	MutationAssessor: NA;SIFT: NA;Polyphen-2: NA	Nonsense_Mutation	SNP		2	.	.	.	11	108128265	108128265	G	T	11:g.108128265G>T	ENST00000278616.4:c.2308G>T	0.30		24	55		113	126	15/63
Lung Adenocarcinoma (TCGA, PanCancer Atlas)	TCGA-64-5774-01	Lung Adenocarcinoma	K1196*	OncoKB: Likely Oncogenic, level_3b;CIViC: NA;MyCancerGenome: not present;CancerHotspot: no;3DHotspot: no	MutationAssessor: NA;SIFT: NA;Polyphen-2: NA	Nonsense_Mutation	SNP		1	.	.	.	11	108153446	108153446	A	T	11:g.108153446A>T	ENST00000278616.4:c.3586A>T	0.72		52	20		102	123	25/63
Lung Adenocarcinoma (TCGA, PanCancer Atlas)	TCGA-73-4659-01	Lung Adenocarcinoma	R1437*	OncoKB: Likely Oncogenic, level_3b;CIViC: NA;MyCancerGenome: not present;CancerHotspot: no;3DHotspot: no	MutationAssessor: NA;SIFT: NA;Polyphen-2: NA	Nonsense_Mutation	SNP		1	.	.	.	11	108160401	108160401	A	T	11:g.108160401A>T	ENST00000278616.4:c.4309A>T	0.13		5	33		28	191	29/63
Lung Adenocarcinoma (TCGA, PanCancer Atlas)	TCGA-78-7159-01	Lung Adenocarcinoma	R250Sfs*3	OncoKB: Likely Oncogenic, level_3b;CIViC: NA;MyCancerGenome: not present;CancerHotspot: no;3DHotspot: no	MutationAssessor: NA;SIFT: NA;Polyphen-2: NA	Frame_Shift_Del	DEL		8	.	.	.	11	108115600	108115601	CG	-	11:g.108115600_108115601del	ENST00000278616.4:c.748_749del	0.17		16	78		90	304	7/63
Lung Adenocarcinoma (TCGA, PanCancer Atlas)	TCGA-78-7159-01	Lung Adenocarcinoma	L2006*	OncoKB: Likely Oncogenic, level_3b;CIViC: NA;MyCancerGenome: not present;CancerHotspot: no;3DHotspot: no	MutationAssessor: NA;SIFT: NA;Polyphen-2: NA	Frame_Shift_Del	DEL			.	.	.	11	108186559	108186559	T	-	11:g.108186559del	ENST00000278616.4:c.6017del	0.25		14	42		43	304	41/63
Lung Adenocarcinoma (TCGA, PanCancer Atlas)	TCGA-78-7539-01	Lung Adenocarcinoma	T1029Qfs*10	OncoKB: Likely Oncogenic, level_3b;CIViC: NA;MyCancerGenome: not present;CancerHotspot: no;3DHotspot: no	MutationAssessor: NA;SIFT: NA;Polyphen-2: NA	Frame_Shift_Del	DEL			.	.	.	11	108143265	108143265	A	-	11:g.108143265del	ENST00000278616.4:c.3085del	0.39		54	83		45	430	21/63
Colorectal Adenocarcinoma (DFCI, Cell Reports 2016)	coadread_dfci_2016_3405	Colorectal Adenocarcinoma	E1783*	OncoKB: Likely Oncogenic, level_3b;CIViC: NA;MyCancerGenome: not present;CancerHotspot: no;3DHotspot: no	MutationAssessor: NA;SIFT: NA;Polyphen-2: NA	Nonsense_Mutation	SNP		1	NA	NA	dfci.harvard.edu	11	108173607	108173607	G	T	11:g.108173607G>T	ENST00000278616.4:c.5347G>T							75	36/63
Uterine Corpus Endometrial Carcinoma (TCGA, PanCancer Atlas)	TCGA-A5-A0GP-01	Uterine Endometrioid Carcinoma	E1783*	OncoKB: Likely Oncogenic, level_3b;CIViC: NA;MyCancerGenome: not present;CancerHotspot: no;3DHotspot: no	MutationAssessor: NA;SIFT: NA;Polyphen-2: NA	Nonsense_Mutation	SNP		1	.	.	.	11	108173607	108173607	G	T	11:g.108173607G>T	ENST00000278616.4:c.5347G>T	0.31		64	140		220	1458	36/63
Uterine Corpus Endometrial Carcinoma (TCGA, PanCancer Atlas)	TCGA-AP-A051-01	Uterine Endometrioid Carcinoma	S719*	OncoKB: Likely Oncogenic, level_3b;CIViC: NA;MyCancerGenome: not present;CancerHotspot: no;3DHotspot: no	MutationAssessor: NA;SIFT: NA;Polyphen-2: NA	Nonsense_Mutation	SNP		1	.	.	.	11	108126973	108126973	C	A	11:g.108126973C>A	ENST00000278616.4:c.2156C>A	0.37		40	69		167	8312	14/63
MSK-IMPACT Clinical Sequencing Cohort (MSKCC, Nat Med 2017)	P-0005928-T01-IM5	Cutaneous Melanoma	R2691C	OncoKB: Likely Oncogenic, level_3b;CIViC: NA;MyCancerGenome: not present;CancerHotspot: no;3DHotspot: no	MutationAssessor: impact: medium, score: 1.98;SIFT: impact: deleterious, score: 0;Polyphen-2: impact: possibly_damaging, score: 0.794	Missense_Mutation	SNP		4	NA	NA	NA	11	108205756	108205756	C	T	11:g.108205756C>T	ENST00000278616.4:c.8071C>T	0.12		46	342			19	55/63
MSK-IMPACT Clinical Sequencing Cohort (MSKCC, Nat Med 2017)	P-0012113-T01-IM5	Uterine Endometrioid Carcinoma	R2691C	OncoKB: Likely Oncogenic, level_3b;CIViC: NA;MyCancerGenome: not present;CancerHotspot: no;3DHotspot: no	MutationAssessor: impact: medium, score: 1.98;SIFT: impact: deleterious, score: 0;Polyphen-2: impact: possibly_damaging, score: 0.794	Missense_Mutation	SNP		4	NA	NA	NA	11	108205756	108205756	C	T	11:g.108205756C>T	ENST00000278616.4:c.8071C>T	0.17		118	577			244	55/63
Basal Cell Carcinoma (UNIGE, Nat Genet 2016)	5-GE067-T1	Skin Cancer, Non-Melanoma	R2691C	OncoKB: Likely Oncogenic, level_3b;CIViC: NA;MyCancerGenome: not present;CancerHotspot: no;3DHotspot: no	MutationAssessor: impact: medium, score: 1.98;SIFT: impact: deleterious, score: 0;Polyphen-2: impact: possibly_damaging, score: 0.794	Missense_Mutation	SNP		4	NA	NA	NA	11	108205756	108205756	C	T	11:g.108205756C>T	ENST00000278616.4:c.8071C>T	0.10		17	151			221	55/63
Skin Cutaneous Melanoma (TCGA, PanCancer Atlas)	TCGA-EE-A2A6-06	Cutaneous Melanoma	R2691C	OncoKB: Likely Oncogenic, level_3b;CIViC: NA;MyCancerGenome: not present;CancerHotspot: no;3DHotspot: no	MutationAssessor: impact: medium, score: 1.98;SIFT: impact: deleterious, score: 0;Polyphen-2: impact: possibly_damaging, score: 0.794	Missense_Mutation	SNP		4	.	.	.	11	108205756	108205756	C	T	11:g.108205756C>T	ENST00000278616.4:c.8071C>T	0.24		11	35		42	379	55/63
Uterine Corpus Endometrial Carcinoma (TCGA, PanCancer Atlas)	TCGA-AP-A056-01	Uterine Endometrioid Carcinoma	R2691C	OncoKB: Likely Oncogenic, level_3b;CIViC: NA;MyCancerGenome: not present;CancerHotspot: no;3DHotspot: no	MutationAssessor: impact: medium, score: 1.98;SIFT: impact: deleterious, score: 0;Polyphen-2: impact: possibly_damaging, score: 0.794	Missense_Mutation	SNP		4	.	.	.	11	108205756	108205756	C	T	11:g.108205756C>T	ENST00000278616.4:c.8071C>T	0.30		35	83		128	8230	55/63
Uterine Corpus Endometrial Carcinoma (TCGA, PanCancer Atlas)	TCGA-BS-A0UV-01	Uterine Endometrioid Carcinoma	R2691C	OncoKB: Likely Oncogenic, level_3b;CIViC: NA;MyCancerGenome: not present;CancerHotspot: no;3DHotspot: no	MutationAssessor: impact: medium, score: 1.98;SIFT: impact: deleterious, score: 0;Polyphen-2: impact: possibly_damaging, score: 0.794	Missense_Mutation	SNP		4	.	.	.	11	108205756	108205756	C	T	11:g.108205756C>T	ENST00000278616.4:c.8071C>T	0.21		20	77		290	8968	55/63
Colorectal Adenocarcinoma (DFCI, Cell Reports 2016)	coadread_dfci_2016_2269	Colorectal Adenocarcinoma	E522*	OncoKB: Likely Oncogenic, level_3b;CIViC: NA;MyCancerGenome: not present;CancerHotspot: no;3DHotspot: no	MutationAssessor: NA;SIFT: NA;Polyphen-2: NA	Nonsense_Mutation	SNP		3	NA	NA	dfci.harvard.edu	11	108121756	108121756	G	T	11:g.108121756G>T	ENST00000278616.4:c.1564G>T							4312	10/63
Uterine Corpus Endometrial Carcinoma (TCGA, PanCancer Atlas)	TCGA-AP-A059-01	Uterine Endometrioid Carcinoma	E522*	OncoKB: Likely Oncogenic, level_3b;CIViC: NA;MyCancerGenome: not present;CancerHotspot: no;3DHotspot: no	MutationAssessor: NA;SIFT: NA;Polyphen-2: NA	Nonsense_Mutation	SNP		3	.	.	.	11	108121756	108121756	G	T	11:g.108121756G>T	ENST00000278616.4:c.1564G>T	0.20		30	121		284	10939	10/63
Uterine Corpus Endometrial Carcinoma (TCGA, PanCancer Atlas)	TCGA-B5-A11E-01	Uterine Endometrioid Carcinoma	E390*	OncoKB: Likely Oncogenic, level_3b;CIViC: NA;MyCancerGenome: not present;CancerHotspot: no;3DHotspot: no	MutationAssessor: NA;SIFT: NA;Polyphen-2: NA	Nonsense_Mutation	SNP		1	.	.	.	11	108119762	108119762	G	T	11:g.108119762G>T	ENST00000278616.4:c.1168G>T	0.42		50	69		300	9039	9/63
Colorectal Adenocarcinoma (DFCI, Cell Reports 2016)	coadread_dfci_2016_2448	Colorectal Adenocarcinoma	R2034*	OncoKB: Likely Oncogenic, level_3b;CIViC: NA;MyCancerGenome: not present;CancerHotspot: no;3DHotspot: no	MutationAssessor: NA;SIFT: NA;Polyphen-2: NA	Nonsense_Mutation	SNP		2	NA	NA	dfci.harvard.edu	11	108186742	108186742	C	T	11:g.108186742C>T	ENST00000278616.4:c.6100C>T							2191	42/63
Uterine Corpus Endometrial Carcinoma (TCGA, PanCancer Atlas)	TCGA-B5-A11E-01	Uterine Endometrioid Carcinoma	R2034*	OncoKB: Likely Oncogenic, level_3b;CIViC: NA;MyCancerGenome: not present;CancerHotspot: no;3DHotspot: no	MutationAssessor: NA;SIFT: NA;Polyphen-2: NA	Nonsense_Mutation	SNP		2	.	.	.	11	108186742	108186742	C	T	11:g.108186742C>T	ENST00000278616.4:c.6100C>T	0.37		29	50		185	9039	42/63
Uterine Corpus Endometrial Carcinoma (TCGA, PanCancer Atlas)	TCGA-B5-A3FC-01	Uterine Endometrioid Carcinoma	R2034*	OncoKB: Likely Oncogenic, level_3b;CIViC: NA;MyCancerGenome: not present;CancerHotspot: no;3DHotspot: no	MutationAssessor: NA;SIFT: NA;Polyphen-2: NA	Nonsense_Mutation	SNP		2	.	.	.	11	108186742	108186742	C	T	11:g.108186742C>T	ENST00000278616.4:c.6100C>T	0.28		12	31		50	12211	42/63
Colorectal Adenocarcinoma (TCGA, PanCancer Atlas)	TCGA-D5-6928-01	Mucinous Adenocarcinoma of the Colon and Rectum	R2034*	OncoKB: Likely Oncogenic, level_3b;CIViC: NA;MyCancerGenome: not present;CancerHotspot: no;3DHotspot: no	MutationAssessor: NA;SIFT: NA;Polyphen-2: NA	Nonsense_Mutation	SNP		2	.	.	.	11	108186742	108186742	C	T	11:g.108186742C>T	ENST00000278616.4:c.6100C>T	0.21		16	59		95	1602	42/63
Uterine Corpus Endometrial Carcinoma (TCGA, PanCancer Atlas)	TCGA-BG-A0MT-01	Uterine Endometrioid Carcinoma	Q1946Vfs*18	OncoKB: Likely Oncogenic, level_3b;CIViC: NA;MyCancerGenome: not present;CancerHotspot: no;3DHotspot: no	MutationAssessor: NA;SIFT: NA;Polyphen-2: NA	Frame_Shift_Del	DEL		1	.	.	.	11	108180958	108180959	CT	-	11:g.108180958_108180959del	ENST00000278616.4:c.5835_5836del	0.26		88	245		187	33	39/63
Uterine Corpus Endometrial Carcinoma (TCGA, PanCancer Atlas)	TCGA-BS-A0UF-01	Uterine Endometrioid Carcinoma	S131*	OncoKB: Likely Oncogenic, level_3b;CIViC: NA;MyCancerGenome: not present;CancerHotspot: no;3DHotspot: no	MutationAssessor: NA;SIFT: NA;Polyphen-2: NA	Nonsense_Mutation	SNP		1	.	.	.	11	108106457	108106457	C	A	11:g.108106457C>A	ENST00000278616.4:c.392C>A	0.22		23	81		244	8376	5/63
Uterine Corpus Endometrial Carcinoma (TCGA, PanCancer Atlas)	TCGA-D1-A16F-01	Uterine Endometrioid Carcinoma	E2139Ifs*6	OncoKB: Likely Oncogenic, level_3b;CIViC: NA;MyCancerGenome: not present;CancerHotspot: no;3DHotspot: no	MutationAssessor: NA;SIFT: NA;Polyphen-2: NA	Frame_Shift_Del	DEL		1	.	.	.	11	108190745	108190746	AG	-	11:g.108190745_108190746del	ENST00000278616.4:c.6415_6416del	0.24		59	187		187	491	44/63
Uterine Corpus Endometrial Carcinoma (TCGA, PanCancer Atlas)	TCGA-D1-A16Y-01	Uterine Endometrioid Carcinoma	S2685*	OncoKB: Likely Oncogenic, level_3b;CIViC: NA;MyCancerGenome: not present;CancerHotspot: no;3DHotspot: no	MutationAssessor: NA;SIFT: NA;Polyphen-2: NA	Nonsense_Mutation	SNP		1	.	.	.	11	108205739	108205739	C	A	11:g.108205739C>A	ENST00000278616.4:c.8054C>A	0.43	0.0060	84	113	1	165	1065	55/63
Bladder Cancer (MSKCC, Eur Urol 2014)	DS-bla-083	Bladder Urothelial Carcinoma	E2272*	OncoKB: Likely Oncogenic, level_3b;CIViC: NA;MyCancerGenome: not present;CancerHotspot: no;3DHotspot: no	MutationAssessor: NA;SIFT: NA;Polyphen-2: NA	Nonsense_Mutation	SNP			Somatic	high	mskcc.org	11	108196791	108196791	G	T	11:g.108196791G>T	ENST00000278616.4:c.6814G>T	0.18		119	544		321	46	47/63
Bladder Urothelial Carcinoma (TCGA, PanCancer Atlas)	TCGA-DK-A3WW-01	Bladder Urothelial Carcinoma	E2272*	OncoKB: Likely Oncogenic, level_3b;CIViC: NA;MyCancerGenome: not present;CancerHotspot: no;3DHotspot: no	MutationAssessor: NA;SIFT: NA;Polyphen-2: NA	Nonsense_Mutation	SNP			.	.	.	11	108196791	108196791	G	T	11:g.108196791G>T	ENST00000278616.4:c.6814G>T	0.21		9	33		45	1083	47/63
Bladder Urothelial Carcinoma (TCGA, PanCancer Atlas)	TCGA-FD-A3B5-01	Bladder Urothelial Carcinoma	X2191_splice	OncoKB: Likely Oncogenic, level_3b;CIViC: NA;MyCancerGenome: not present;CancerHotspot: no;3DHotspot: no	MutationAssessor: impact: , score: undefined;SIFT: NA;Polyphen-2: NA	Splice_Site	SNP		1	.	.	.	11	108196036	108196036	G	A	11:g.108196036G>A	ENST00000278616.4:c.6573-1G>A	0.77		50	15		93	143
Bladder Urothelial Carcinoma (TCGA, PanCancer Atlas)	TCGA-G2-A3IE-01	Bladder Urothelial Carcinoma	E3022*	OncoKB: Likely Oncogenic, level_3b;CIViC: NA;MyCancerGenome: not present;CancerHotspot: no;3DHotspot: no	MutationAssessor: NA;SIFT: NA;Polyphen-2: NA	Nonsense_Mutation	SNP		1	.	.	.	11	108236128	108236128	G	T	11:g.108236128G>T	ENST00000278616.4:c.9064G>T	0.23		22	72		73	335	63/63
Bladder Urothelial Carcinoma (TCGA, PanCancer Atlas)	TCGA-GV-A40E-01	Bladder Urothelial Carcinoma	W1026Lfs*22	OncoKB: Likely Oncogenic, level_3b;CIViC: NA;MyCancerGenome: not present;CancerHotspot: no;3DHotspot: no	MutationAssessor: NA;SIFT: NA;Polyphen-2: NA	Frame_Shift_Ins	INS		2	.	.	.	11	108142128	108142129	-	T	11:g.108142128_108142129insT	ENST00000278616.4:c.3076dup	0.13		39	272		222	142	20/63
Colorectal Adenocarcinoma (TCGA, PanCancer Atlas)	TCGA-A6-6653-01	Colon Adenocarcinoma	W1026Lfs*22	OncoKB: Likely Oncogenic, level_3b;CIViC: NA;MyCancerGenome: not present;CancerHotspot: no;3DHotspot: no	MutationAssessor: NA;SIFT: NA;Polyphen-2: NA	Frame_Shift_Ins	INS		2	.	.	.	11	108142128	108142129	-	T	11:g.108142128_108142129insT	ENST00000278616.4:c.3076dup	0.32		31	65		117	1065	20/63
Kidney Renal Clear Cell Carcinoma (TCGA, PanCancer Atlas)	TCGA-B0-5097-01	Renal Clear Cell Carcinoma	R2580*	OncoKB: Likely Oncogenic, level_3b;CIViC: NA;MyCancerGenome: not present;CancerHotspot: no;3DHotspot: no	MutationAssessor: NA;SIFT: NA;Polyphen-2: NA	Nonsense_Mutation	SNP		1	.	.	.	11	108202714	108202714	A	T	11:g.108202714A>T	ENST00000278616.4:c.7738A>T	0.20		26	101		123	57	52/63
Kidney Renal Clear Cell Carcinoma (TCGA, PanCancer Atlas)	TCGA-CJ-4639-01	Renal Clear Cell Carcinoma	K129*	OncoKB: Likely Oncogenic, level_3b;CIViC: NA;MyCancerGenome: not present;CancerHotspot: no;3DHotspot: no	MutationAssessor: NA;SIFT: NA;Polyphen-2: NA	Nonsense_Mutation	SNP		1	.	.	.	11	108106450	108106450	A	T	11:g.108106450A>T	ENST00000278616.4:c.385A>T	0.11		35	297		327	60	5/63
Kidney Renal Clear Cell Carcinoma (TCGA, PanCancer Atlas)	TCGA-CJ-5686-01	Renal Clear Cell Carcinoma	R2419*	OncoKB: Likely Oncogenic, level_3b;CIViC: NA;MyCancerGenome: not present;CancerHotspot: no;3DHotspot: no	MutationAssessor: NA;SIFT: NA;Polyphen-2: NA	Nonsense_Mutation	SNP		1	.	.	.	11	108199913	108199913	A	T	11:g.108199913A>T	ENST00000278616.4:c.7255A>T	0.28		19	49		54	56	49/63
Kidney Renal Clear Cell Carcinoma (TCGA, PanCancer Atlas)	TCGA-CZ-5451-01	Renal Clear Cell Carcinoma	T2640Lfs*6	OncoKB: Likely Oncogenic, level_3b;CIViC: NA;MyCancerGenome: not present;CancerHotspot: no;3DHotspot: no	MutationAssessor: NA;SIFT: NA;Polyphen-2: NA	Frame_Shift_Del	DEL		1	.	.	.	11	108203617	108203617	G	-	11:g.108203617del	ENST00000278616.4:c.7917del	0.25		98	298		290	77	53/63
Kidney Renal Clear Cell Carcinoma (TCGA, PanCancer Atlas)	TCGA-CZ-5986-01	Renal Clear Cell Carcinoma	K750Sfs*3	OncoKB: Likely Oncogenic, level_3b;CIViC: NA;MyCancerGenome: not present;CancerHotspot: no;3DHotspot: no	MutationAssessor: NA;SIFT: NA;Polyphen-2: NA	Frame_Shift_Del	DEL			.	.	.	11	108127063	108127063	C	-	11:g.108127063del	ENST00000278616.4:c.2247del	0.28		42	108		113	51	14/63
Glioblastoma Multiforme (TCGA, PanCancer Atlas)	TCGA-19-5955-01	Glioblastoma Multiforme	E2409Nfs*9	OncoKB: Likely Oncogenic, level_3b;CIViC: NA;MyCancerGenome: not present;CancerHotspot: no;3DHotspot: no	MutationAssessor: NA;SIFT: NA;Polyphen-2: NA	Frame_Shift_Del	DEL			.	.	.	11	108199882	108199882	G	-	11:g.108199882del	ENST00000278616.4:c.7225del	0.12		8	58		57	55	49/63
Lung Squamous Cell Carcinoma (TCGA, PanCancer Atlas)	TCGA-22-5473-01	Lung Squamous Cell Carcinoma	X25_splice	OncoKB: Likely Oncogenic, level_3b;CIViC: NA;MyCancerGenome: not present;CancerHotspot: no;3DHotspot: no	MutationAssessor: impact: , score: undefined;SIFT: NA;Polyphen-2: NA	Splice_Site	SNP			.	.	.	11	108098502	108098502	G	A	11:g.108098502G>A	ENST00000278616.4:c.73-1G>A	0.17		26	126		195	683
MSK-IMPACT Clinical Sequencing Cohort (MSKCC, Nat Med 2017)	P-0008588-T01-IM5	Rectal Adenocarcinoma	Q2637*	OncoKB: Likely Oncogenic, level_3b;CIViC: NA;MyCancerGenome: not present;CancerHotspot: no;3DHotspot: no	MutationAssessor: NA;SIFT: NA;Polyphen-2: NA	Nonsense_Mutation	SNP			NA	NA	NA	11	108203609	108203609	C	T	11:g.108203609C>T	ENST00000278616.4:c.7909C>T	0.07		34	425			6	53/63
MSK-IMPACT Clinical Sequencing Cohort (MSKCC, Nat Med 2017)	P-0007426-T01-IM5	Intrahepatic Cholangiocarcinoma	X974_splice	OncoKB: Likely Oncogenic, level_3b;CIViC: NA;MyCancerGenome: not present;CancerHotspot: no;3DHotspot: no	MutationAssessor: NA;SIFT: NA;Polyphen-2: NA	Splice_Site	SNP			NA	NA	NA	11	108141874	108141874	G	T	11:g.108141874G>T	ENST00000278616.4:c.2921+1G>T	0.08		37	447			5
Pancreatic Adenocarcinoma (TCGA, PanCancer Atlas)	TCGA-US-A776-01	Pancreatic Adenocarcinoma	L1347*	OncoKB: Likely Oncogenic, level_3b;CIViC: NA;MyCancerGenome: not present;CancerHotspot: no;3DHotspot: no	MutationAssessor: NA;SIFT: NA;Polyphen-2: NA	Nonsense_Mutation	SNP			.	.	.	11	108158373	108158373	T	G	11:g.108158373T>G	ENST00000278616.4:c.4040T>G	0.87		201	30		59	83	27/63
Pancreatic Adenocarcinoma (QCMG, Nature 2016)	ICGC_0150	Pancreatic Adenocarcinoma	L1347*	OncoKB: Likely Oncogenic, level_3b;CIViC: NA;MyCancerGenome: not present;CancerHotspot: no;3DHotspot: no	MutationAssessor: NA;SIFT: NA;Polyphen-2: NA	Nonsense_Mutation	SNP			Somatic	NA	qcmg.uq.edu.au	11	108158373	108158373	T	G	11:g.108158373T>G	ENST00000278616.4:c.4040T>G							58	27/63
Bladder Urothelial Carcinoma (TCGA, PanCancer Atlas)	TCGA-XF-AAME-01	Bladder Urothelial Carcinoma	I323V	OncoKB: Likely Oncogenic, level_3b;CIViC: NA;MyCancerGenome: not present;CancerHotspot: no;3DHotspot: no	MutationAssessor: impact: medium, score: 2.015;SIFT: impact: deleterious, score: 0.05;Polyphen-2: impact: possibly_damaging, score: 0.639	Missense_Mutation	SNP		3	.	.	.	11	108117756	108117756	A	G	11:g.108117756A>G	ENST00000278616.4:c.967A>G	0.10		4	35		38	22	8/63
Lung Squamous Cell Carcinoma (TCGA, PanCancer Atlas)	TCGA-33-AASI-01	Lung Squamous Cell Carcinoma	S2882*	OncoKB: Likely Oncogenic, level_3b;CIViC: NA;MyCancerGenome: not present;CancerHotspot: no;3DHotspot: no	MutationAssessor: NA;SIFT: NA;Polyphen-2: NA	Nonsense_Mutation	SNP			.	.	.	11	108218066	108218066	C	G	11:g.108218066C>G	ENST00000278616.4:c.8645C>G	0.21		17	64		95	363	59/63
Lung Squamous Cell Carcinoma (TCGA, PanCancer Atlas)	TCGA-63-A5MW-01	Lung Squamous Cell Carcinoma	I1525Nfs*6	OncoKB: Likely Oncogenic, level_3b;CIViC: NA;MyCancerGenome: not present;CancerHotspot: no;3DHotspot: no	MutationAssessor: NA;SIFT: NA;Polyphen-2: NA	Frame_Shift_Ins	INS			.	.	.	11	108163481	108163482	-	A	11:g.108163481_108163482insA	ENST00000278616.4:c.4573dup	0.16		28	145		116	426	30/63
Lung Adenocarcinoma (TCGA, PanCancer Atlas)	TCGA-69-7979-01	Lung Adenocarcinoma	X1052_splice	OncoKB: Likely Oncogenic, level_3b;CIViC: NA;MyCancerGenome: not present;CancerHotspot: no;3DHotspot: no	MutationAssessor: impact: , score: undefined;SIFT: NA;Polyphen-2: NA	Splice_Site	SNP			.	.	.	11	108143448	108143448	G	T	11:g.108143448G>T	ENST00000278616.4:c.3154-1G>T	0.27		8	22		62	1322
Lung Adenocarcinoma (TCGA, PanCancer Atlas)	TCGA-69-8255-01	Lung Adenocarcinoma	C819Lfs*4	OncoKB: Likely Oncogenic, level_3b;CIViC: NA;MyCancerGenome: not present;CancerHotspot: no;3DHotspot: no	MutationAssessor: NA;SIFT: NA;Polyphen-2: NA	Frame_Shift_Del	DEL			.	.	.	11	108129792	108129792	G	-	11:g.108129792del	ENST00000278616.4:c.2456del	0.22		9	32		23	270	16/63
Lung Squamous Cell Carcinoma (TCGA, PanCancer Atlas)	TCGA-85-7696-01	Lung Squamous Cell Carcinoma	Q65*	OncoKB: Likely Oncogenic, level_3b;CIViC: NA;MyCancerGenome: not present;CancerHotspot: no;3DHotspot: no	MutationAssessor: NA;SIFT: NA;Polyphen-2: NA	Nonsense_Mutation	SNP			.	.	.	11	108099912	108099912	C	T	11:g.108099912C>T	ENST00000278616.4:c.193C>T	0.50		7	7		25	189	4/63
Lung Adenocarcinoma (TCGA, PanCancer Atlas)	TCGA-86-8054-01	Lung Adenocarcinoma	L427*	OncoKB: Likely Oncogenic, level_3b;CIViC: NA;MyCancerGenome: not present;CancerHotspot: no;3DHotspot: no	MutationAssessor: NA;SIFT: NA;Polyphen-2: NA	Nonsense_Mutation	SNP		1	.	.	.	11	108121472	108121472	T	A	11:g.108121472T>A	ENST00000278616.4:c.1280T>A	0.27		18	49		101	200	10/63
Lung Adenocarcinoma (TCGA, PanCancer Atlas)	TCGA-86-A4JF-01	Lung Adenocarcinoma	L210Wfs*20	OncoKB: Likely Oncogenic, level_3b;CIViC: NA;MyCancerGenome: not present;CancerHotspot: no;3DHotspot: no	MutationAssessor: NA;SIFT: NA;Polyphen-2: NA	Frame_Shift_Del	DEL			.	.	.	11	108114808	108114808	T	-	11:g.108114808del	ENST00000278616.4:c.629del	0.12		8	58		72	1228	6/63
Lung Squamous Cell Carcinoma (TCGA, PanCancer Atlas)	TCGA-L3-A524-01	Lung Squamous Cell Carcinoma	Q1116Sfs*10	OncoKB: Likely Oncogenic, level_3b;CIViC: NA;MyCancerGenome: not present;CancerHotspot: no;3DHotspot: no	MutationAssessor: NA;SIFT: NA;Polyphen-2: NA	Frame_Shift_Del	DEL			.	.	.	11	108150277	108150277	T	-	11:g.108150277del	ENST00000278616.4:c.3345del	0.30		24	55		59	299	23/63
Lung Adenocarcinoma (TCGA, PanCancer Atlas)	TCGA-MP-A4TJ-01	Lung Adenocarcinoma	X1332_splice	OncoKB: Likely Oncogenic, level_3b;CIViC: NA;MyCancerGenome: not present;CancerHotspot: no;3DHotspot: no	MutationAssessor: impact: , score: undefined;SIFT: NA;Polyphen-2: NA	Splice_Site	SNP		1	.	.	.	11	108158325	108158325	A	T	11:g.108158325A>T	ENST00000278616.4:c.3994-2A>T	0.22		13	46		54	84
Lung Squamous Cell Carcinoma (TCGA, PanCancer Atlas)	TCGA-O2-A52Q-01	Lung Squamous Cell Carcinoma	Q2277*	OncoKB: Likely Oncogenic, level_3b;CIViC: NA;MyCancerGenome: not present;CancerHotspot: no;3DHotspot: no	MutationAssessor: NA;SIFT: NA;Polyphen-2: NA	Nonsense_Mutation	SNP			.	.	.	11	108196806	108196806	C	T	11:g.108196806C>T	ENST00000278616.4:c.6829C>T	0.44		12	15		65	887	47/63
Breast Invasive Carcinoma (TCGA, PanCancer Atlas)	TCGA-LL-A5YN-01	Breast Invasive Ductal Carcinoma	L663Ffs*42	OncoKB: Likely Oncogenic, level_3b;CIViC: NA;MyCancerGenome: not present;CancerHotspot: no;3DHotspot: no	MutationAssessor: NA;SIFT: NA;Polyphen-2: NA	Frame_Shift_Ins	INS			.	.	.	11	108124625	108124626	-	T	11:g.108124625_108124626insT	ENST00000278616.4:c.1988dup	0.14		7	43		47	28	13/63
Thyroid Carcinoma (TCGA, PanCancer Atlas)	TCGA-EM-A1CT-01	Papillary Thyroid Cancer	T1908Kfs*9	OncoKB: Likely Oncogenic, level_3b;CIViC: NA;MyCancerGenome: not present;CancerHotspot: no;3DHotspot: no	MutationAssessor: NA;SIFT: NA;Polyphen-2: NA	Frame_Shift_Del	DEL			.	.	.	11	108178672	108178672	C	-	11:g.108178672del	ENST00000278616.4:c.5723del	0.22		17	61		53	16	38/63
Colorectal Adenocarcinoma (DFCI, Cell Reports 2016)	coadread_dfci_2016_3020	Colorectal Adenocarcinoma	X24_splice	OncoKB: Likely Oncogenic, level_3b;CIViC: NA;MyCancerGenome: not present;CancerHotspot: no;3DHotspot: no	MutationAssessor: impact: , score: undefined;SIFT: NA;Polyphen-2: NA	Splice_Site	SNP			NA	NA	dfci.harvard.edu	11	108098425	108098425	T	C	11:g.108098425T>C	ENST00000278616.4:c.72+2T>C							75
Colorectal Adenocarcinoma (DFCI, Cell Reports 2016)	coadread_dfci_2016_306558	Colorectal Adenocarcinoma	S1403Afs*3	OncoKB: Likely Oncogenic, level_3b;CIViC: NA;MyCancerGenome: not present;CancerHotspot: no;3DHotspot: no	MutationAssessor: NA;SIFT: NA;Polyphen-2: NA	Frame_Shift_Del	DEL			NA	NA	dfci.harvard.edu	11	108159797	108159797	A	-	11:g.108159797del	ENST00000278616.4:c.4207del							1505	28/63
Stomach Adenocarcinoma (TCGA, PanCancer Atlas)	TCGA-BR-6452-01	Stomach Adenocarcinoma	S1403Afs*3	OncoKB: Likely Oncogenic, level_3b;CIViC: NA;MyCancerGenome: not present;CancerHotspot: no;3DHotspot: no	MutationAssessor: NA;SIFT: NA;Polyphen-2: NA	Frame_Shift_Del	DEL			.	.	.	11	108159797	108159797	A	-	11:g.108159797del	ENST00000278616.4:c.4207del	0.23		14	46		71	5048	28/63
MSK-IMPACT Clinical Sequencing Cohort (MSKCC, Nat Med 2017)	P-0009842-T01-IM5	Colon Adenocarcinoma	F2799Kfs*4	OncoKB: Likely Oncogenic, level_3b;CIViC: NA;MyCancerGenome: not present;CancerHotspot: no;3DHotspot: no	MutationAssessor: NA;SIFT: NA;Polyphen-2: NA	Frame_Shift_Del	DEL		1	NA	NA	NA	11	108214065	108214074	TTTCAGTGCC	-	11:g.108214065_108214074del	ENST00000278616.4:c.8395_8404del	0.08		54	624			8	57/63
Colorectal Adenocarcinoma (DFCI, Cell Reports 2016)	coadread_dfci_2016_3710	Colorectal Adenocarcinoma	F2799Kfs*4	OncoKB: Likely Oncogenic, level_3b;CIViC: NA;MyCancerGenome: not present;CancerHotspot: no;3DHotspot: no	MutationAssessor: NA;SIFT: NA;Polyphen-2: NA	Frame_Shift_Del	DEL		1	NA	NA	dfci.harvard.edu	11	108214065	108214074	TTTCAGTGCC	-	11:g.108214065_108214074del	ENST00000278616.4:c.8395_8404del							77	57/63
MSK-IMPACT Clinical Sequencing Cohort (MSKCC, Nat Med 2017)	P-0007213-T01-IM5	Cholangiocarcinoma	S214Ffs*40	OncoKB: Likely Oncogenic, level_3b;CIViC: NA;MyCancerGenome: not present;CancerHotspot: no;3DHotspot: no	MutationAssessor: NA;SIFT: NA;Polyphen-2: NA	Frame_Shift_Ins	INS		1	NA	NA	NA	11	108114816	108114817	-	T	11:g.108114816_108114817insT	ENST00000278616.4:c.640dup	0.18		85	380			4	6/63
Colorectal Adenocarcinoma (DFCI, Cell Reports 2016)	coadread_dfci_2016_593	Colorectal Adenocarcinoma	S214Ffs*40	OncoKB: Likely Oncogenic, level_3b;CIViC: NA;MyCancerGenome: not present;CancerHotspot: no;3DHotspot: no	MutationAssessor: NA;SIFT: NA;Polyphen-2: NA	Frame_Shift_Ins	INS		1	NA	NA	dfci.harvard.edu	11	108114816	108114817	-	T	11:g.108114816_108114817insT	ENST00000278616.4:c.640dup							4305	6/63
Uterine Corpus Endometrial Carcinoma (TCGA, PanCancer Atlas)	TCGA-B5-A3FA-01	Uterine Endometrioid Carcinoma	S214Ffs*40	OncoKB: Likely Oncogenic, level_3b;CIViC: NA;MyCancerGenome: not present;CancerHotspot: no;3DHotspot: no	MutationAssessor: NA;SIFT: NA;Polyphen-2: NA	Frame_Shift_Ins	INS		1	.	.	.	11	108114816	108114817	-	T	11:g.108114816_108114817insT	ENST00000278616.4:c.640dup	0.43		30	40		83	9652	6/63
Uterine Corpus Endometrial Carcinoma (TCGA, PanCancer Atlas)	TCGA-EO-A22X-01	Uterine Endometrioid Carcinoma	S214Ffs*40	OncoKB: Likely Oncogenic, level_3b;CIViC: NA;MyCancerGenome: not present;CancerHotspot: no;3DHotspot: no	MutationAssessor: NA;SIFT: NA;Polyphen-2: NA	Frame_Shift_Ins	INS		1	.	.	.	11	108114816	108114817	-	T	11:g.108114816_108114817insT	ENST00000278616.4:c.640dup	0.37		15	26		61	9429	6/63
Stomach Adenocarcinoma (TCGA, PanCancer Atlas)	TCGA-BR-8081-01	Stomach Adenocarcinoma	S214Ffs*40	OncoKB: Likely Oncogenic, level_3b;CIViC: NA;MyCancerGenome: not present;CancerHotspot: no;3DHotspot: no	MutationAssessor: NA;SIFT: NA;Polyphen-2: NA	Frame_Shift_Ins	INS		1	.	.	.	11	108114816	108114817	-	T	11:g.108114816_108114817insT	ENST00000278616.4:c.640dup	0.15		9	50		71	791	6/63
Stomach Adenocarcinoma (TCGA, PanCancer Atlas)	TCGA-RD-A8MV-01	Intestinal Type Stomach Adenocarcinoma	E343Rfs*5	OncoKB: Likely Oncogenic, level_3b;CIViC: NA;MyCancerGenome: not present;CancerHotspot: no;3DHotspot: no	MutationAssessor: NA;SIFT: NA;Polyphen-2: NA	Frame_Shift_Ins	INS			.	.	.	11	108117812	108117813	-	A	11:g.108117812_108117813insA	ENST00000278616.4:c.1026dup	0.22		17	62		54	75	8/63
Upper Tract Urothelial Cancer (MSK, Eur Urol 2015)	DS-uttcc-060-P	Upper Tract Urothelial Carcinoma	Q499*	OncoKB: Likely Oncogenic, level_3b;CIViC: NA;MyCancerGenome: not present;CancerHotspot: no;3DHotspot: no	MutationAssessor: NA;SIFT: NA;Polyphen-2: NA	Nonsense_Mutation	SNP			Somatic	high	mskcc.org	11	108121687	108121687	C	T	11:g.108121687C>T	ENST00000278616.4:c.1495C>T	0.43	0.01	285	383	3	279	422	10/63
Upper Tract Urothelial Carcinoma (MSK, Nat Commun 2020)	DS-uttcc-060-P	Upper Tract Urothelial Carcinoma	Q499*	OncoKB: Likely Oncogenic, level_3b;CIViC: NA;MyCancerGenome: not present;CancerHotspot: no;3DHotspot: no	MutationAssessor: NA;SIFT: NA;Polyphen-2: NA	Nonsense_Mutation	SNP			Somatic	high	mskcc.org	11	108121687	108121687	C	T	11:g.108121687C>T	ENST00000278616.4:c.1495C>T	0.57	0.99	383	285	279	3	422	10/63
Stomach Adenocarcinoma (TCGA, PanCancer Atlas)	TCGA-HF-A5NB-01	Mucinous Stomach Adenocarcinoma	Q499*	OncoKB: Likely Oncogenic, level_3b;CIViC: NA;MyCancerGenome: not present;CancerHotspot: no;3DHotspot: no	MutationAssessor: NA;SIFT: NA;Polyphen-2: NA	Nonsense_Mutation	SNP			.	.	.	11	108121687	108121687	C	T	11:g.108121687C>T	ENST00000278616.4:c.1495C>T	0.23		31	102		178	1308	10/63
Stomach Adenocarcinoma (TCGA, PanCancer Atlas)	TCGA-HU-A4GX-01	Diffuse Type Stomach Adenocarcinoma	T1399Pfs*3	OncoKB: Likely Oncogenic, level_3b;CIViC: NA;MyCancerGenome: not present;CancerHotspot: no;3DHotspot: no	MutationAssessor: NA;SIFT: NA;Polyphen-2: NA	Frame_Shift_Del	DEL			.	.	.	11	108159786	108159786	A	-	11:g.108159786del	ENST00000278616.4:c.4195del	0.17		7	35		38	1159	28/63
Stomach Adenocarcinoma (TCGA, PanCancer Atlas)	TCGA-BR-4370-01	Stomach Adenocarcinoma	R329Kfs*8	OncoKB: Likely Oncogenic, level_3b;CIViC: NA;MyCancerGenome: not present;CancerHotspot: no;3DHotspot: no	MutationAssessor: NA;SIFT: NA;Polyphen-2: NA	Frame_Shift_Del	DEL			.	.	.	11	108117774	108117778	AGAGG	-	11:g.108117774_108117778del	ENST00000278616.4:c.986_990del	0.13		10	67		61	980	8/63
Breast Invasive Carcinoma (TCGA, PanCancer Atlas)	TCGA-AO-A129-01	Breast Invasive Ductal Carcinoma	Y137Tfs*16	OncoKB: Likely Oncogenic, level_3b;CIViC: NA;MyCancerGenome: not present;CancerHotspot: no;3DHotspot: no	MutationAssessor: NA;SIFT: NA;Polyphen-2: NA	Frame_Shift_Del	DEL		1	.	.	.	11	108106472	108106472	T	-	11:g.108106472del	ENST00000278616.4:c.409del	0.11		26	211		288	110	5/63
MSK-IMPACT Clinical Sequencing Cohort (MSKCC, Nat Med 2017)	P-0009481-T01-IM5	Lung Adenocarcinoma	E2039K	OncoKB: Likely Oncogenic, level_3b;CIViC: NA;MyCancerGenome: not present;CancerHotspot: no;3DHotspot: no	MutationAssessor: impact: medium, score: 2.67;SIFT: impact: deleterious, score: 0;Polyphen-2: impact: probably_damaging, score: 0.952	Missense_Mutation	SNP		2	NA	NA	NA	11	108186757	108186757	G	A	11:g.108186757G>A	ENST00000278616.4:c.6115G>A	0.20		223	870			5	42/63
The Angiosarcoma Project (Provisional, July 2020)	RP-1447_ASCProject_EdCVC0um_T1_v2_Exome	Angiosarcoma	E2039K	OncoKB: Likely Oncogenic, level_3b;CIViC: NA;MyCancerGenome: not present;CancerHotspot: no;3DHotspot: no	MutationAssessor: impact: medium, score: 2.67;SIFT: impact: deleterious, score: 0;Polyphen-2: impact: probably_damaging, score: 0.952	Missense_Mutation	SNP		2	__UNKNOWN__	NA	__UNKNOWN__	11	108186757	108186757	G	A	11:g.108186757G>A	ENST00000278616.4:c.6115G>A							392	42/63
Bladder Urothelial Carcinoma (TCGA, PanCancer Atlas)	TCGA-UY-A9PF-01	Bladder Urothelial Carcinoma	E2039K	OncoKB: Likely Oncogenic, level_3b;CIViC: NA;MyCancerGenome: not present;CancerHotspot: no;3DHotspot: no	MutationAssessor: impact: medium, score: 2.67;SIFT: impact: deleterious, score: 0;Polyphen-2: impact: probably_damaging, score: 0.952	Missense_Mutation	SNP		2	.	.	.	11	108186757	108186757	G	A	11:g.108186757G>A	ENST00000278616.4:c.6115G>A	0.17		6	30		65	415	42/63
Colorectal Adenocarcinoma (TCGA, PanCancer Atlas)	TCGA-AG-3885-01	Rectal Adenocarcinoma	E2039K	OncoKB: Likely Oncogenic, level_3b;CIViC: NA;MyCancerGenome: not present;CancerHotspot: no;3DHotspot: no	MutationAssessor: impact: medium, score: 2.67;SIFT: impact: deleterious, score: 0;Polyphen-2: impact: probably_damaging, score: 0.952	Missense_Mutation	SNP		2	.	.	.	11	108186757	108186757	G	A	11:g.108186757G>A	ENST00000278616.4:c.6115G>A	0.44		54	70		250	89	42/63
Colorectal Adenocarcinoma (TCGA, PanCancer Atlas)	TCGA-AA-3664-01	Colon Adenocarcinoma	W2769*	OncoKB: Likely Oncogenic, level_3b;CIViC: NA;MyCancerGenome: not present;CancerHotspot: no;3DHotspot: no	MutationAssessor: NA;SIFT: NA;Polyphen-2: NA	Nonsense_Mutation	SNP		1	.	.	.	11	108213987	108213987	G	A	11:g.108213987G>A	ENST00000278616.4:c.8307G>A	0.41		69	101		178	145	57/63
Colorectal Adenocarcinoma (TCGA, PanCancer Atlas)	TCGA-AA-3678-01	Colon Adenocarcinoma	G2425Vfs*15	OncoKB: Likely Oncogenic, level_3b;CIViC: NA;MyCancerGenome: not present;CancerHotspot: no;3DHotspot: no	MutationAssessor: NA;SIFT: NA;Polyphen-2: NA	Frame_Shift_Del	DEL		1	.	.	.	11	108199931	108199931	G	-	11:g.108199931del	ENST00000278616.4:c.7274del	0.25		23	70		97	66	49/63
Colorectal Adenocarcinoma (TCGA, PanCancer Atlas)	TCGA-AA-3811-01	Colon Adenocarcinoma	C1838Vfs*8	OncoKB: Likely Oncogenic, level_3b;CIViC: NA;MyCancerGenome: not present;CancerHotspot: no;3DHotspot: no	MutationAssessor: NA;SIFT: NA;Polyphen-2: NA	Frame_Shift_Del	DEL		1	.	.	.	11	108175414	108175414	T	-	11:g.108175414del	ENST00000278616.4:c.5512del	0.29		248	619		354	1915	37/63
Lung Adenocarcinoma (OncoSG, Nat Genet 2020)	BGI-WG02	Lung Adenocarcinoma	E1822*	OncoKB: Likely Oncogenic, level_3b;CIViC: NA;MyCancerGenome: not present;CancerHotspot: no;3DHotspot: no	MutationAssessor: NA;SIFT: NA;Polyphen-2: NA	Nonsense_Mutation	SNP		1	NA	NA	NA	11	108173724	108173724	G	T	11:g.108173724G>T	ENST00000278616.4:c.5464G>T	0.10		4	36			102	36/63
MSK-IMPACT Clinical Sequencing Cohort (MSKCC, Nat Med 2017)	P-0005824-T01-IM5	Colon Adenocarcinoma	E2676*	OncoKB: Likely Oncogenic, level_3b;CIViC: NA;MyCancerGenome: not present;CancerHotspot: no;3DHotspot: no	MutationAssessor: NA;SIFT: NA;Polyphen-2: NA	Nonsense_Mutation	SNP		1	NA	NA	NA	11	108205711	108205711	G	T	11:g.108205711G>T	ENST00000278616.4:c.8026G>T	0.20		120	487			347	55/63
Colorectal Adenocarcinoma (TCGA, PanCancer Atlas)	TCGA-AA-A010-01	Colon Adenocarcinoma	E1666*	OncoKB: Likely Oncogenic, level_3b;CIViC: NA;MyCancerGenome: not present;CancerHotspot: no;3DHotspot: no	MutationAssessor: NA;SIFT: NA;Polyphen-2: NA	Nonsense_Mutation	SNP		1	.	.	.	11	108168100	108168100	G	T	11:g.108168100G>T	ENST00000278616.4:c.4996G>T	0.24		8	25		18	7496	33/63
MSK-IMPACT Clinical Sequencing Cohort (MSKCC, Nat Med 2017)	P-0005829-T01-IM5	Colon Adenocarcinoma	R1466*	OncoKB: Likely Oncogenic, level_3b;CIViC: NA;MyCancerGenome: not present;CancerHotspot: no;3DHotspot: no	MutationAssessor: NA;SIFT: NA;Polyphen-2: NA	Nonsense_Mutation	SNP		2	NA	NA	NA	11	108160488	108160488	C	T	11:g.108160488C>T	ENST00000278616.4:c.4396C>T	0.57		92	69			2	29/63
MSK-IMPACT Clinical Sequencing Cohort (MSKCC, Nat Med 2017)	P-0006645-T01-IM5	Bladder Urothelial Carcinoma	R1466*	OncoKB: Likely Oncogenic, level_3b;CIViC: NA;MyCancerGenome: not present;CancerHotspot: no;3DHotspot: no	MutationAssessor: NA;SIFT: NA;Polyphen-2: NA	Nonsense_Mutation	SNP		2	NA	NA	NA	11	108160488	108160488	C	T	11:g.108160488C>T	ENST00000278616.4:c.4396C>T	0.22		201	701			39	29/63
Basal Cell Carcinoma (UNIGE, Nat Genet 2016)	5-VS018-T1	Skin Cancer, Non-Melanoma	R1466*	OncoKB: Likely Oncogenic, level_3b;CIViC: NA;MyCancerGenome: not present;CancerHotspot: no;3DHotspot: no	MutationAssessor: NA;SIFT: NA;Polyphen-2: NA	Nonsense_Mutation	SNP		2	NA	NA	NA	11	108160488	108160488	C	T	11:g.108160488C>T	ENST00000278616.4:c.4396C>T	0.19		5	21			3893	29/63
Bladder Urothelial Carcinoma (TCGA, PanCancer Atlas)	TCGA-4Z-AA84-01	Bladder Urothelial Carcinoma	R1466*	OncoKB: Likely Oncogenic, level_3b;CIViC: NA;MyCancerGenome: not present;CancerHotspot: no;3DHotspot: no	MutationAssessor: NA;SIFT: NA;Polyphen-2: NA	Nonsense_Mutation	SNP		2	.	.	.	11	108160488	108160488	C	T	11:g.108160488C>T	ENST00000278616.4:c.4396C>T	0.41		60	88		209	421	29/63
Colorectal Adenocarcinoma (TCGA, PanCancer Atlas)	TCGA-AG-A002-01	Rectal Adenocarcinoma	R1466*	OncoKB: Likely Oncogenic, level_3b;CIViC: NA;MyCancerGenome: not present;CancerHotspot: no;3DHotspot: no	MutationAssessor: NA;SIFT: NA;Polyphen-2: NA	Nonsense_Mutation	SNP		2	.	.	.	11	108160488	108160488	C	T	11:g.108160488C>T	ENST00000278616.4:c.4396C>T	0.45		61	76		106	11431	29/63
Ovarian Serous Cystadenocarcinoma (TCGA, PanCancer Atlas)	TCGA-25-2399-01	Serous Ovarian Cancer	Q2414*	OncoKB: Likely Oncogenic, level_3b;CIViC: NA;MyCancerGenome: not present;CancerHotspot: no;3DHotspot: no	MutationAssessor: NA;SIFT: NA;Polyphen-2: NA	Nonsense_Mutation	SNP		1	.	.	.	11	108199898	108199898	C	T	11:g.108199898C>T	ENST00000278616.4:c.7240C>T	0.43		63	85		150	49	49/63
Basal Cell Carcinoma (UNIGE, Nat Genet 2016)	5-VS090-T11	Skin Cancer, Non-Melanoma	P292L	OncoKB: Likely Oncogenic, level_3b;CIViC: NA;MyCancerGenome: not present;CancerHotspot: no;3DHotspot: no	MutationAssessor: impact: medium, score: 2.475;SIFT: impact: deleterious, score: 0;Polyphen-2: impact: probably_damaging, score: 0.999	Missense_Mutation	SNP		2	NA	NA	NA	11	108115727	108115727	C	T	11:g.108115727C>T	ENST00000278616.4:c.875C>T	0.43		20	27			100	7/63
Cervical Squamous Cell Carcinoma (TCGA, PanCancer Atlas)	TCGA-2W-A8YY-01	Cervical Squamous Cell Carcinoma	P292L	OncoKB: Likely Oncogenic, level_3b;CIViC: NA;MyCancerGenome: not present;CancerHotspot: no;3DHotspot: no	MutationAssessor: impact: medium, score: 2.475;SIFT: impact: deleterious, score: 0;Polyphen-2: impact: probably_damaging, score: 0.999	Missense_Mutation	SNP		2	.	.	.	11	108115727	108115727	C	T	11:g.108115727C>T	ENST00000278616.4:c.875C>T	0.43		22	29		57	11306	7/63
Colorectal Adenocarcinoma (TCGA, PanCancer Atlas)	TCGA-D5-7000-01	Mucinous Adenocarcinoma of the Colon and Rectum	P292L	OncoKB: Likely Oncogenic, level_3b;CIViC: NA;MyCancerGenome: not present;CancerHotspot: no;3DHotspot: no	MutationAssessor: impact: medium, score: 2.475;SIFT: impact: deleterious, score: 0;Polyphen-2: impact: probably_damaging, score: 0.999	Missense_Mutation	SNP		2	.	.	.	11	108115727	108115727	C	T	11:g.108115727C>T	ENST00000278616.4:c.875C>T	0.69		18	8		18	103	7/63
Ampullary Carcinoma (Baylor College of Medicine, Cell Reports 2016)	CAC_3117	Ampullary Carcinoma	X221_splice	OncoKB: Likely Oncogenic, level_3b;CIViC: NA;MyCancerGenome: not present;CancerHotspot: no;3DHotspot: no	MutationAssessor: impact: , score: undefined;SIFT: NA;Polyphen-2: NA	Splice_Site	SNP			Somatic	Valid	Baylor College of Medicine	11	108114847	108114847	T	C	11:g.108114847T>C	ENST00000278616.4:c.662+2T>C	0.10		7	63		82	2626
Colorectal Adenocarcinoma (TCGA, PanCancer Atlas)	TCGA-AZ-4315-01	Colon Adenocarcinoma	X221_splice	OncoKB: Likely Oncogenic, level_3b;CIViC: NA;MyCancerGenome: not present;CancerHotspot: no;3DHotspot: no	MutationAssessor: impact: , score: undefined;SIFT: NA;Polyphen-2: NA	Splice_Site	SNP			.	.	.	11	108114847	108114847	T	C	11:g.108114847T>C	ENST00000278616.4:c.662+2T>C	0.34		64	123		279	6315
MSK-IMPACT Clinical Sequencing Cohort (MSKCC, Nat Med 2017)	P-0011108-T01-IM5	Colon Adenocarcinoma	Q1531*	OncoKB: Likely Oncogenic, level_3b;CIViC: NA;MyCancerGenome: not present;CancerHotspot: no;3DHotspot: no	MutationAssessor: NA;SIFT: NA;Polyphen-2: NA	Nonsense_Mutation	SNP			NA	NA	NA	11	108163500	108163500	C	T	11:g.108163500C>T	ENST00000278616.4:c.4591C>T	0.42		230	313			9	30/63
MSK-IMPACT Clinical Sequencing Cohort (MSKCC, Nat Med 2017)	P-0009964-T01-IM5	Colon Adenocarcinoma	K1170Nfs*11	OncoKB: Likely Oncogenic, level_3b;CIViC: NA;MyCancerGenome: not present;CancerHotspot: no;3DHotspot: no	MutationAssessor: NA;SIFT: NA;Polyphen-2: NA	Frame_Shift_Del	DEL		1	NA	NA	NA	11	108151825	108151825	A	-	11:g.108151825del	ENST00000278616.4:c.3510del	0.17		160	762			34	24/63
Colorectal Adenocarcinoma (TCGA, PanCancer Atlas)	TCGA-A6-6781-01	Mucinous Adenocarcinoma of the Colon and Rectum	K1170Nfs*11	OncoKB: Likely Oncogenic, level_3b;CIViC: NA;MyCancerGenome: not present;CancerHotspot: no;3DHotspot: no	MutationAssessor: NA;SIFT: NA;Polyphen-2: NA	Frame_Shift_Del	DEL		1	.	.	.	11	108151825	108151825	A	-	11:g.108151825del	ENST00000278616.4:c.3510del	0.18		36	163		139	1915	24/63
MSK-IMPACT Clinical Sequencing Cohort (MSKCC, Nat Med 2017)	P-0001237-T01-IM3	Mucinous Adenocarcinoma of the Colon and Rectum	W1710*	OncoKB: Likely Oncogenic, level_3b;CIViC: NA;MyCancerGenome: not present;CancerHotspot: no;3DHotspot: no	MutationAssessor: NA;SIFT: NA;Polyphen-2: NA	Nonsense_Mutation	SNP		1	NA	NA	NA	11	108170565	108170565	G	A	11:g.108170565G>A	ENST00000278616.4:c.5130G>A	0.13		16	112			67	34/63
MSK-IMPACT Clinical Sequencing Cohort (MSKCC, Nat Med 2017)	P-0002265-T02-IM5	Glioblastoma Multiforme	W1710*	OncoKB: Likely Oncogenic, level_3b;CIViC: NA;MyCancerGenome: not present;CancerHotspot: no;3DHotspot: no	MutationAssessor: NA;SIFT: NA;Polyphen-2: NA	Nonsense_Mutation	SNP		1	NA	NA	NA	11	108170565	108170565	G	A	11:g.108170565G>A	ENST00000278616.4:c.5130G>A	0.24		195	615			147	34/63
MSK-IMPACT Clinical Sequencing Cohort (MSKCC, Nat Med 2017)	P-0001782-T01-IM3	Lung Adenocarcinoma	G1202*	OncoKB: Likely Oncogenic, level_3b;CIViC: NA;MyCancerGenome: not present;CancerHotspot: no;3DHotspot: no	MutationAssessor: NA;SIFT: NA;Polyphen-2: NA	Nonsense_Mutation	SNP			NA	NA	NA	11	108153464	108153464	G	T	11:g.108153464G>T	ENST00000278616.4:c.3604G>T	0.27		162	435			27	25/63
MSK-IMPACT Clinical Sequencing Cohort (MSKCC, Nat Med 2017)	P-0004279-T01-IM5	Lung Adenocarcinoma	R2723*	OncoKB: Likely Oncogenic, level_3b;CIViC: NA;MyCancerGenome: not present;CancerHotspot: no;3DHotspot: no	MutationAssessor: NA;SIFT: NA;Polyphen-2: NA	Nonsense_Mutation	SNP			NA	NA	NA	11	108206587	108206587	A	T	11:g.108206587A>T	ENST00000278616.4:c.8167A>T	0.46		200	234			3	56/63
MSK-IMPACT Clinical Sequencing Cohort (MSKCC, Nat Med 2017)	P-0005824-T01-IM5	Colon Adenocarcinoma	E2245*	OncoKB: Likely Oncogenic, level_3b;CIViC: NA;MyCancerGenome: not present;CancerHotspot: no;3DHotspot: no	MutationAssessor: NA;SIFT: NA;Polyphen-2: NA	Nonsense_Mutation	SNP			NA	NA	NA	11	108196197	108196197	G	T	11:g.108196197G>T	ENST00000278616.4:c.6733G>T	0.20		185	734			347	46/63
MSK-IMPACT Clinical Sequencing Cohort (MSKCC, Nat Med 2017)	P-0003462-T01-IM5	Large Cell Neuroendocrine Carcinoma	X1249_splice	OncoKB: Likely Oncogenic, level_3b;CIViC: NA;MyCancerGenome: not present;CancerHotspot: no;3DHotspot: no	MutationAssessor: impact: , score: undefined;SIFT: NA;Polyphen-2: NA	Splice_Site	SNP			NA	NA	NA	11	108154953	108154953	G	T	11:g.108154953G>T	ENST00000278616.4:c.3747-1G>T	0.39		103	160			12
MSK-IMPACT Clinical Sequencing Cohort (MSKCC, Nat Med 2017)	P-0009863-T01-IM5	Colon Adenocarcinoma	X1249_splice	OncoKB: Likely Oncogenic, level_3b;CIViC: NA;MyCancerGenome: not present;CancerHotspot: no;3DHotspot: no	MutationAssessor: impact: , score: undefined;SIFT: NA;Polyphen-2: NA	Splice_Site	SNP			NA	NA	NA	11	108154953	108154953	G	T	11:g.108154953G>T	ENST00000278616.4:c.3747-1G>T	0.09		17	175			8
MSK-IMPACT Clinical Sequencing Cohort (MSKCC, Nat Med 2017)	P-0009964-T02-IM5	Colon Adenocarcinoma	F357Lfs*33	OncoKB: Likely Oncogenic, level_3b;CIViC: NA;MyCancerGenome: not present;CancerHotspot: no;3DHotspot: no	MutationAssessor: NA;SIFT: NA;Polyphen-2: NA	Frame_Shift_Del	DEL			NA	NA	NA	11	108119661	108119661	T	-	11:g.108119661del	ENST00000278616.4:c.1071del	0.10		27	244			44	9/63
MSK-IMPACT Clinical Sequencing Cohort (MSKCC, Nat Med 2017)	P-0004382-T01-IM5	Lung Adenocarcinoma	X2116_splice	OncoKB: Likely Oncogenic, level_3b;CIViC: NA;MyCancerGenome: not present;CancerHotspot: no;3DHotspot: no	MutationAssessor: impact: , score: undefined;SIFT: NA;Polyphen-2: NA	Splice_Site	SNP			NA	NA	NA	11	108190680	108190680	G	A	11:g.108190680G>A	ENST00000278616.4:c.6348-1G>A	0.16		83	441			38
MSK-IMPACT Clinical Sequencing Cohort (MSKCC, Nat Med 2017)	P-0007688-T01-IM5	Colon Adenocarcinoma	I2701*	OncoKB: Likely Oncogenic, level_3b;CIViC: NA;MyCancerGenome: not present;CancerHotspot: no;3DHotspot: no	MutationAssessor: NA;SIFT: NA;Polyphen-2: NA	Frame_Shift_Del	DEL			NA	NA	NA	11	108205782	108205782	A	-	11:g.108205782del	ENST00000278616.4:c.8101del	0.18		116	518			52	55/63
MSK-IMPACT Clinical Sequencing Cohort (MSKCC, Nat Med 2017)	P-0004113-T01-IM5	Lung Adenocarcinoma	L2051Pfs*5	OncoKB: Likely Oncogenic, level_3b;CIViC: NA;MyCancerGenome: not present;CancerHotspot: no;3DHotspot: no	MutationAssessor: NA;SIFT: NA;Polyphen-2: NA	Frame_Shift_Ins	INS			NA	NA	NA	11	108186775	108186776	-	CCCTAGTAACATATGA	11:g.108186775_108186776insCCCTAGTAACATATGA	ENST00000278616.4:c.6136_6151dup	0.09		74	726			3	42/63
MSK-IMPACT Clinical Sequencing Cohort (MSKCC, Nat Med 2017)	P-0010219-T01-IM5	Colon Adenocarcinoma	L1194*	OncoKB: Likely Oncogenic, level_3b;CIViC: NA;MyCancerGenome: not present;CancerHotspot: no;3DHotspot: no	MutationAssessor: NA;SIFT: NA;Polyphen-2: NA	Frame_Shift_Del	DEL			NA	NA	NA	11	108153439	108153440	TT	G	11:g.108153439_108153440delinsG	ENST00000278616.4:c.3579_3580delinsG	0.68		768	355			7	25/63
MSK-IMPACT Clinical Sequencing Cohort (MSKCC, Nat Med 2017)	P-0012313-T01-IM5	Colon Adenocarcinoma	R184Sfs*5	OncoKB: Likely Oncogenic, level_3b;CIViC: NA;MyCancerGenome: not present;CancerHotspot: no;3DHotspot: no	MutationAssessor: NA;SIFT: NA;Polyphen-2: NA	Frame_Shift_Del	DEL			NA	NA	NA	11	108114733	108114734	AG	-	11:g.108114733_108114734del	ENST00000278616.4:c.552_553del	0.09		54	544			60	6/63
MSK-IMPACT Clinical Sequencing Cohort (MSKCC, Nat Med 2017)	P-0000536-T01-IM3	Cancer of Unknown Primary	Y2019C	OncoKB: Likely Oncogenic, level_3b;CIViC: NA;MyCancerGenome: not present;CancerHotspot: no;3DHotspot: no	MutationAssessor: impact: medium, score: 2.67;SIFT: impact: deleterious, score: 0;Polyphen-2: impact: probably_damaging, score: 1	Missense_Mutation	SNP		4	NA	NA	NA	11	108186599	108186599	A	G	11:g.108186599A>G	ENST00000278616.4:c.6056A>G	0.16		98	511			3	41/63
MSK-IMPACT Clinical Sequencing Cohort (MSKCC, Nat Med 2017)	P-0003156-T01-IM5	Lung Adenocarcinoma	Y2019C	OncoKB: Likely Oncogenic, level_3b;CIViC: NA;MyCancerGenome: not present;CancerHotspot: no;3DHotspot: no	MutationAssessor: impact: medium, score: 2.67;SIFT: impact: deleterious, score: 0;Polyphen-2: impact: probably_damaging, score: 1	Missense_Mutation	SNP		4	NA	NA	NA	11	108186599	108186599	A	G	11:g.108186599A>G	ENST00000278616.4:c.6056A>G	0.26		88	251			8	41/63
MSK-IMPACT Clinical Sequencing Cohort (MSKCC, Nat Med 2017)	P-0005356-T01-IM5	Upper Tract Urothelial Carcinoma	Y2019C	OncoKB: Likely Oncogenic, level_3b;CIViC: NA;MyCancerGenome: not present;CancerHotspot: no;3DHotspot: no	MutationAssessor: impact: medium, score: 2.67;SIFT: impact: deleterious, score: 0;Polyphen-2: impact: probably_damaging, score: 1	Missense_Mutation	SNP		4	NA	NA	NA	11	108186599	108186599	A	G	11:g.108186599A>G	ENST00000278616.4:c.6056A>G	0.80		1281	328			7	41/63
Adenoid Cystic Carcinoma Project (J Clin Invest 2019)	XRN-4LBS9R	Adenoid Cystic Carcinoma	Y2019C	OncoKB: Likely Oncogenic, level_3b;CIViC: NA;MyCancerGenome: not present;CancerHotspot: no;3DHotspot: no	MutationAssessor: impact: medium, score: 2.67;SIFT: impact: deleterious, score: 0;Polyphen-2: impact: probably_damaging, score: 1	Missense_Mutation	SNP		4	SOMATIC	unknown	Foundation	11	108186599	108186599	A	G	11:g.108186599A>G	ENST00000278616.4:c.6056A>G	0.39		520	813			9	41/63
MSK-IMPACT Clinical Sequencing Cohort (MSKCC, Nat Med 2017)	P-0006207-T01-IM5	Colon Adenocarcinoma	M2384*	OncoKB: Likely Oncogenic, level_3b;CIViC: NA;MyCancerGenome: not present;CancerHotspot: no;3DHotspot: no	MutationAssessor: NA;SIFT: NA;Polyphen-2: NA	Frame_Shift_Del	DEL			NA	NA	NA	11	108199804	108199804	A	-	11:g.108199804del	ENST00000278616.4:c.7150del	0.10		51	478			60	49/63
MSK-IMPACT Clinical Sequencing Cohort (MSKCC, Nat Med 2017)	P-0001830-T02-IM5	Lung Adenocarcinoma	Q2828*	OncoKB: Likely Oncogenic, level_3b;CIViC: NA;MyCancerGenome: not present;CancerHotspot: no;3DHotspot: no	MutationAssessor: NA;SIFT: NA;Polyphen-2: NA	Nonsense_Mutation	SNP			NA	NA	NA	11	108216533	108216533	C	T	11:g.108216533C>T	ENST00000278616.4:c.8482C>T	0.16		257	1365			14	58/63
MSK-IMPACT Clinical Sequencing Cohort (MSKCC, Nat Med 2017)	P-0007278-T01-IM5	Lung Adenocarcinoma	D2959Tfs*4	OncoKB: Likely Oncogenic, level_3b;CIViC: NA;MyCancerGenome: not present;CancerHotspot: no;3DHotspot: no	MutationAssessor: NA;SIFT: NA;Polyphen-2: NA	Frame_Shift_Del	DEL			NA	NA	NA	11	108235833	108235833	G	-	11:g.108235833del	ENST00000278616.4:c.8875del	0.06		38	571			8	62/63
MSK-IMPACT Clinical Sequencing Cohort (MSKCC, Nat Med 2017)	P-0012249-T01-IM5	Colon Adenocarcinoma	Q2896*	OncoKB: Likely Oncogenic, level_3b;CIViC: NA;MyCancerGenome: not present;CancerHotspot: no;3DHotspot: no	MutationAssessor: NA;SIFT: NA;Polyphen-2: NA	Nonsense_Mutation	SNP			NA	NA	NA	11	108224507	108224507	C	T	11:g.108224507C>T	ENST00000278616.4:c.8686C>T	0.16		116	597			38	60/63
MSK-IMPACT Clinical Sequencing Cohort (MSKCC, Nat Med 2017)	P-0004076-T01-IM5	Esophageal Adenocarcinoma	N1000Tfs*2	OncoKB: Likely Oncogenic, level_3b;CIViC: NA;MyCancerGenome: not present;CancerHotspot: no;3DHotspot: no	MutationAssessor: NA;SIFT: NA;Polyphen-2: NA	Frame_Shift_Del	DEL			NA	NA	NA	11	108142051	108142051	A	-	11:g.108142051del	ENST00000278616.4:c.2999del	0.10		53	500			53	20/63
MSK-IMPACT Clinical Sequencing Cohort (MSKCC, Nat Med 2017)	P-0008126-T01-IM5	Lung Adenocarcinoma	Q2684*	OncoKB: Likely Oncogenic, level_3b;CIViC: NA;MyCancerGenome: not present;CancerHotspot: no;3DHotspot: no	MutationAssessor: NA;SIFT: NA;Polyphen-2: NA	Nonsense_Mutation	SNP			NA	NA	NA	11	108205735	108205735	C	T	11:g.108205735C>T	ENST00000278616.4:c.8050C>T	0.31		342	768			5	55/63
MSK-IMPACT Clinical Sequencing Cohort (MSKCC, Nat Med 2017)	P-0006265-T01-IM5	Lung Squamous Cell Carcinoma	Q2762Afs*6	OncoKB: Likely Oncogenic, level_3b;CIViC: NA;MyCancerGenome: not present;CancerHotspot: no;3DHotspot: no	MutationAssessor: NA;SIFT: NA;Polyphen-2: NA	Frame_Shift_Del	DEL		1	NA	NA	NA	11	108213958	108213959	CT	-	11:g.108213958_108213959del	ENST00000278616.4:c.8283_8284del	0.12		60	444			28	57/63
MSK-IMPACT Clinical Sequencing Cohort (MSKCC, Nat Med 2017)	P-0008756-T01-IM5	Lung Adenocarcinoma	Q1015*	OncoKB: Likely Oncogenic, level_3b;CIViC: NA;MyCancerGenome: not present;CancerHotspot: no;3DHotspot: no	MutationAssessor: NA;SIFT: NA;Polyphen-2: NA	Nonsense_Mutation	SNP			NA	NA	NA	11	108142099	108142099	C	T	11:g.108142099C>T	ENST00000278616.4:c.3043C>T	0.25		210	628			7	20/63
MSK-IMPACT Clinical Sequencing Cohort (MSKCC, Nat Med 2017)	P-0012000-T01-IM5	Lung Adenocarcinoma	Q1015*	OncoKB: Likely Oncogenic, level_3b;CIViC: NA;MyCancerGenome: not present;CancerHotspot: no;3DHotspot: no	MutationAssessor: NA;SIFT: NA;Polyphen-2: NA	Nonsense_Mutation	SNP			NA	NA	NA	11	108142099	108142099	C	T	11:g.108142099C>T	ENST00000278616.4:c.3043C>T	0.15		146	825			5	20/63
MSK-IMPACT Clinical Sequencing Cohort (MSKCC, Nat Med 2017)	P-0002842-T01-IM3	Lung Adenocarcinoma	G197Dfs*9	OncoKB: Likely Oncogenic, level_3b;CIViC: NA;MyCancerGenome: not present;CancerHotspot: no;3DHotspot: no	MutationAssessor: NA;SIFT: NA;Polyphen-2: NA	Frame_Shift_Del	DEL			NA	NA	NA	11	108114772	108114772	G	-	11:g.108114772del	ENST00000278616.4:c.590del	0.14		120	745			8	6/63
MSS Mixed Solid Tumors (Broad/Dana-Farber, Nat Genet 2018)	MEL-IPI_Pat128-Tumor-SM-5X2R6	Cutaneous Melanoma	X2269_splice	OncoKB: Likely Oncogenic, level_3b;CIViC: NA;MyCancerGenome: not present;CancerHotspot: no;3DHotspot: no	MutationAssessor: impact: , score: undefined;SIFT: NA;Polyphen-2: NA	Splice_Site	SNP		1	NA	NA	NA	11	108196272	108196272	G	A	11:g.108196272G>A	ENST00000278616.4:c.6807+1G>A	0.80		45	11			83
MSK-IMPACT Clinical Sequencing Cohort (MSKCC, Nat Med 2017)	P-0003914-T01-IM3	Esophageal Adenocarcinoma	X2269_splice	OncoKB: Likely Oncogenic, level_3b;CIViC: NA;MyCancerGenome: not present;CancerHotspot: no;3DHotspot: no	MutationAssessor: impact: , score: undefined;SIFT: NA;Polyphen-2: NA	Splice_Site	SNP		1	NA	NA	NA	11	108196272	108196272	G	A	11:g.108196272G>A	ENST00000278616.4:c.6807+1G>A	0.13		105	673			8
Metastatic Melanoma (DFCI, Science 2015)	Pat128	Cutaneous Melanoma	X2269_splice	OncoKB: Likely Oncogenic, level_3b;CIViC: NA;MyCancerGenome: not present;CancerHotspot: no;3DHotspot: no	MutationAssessor: impact: , score: undefined;SIFT: NA;Polyphen-2: NA	Splice_Site	SNP		1	Somatic	Untested	MSKCC	11	108196272	108196272	G	A	11:g.108196272G>A	ENST00000278616.4:c.6807+1G>A	0.80		53	13		105	75
MSK-IMPACT Clinical Sequencing Cohort (MSKCC, Nat Med 2017)	P-0009591-T01-IM5	Lung Adenocarcinoma	S1893*	OncoKB: Likely Oncogenic, level_3b;CIViC: NA;MyCancerGenome: not present;CancerHotspot: no;3DHotspot: no	MutationAssessor: NA;SIFT: NA;Polyphen-2: NA	Nonsense_Mutation	SNP			NA	NA	NA	11	108178627	108178627	C	G	11:g.108178627C>G	ENST00000278616.4:c.5678C>G	0.14		111	669			14	38/63
MSK-IMPACT Clinical Sequencing Cohort (MSKCC, Nat Med 2017)	P-0004699-T01-IM5	Lung Adenocarcinoma	S83*	OncoKB: Likely Oncogenic, level_3b;CIViC: NA;MyCancerGenome: not present;CancerHotspot: no;3DHotspot: no	MutationAssessor: NA;SIFT: NA;Polyphen-2: NA	Nonsense_Mutation	SNP			NA	NA	NA	11	108099967	108099967	C	G	11:g.108099967C>G	ENST00000278616.4:c.248C>G	0.48		206	227			15	4/63
MSK-IMPACT Clinical Sequencing Cohort (MSKCC, Nat Med 2017)	P-0007046-T01-IM5	Acinar Cell Carcinoma of the Pancreas	E2139*	OncoKB: Likely Oncogenic, level_3b;CIViC: NA;MyCancerGenome: not present;CancerHotspot: no;3DHotspot: no	MutationAssessor: NA;SIFT: NA;Polyphen-2: NA	Nonsense_Mutation	SNP		1	NA	NA	NA	11	108190748	108190748	G	T	11:g.108190748G>T	ENST00000278616.4:c.6415G>T	0.46		163	194			23	44/63
MSK-IMPACT Clinical Sequencing Cohort (MSKCC, Nat Med 2017)	P-0008588-T01-IM5	Rectal Adenocarcinoma	E2139*	OncoKB: Likely Oncogenic, level_3b;CIViC: NA;MyCancerGenome: not present;CancerHotspot: no;3DHotspot: no	MutationAssessor: NA;SIFT: NA;Polyphen-2: NA	Nonsense_Mutation	SNP		1	NA	NA	NA	11	108190748	108190748	G	T	11:g.108190748G>T	ENST00000278616.4:c.6415G>T	0.05		38	666			6	44/63
MSK-IMPACT Clinical Sequencing Cohort (MSKCC, Nat Med 2017)	P-0008908-T01-IM5	Lung Adenocarcinoma	E1346*	OncoKB: Likely Oncogenic, level_3b;CIViC: NA;MyCancerGenome: not present;CancerHotspot: no;3DHotspot: no	MutationAssessor: NA;SIFT: NA;Polyphen-2: NA	Nonsense_Mutation	SNP			NA	NA	NA	11	108158369	108158369	G	T	11:g.108158369G>T	ENST00000278616.4:c.4036G>T	0.30		105	249			9	27/63
MSK-IMPACT Clinical Sequencing Cohort (MSKCC, Nat Med 2017)	P-0006779-T01-IM5	Lung Adenocarcinoma	S2058*	OncoKB: Likely Oncogenic, level_3b;CIViC: NA;MyCancerGenome: not present;CancerHotspot: no;3DHotspot: no	MutationAssessor: NA;SIFT: NA;Polyphen-2: NA	Nonsense_Mutation	SNP			NA	NA	NA	11	108186815	108186815	C	G	11:g.108186815C>G	ENST00000278616.4:c.6173C>G	0.37		283	480			4	42/63
MSK-IMPACT Clinical Sequencing Cohort (MSKCC, Nat Med 2017)	P-0009898-T01-IM5	Upper Tract Urothelial Carcinoma	S2058*	OncoKB: Likely Oncogenic, level_3b;CIViC: NA;MyCancerGenome: not present;CancerHotspot: no;3DHotspot: no	MutationAssessor: NA;SIFT: NA;Polyphen-2: NA	Nonsense_Mutation	SNP			NA	NA	NA	11	108186815	108186815	C	G	11:g.108186815C>G	ENST00000278616.4:c.6173C>G	0.49		399	420			9	42/63
MSK-IMPACT Clinical Sequencing Cohort (MSKCC, Nat Med 2017)	P-0003937-T02-IM5	Lung Adenocarcinoma	X296_splice	OncoKB: Likely Oncogenic, level_3b;CIViC: NA;MyCancerGenome: not present;CancerHotspot: no;3DHotspot: no	MutationAssessor: NA;SIFT: NA;Polyphen-2: NA	Splice_Site	DEL			NA	NA	NA	11	108115739	108115774	AAACCCAAGAAAAAGGTATAAAGGAAATGTTTACTG	-	11:g.108115739_108115774del	ENST00000278616.4:c.887_901+21del	0.46		107	126			12	7/63
MSK-IMPACT Clinical Sequencing Cohort (MSKCC, Nat Med 2017)	P-0003937-T01-IM5	Lung Adenocarcinoma	X296_splice	OncoKB: Likely Oncogenic, level_3b;CIViC: NA;MyCancerGenome: not present;CancerHotspot: no;3DHotspot: no	MutationAssessor: NA;SIFT: NA;Polyphen-2: NA	Splice_Site	DEL			NA	NA	NA	11	108115739	108115774	AAACCCAAGAAAAAGGTATAAAGGAAATGTTTACTG	-	11:g.108115739_108115774del	ENST00000278616.4:c.887_901+21del	0.19		38	161			13	7/63
MSS Mixed Solid Tumors (Broad/Dana-Farber, Nat Genet 2018)	MEL-IPI_Pat110-Tumor-SM-4CU6X	Cutaneous Melanoma	R1875*	OncoKB: Likely Oncogenic, level_3b;CIViC: NA;MyCancerGenome: not present;CancerHotspot: no;3DHotspot: no	MutationAssessor: NA;SIFT: NA;Polyphen-2: NA	Nonsense_Mutation	SNP		1	NA	NA	NA	11	108175528	108175528	C	T	11:g.108175528C>T	ENST00000278616.4:c.5623C>T	0.40		63	95			6502	37/63
MSK-IMPACT Clinical Sequencing Cohort (MSKCC, Nat Med 2017)	P-0000526-T01-IM3	Colon Adenocarcinoma	R1875*	OncoKB: Likely Oncogenic, level_3b;CIViC: NA;MyCancerGenome: not present;CancerHotspot: no;3DHotspot: no	MutationAssessor: NA;SIFT: NA;Polyphen-2: NA	Nonsense_Mutation	SNP		1	NA	NA	NA	11	108175528	108175528	C	T	11:g.108175528C>T	ENST00000278616.4:c.5623C>T	0.61		327	210			6	37/63
MSK-IMPACT Clinical Sequencing Cohort (MSKCC, Nat Med 2017)	P-0010341-T01-IM5	Pancreatobiliary Ampullary Carcinoma	R1875*	OncoKB: Likely Oncogenic, level_3b;CIViC: NA;MyCancerGenome: not present;CancerHotspot: no;3DHotspot: no	MutationAssessor: NA;SIFT: NA;Polyphen-2: NA	Nonsense_Mutation	SNP		1	NA	NA	NA	11	108175528	108175528	C	T	11:g.108175528C>T	ENST00000278616.4:c.5623C>T	0.25		182	551			4	37/63
MSK-IMPACT Clinical Sequencing Cohort (MSKCC, Nat Med 2017)	P-0012397-T01-IM5	Uterine Endometrioid Carcinoma	R1875*	OncoKB: Likely Oncogenic, level_3b;CIViC: NA;MyCancerGenome: not present;CancerHotspot: no;3DHotspot: no	MutationAssessor: NA;SIFT: NA;Polyphen-2: NA	Nonsense_Mutation	SNP		1	NA	NA	NA	11	108175528	108175528	C	T	11:g.108175528C>T	ENST00000278616.4:c.5623C>T	0.08		71	823			223	37/63
Metastatic Melanoma (DFCI, Science 2015)	Pat110	Cutaneous Melanoma	R1875*	OncoKB: Likely Oncogenic, level_3b;CIViC: NA;MyCancerGenome: not present;CancerHotspot: no;3DHotspot: no	MutationAssessor: NA;SIFT: NA;Polyphen-2: NA	Nonsense_Mutation	SNP		1	Somatic	Untested	MSKCC	11	108175528	108175528	C	T	11:g.108175528C>T	ENST00000278616.4:c.5623C>T	0.40		70	106		197	6180	37/63
Colorectal Adenocarcinoma (TCGA, PanCancer Atlas)	TCGA-AZ-4315-01	Colon Adenocarcinoma	R1875*	OncoKB: Likely Oncogenic, level_3b;CIViC: NA;MyCancerGenome: not present;CancerHotspot: no;3DHotspot: no	MutationAssessor: NA;SIFT: NA;Polyphen-2: NA	Nonsense_Mutation	SNP		1	.	.	.	11	108175528	108175528	C	T	11:g.108175528C>T	ENST00000278616.4:c.5623C>T	0.32		6	13		63	6315	37/63
Colon Cancer (CPTAC-2 Prospective, Cell 2019)	11CO070	Colon Adenocarcinoma	R1875*	OncoKB: Likely Oncogenic, level_3b;CIViC: NA;MyCancerGenome: not present;CancerHotspot: no;3DHotspot: no	MutationAssessor: NA;SIFT: NA;Polyphen-2: NA	Nonsense_Mutation	SNP		1	NA	NA	NA	11	108175528	108175528	C	T	11:g.108175528C>T	ENST00000278616.4:c.5623C>T							9438	37/63
MSK-IMPACT Clinical Sequencing Cohort (MSKCC, Nat Med 2017)	P-0000583-T01-IM3	Lung Adenocarcinoma	Q91*	OncoKB: Likely Oncogenic, level_3b;CIViC: NA;MyCancerGenome: not present;CancerHotspot: no;3DHotspot: no	MutationAssessor: NA;SIFT: NA;Polyphen-2: NA	Nonsense_Mutation	SNP			NA	NA	NA	11	108099990	108099990	C	T	11:g.108099990C>T	ENST00000278616.4:c.271C>T	0.07		36	477			10	4/63
MSK-IMPACT Clinical Sequencing Cohort (MSKCC, Nat Med 2017)	P-0002187-T01-IM3	Lung Adenocarcinoma	Y1442Ifs*9	OncoKB: Likely Oncogenic, level_3b;CIViC: NA;MyCancerGenome: not present;CancerHotspot: no;3DHotspot: no	MutationAssessor: NA;SIFT: NA;Polyphen-2: NA	Frame_Shift_Del	DEL			NA	NA	NA	11	108160415	108160415	A	-	11:g.108160415del	ENST00000278616.4:c.4323del	0.43		326	429			9	29/63
MSK-IMPACT Clinical Sequencing Cohort (MSKCC, Nat Med 2017)	P-0005527-T01-IM5	Lung Adenocarcinoma	X2806_splice	OncoKB: Likely Oncogenic, level_3b;CIViC: NA;MyCancerGenome: not present;CancerHotspot: no;3DHotspot: no	MutationAssessor: impact: , score: undefined;SIFT: NA;Polyphen-2: NA	Splice_Site	SNP			NA	NA	NA	11	108214100	108214100	T	C	11:g.108214100T>C	ENST00000278616.4:c.8418+2T>C	0.27		132	350			6
MSK-IMPACT Clinical Sequencing Cohort (MSKCC, Nat Med 2017)	P-0007174-T01-IM5	Lung Adenocarcinoma	N2679Sfs*9	OncoKB: Likely Oncogenic, level_3b;CIViC: NA;MyCancerGenome: not present;CancerHotspot: no;3DHotspot: no	MutationAssessor: NA;SIFT: NA;Polyphen-2: NA	Frame_Shift_Del	DEL			NA	NA	NA	11	108205720	108205735	AATCTGGTGACTATAC	-	11:g.108205720_108205735del	ENST00000278616.4:c.8036_8051del	0.45		254	306			12	55/63
MSK-IMPACT Clinical Sequencing Cohort (MSKCC, Nat Med 2017)	P-0009256-T01-IM5	Lung Adenocarcinoma	G2369*	OncoKB: Likely Oncogenic, level_3b;CIViC: NA;MyCancerGenome: not present;CancerHotspot: no;3DHotspot: no	MutationAssessor: NA;SIFT: NA;Polyphen-2: NA	Nonsense_Mutation	SNP			NA	NA	NA	11	108199763	108199763	G	T	11:g.108199763G>T	ENST00000278616.4:c.7105G>T	0.29		171	410			10	49/63
MSK-IMPACT Clinical Sequencing Cohort (MSKCC, Nat Med 2017)	P-0009762-T01-IM5	Lung Adenocarcinoma	X1773_splice	OncoKB: Likely Oncogenic, level_3b;CIViC: NA;MyCancerGenome: not present;CancerHotspot: no;3DHotspot: no	MutationAssessor: impact: , score: undefined;SIFT: NA;Polyphen-2: NA	Splice_Site	SNP			NA	NA	NA	11	108172518	108172518	T	G	11:g.108172518T>G	ENST00000278616.4:c.5319+2T>G	0.22		126	459			8
MSK-IMPACT Clinical Sequencing Cohort (MSKCC, Nat Med 2017)	P-0007044-T01-IM5	Lung Adenocarcinoma	G757*	OncoKB: Likely Oncogenic, level_3b;CIViC: NA;MyCancerGenome: not present;CancerHotspot: no;3DHotspot: no	MutationAssessor: NA;SIFT: NA;Polyphen-2: NA	Nonsense_Mutation	SNP			NA	NA	NA	11	108128226	108128226	G	T	11:g.108128226G>T	ENST00000278616.4:c.2269G>T	0.12		102	770			8	15/63
MSK-IMPACT Clinical Sequencing Cohort (MSKCC, Nat Med 2017)	P-0005645-T01-IM5	Lung Adenocarcinoma	Q218*	OncoKB: Likely Oncogenic, level_3b;CIViC: NA;MyCancerGenome: not present;CancerHotspot: no;3DHotspot: no	MutationAssessor: NA;SIFT: NA;Polyphen-2: NA	Nonsense_Mutation	SNP			NA	NA	NA	11	108114835	108114835	C	T	11:g.108114835C>T	ENST00000278616.4:c.652C>T	0.30		185	426			8	6/63
MSK-IMPACT Clinical Sequencing Cohort (MSKCC, Nat Med 2017)	P-0005645-T02-IM5	Lung Adenocarcinoma	Q218*	OncoKB: Likely Oncogenic, level_3b;CIViC: NA;MyCancerGenome: not present;CancerHotspot: no;3DHotspot: no	MutationAssessor: NA;SIFT: NA;Polyphen-2: NA	Nonsense_Mutation	SNP			NA	NA	NA	11	108114835	108114835	C	T	11:g.108114835C>T	ENST00000278616.4:c.652C>T	0.54		610	525			9	6/63
MSK-IMPACT Clinical Sequencing Cohort (MSKCC, Nat Med 2017)	P-0006364-T01-IM5	Lung Adenocarcinoma	X1249_splice	OncoKB: Likely Oncogenic, level_3b;CIViC: NA;MyCancerGenome: not present;CancerHotspot: no;3DHotspot: no	MutationAssessor: impact: , score: undefined;SIFT: NA;Polyphen-2: NA	Splice_Site	SNP			NA	NA	NA	11	108154953	108154953	G	C	11:g.108154953G>C	ENST00000278616.4:c.3747-1G>C	0.07		30	411			6
MSK-IMPACT Clinical Sequencing Cohort (MSKCC, Nat Med 2017)	P-0005629-T02-IM5	Lung Adenocarcinoma	E2096Vfs*29	OncoKB: Likely Oncogenic, level_3b;CIViC: NA;MyCancerGenome: not present;CancerHotspot: no;3DHotspot: no	MutationAssessor: NA;SIFT: NA;Polyphen-2: NA	Frame_Shift_Del	DEL			NA	NA	NA	11	108188188	108188194	AAGAACT	TC	11:g.108188188_108188194delinsTC	ENST00000278616.4:c.6287_6293delinsTC	0.17		62	313			6	43/63
MSK-IMPACT Clinical Sequencing Cohort (MSKCC, Nat Med 2017)	P-0004436-T01-IM5	Lung Adenocarcinoma	F2732L	OncoKB: Likely Oncogenic, level_3b;CIViC: NA;MyCancerGenome: not present;CancerHotspot: no;3DHotspot: no	MutationAssessor: impact: medium, score: 2.24;SIFT: impact: deleterious, score: 0.04;Polyphen-2: impact: probably_damaging, score: 1	Missense_Mutation	SNP		2	NA	NA	NA	11	108206616	108206616	C	G	11:g.108206616C>G	ENST00000278616.4:c.8196C>G	0.39		305	479			6	56/63
MSK-IMPACT Clinical Sequencing Cohort (MSKCC, Nat Med 2017)	P-0002954-T01-IM3	Lung Adenocarcinoma	W3055*	OncoKB: Likely Oncogenic, level_3b;CIViC: NA;MyCancerGenome: not present;CancerHotspot: no;3DHotspot: no	MutationAssessor: NA;SIFT: NA;Polyphen-2: NA	Nonsense_Mutation	SNP			NA	NA	NA	11	108236229	108236229	G	A	11:g.108236229G>A	ENST00000278616.4:c.9165G>A	0.28		98	255			11	63/63
MSK-IMPACT Clinical Sequencing Cohort (MSKCC, Nat Med 2017)	P-0006123-T01-IM5	Lung Adenocarcinoma	F2834Lfs*13	OncoKB: Likely Oncogenic, level_3b;CIViC: NA;MyCancerGenome: not present;CancerHotspot: no;3DHotspot: no	MutationAssessor: NA;SIFT: NA;Polyphen-2: NA	Frame_Shift_Del	DEL			NA	NA	NA	11	108216552	108216553	TC	-	11:g.108216552_108216553del	ENST00000278616.4:c.8502_8503del	0.15		155	865			4	58/63
MSK-IMPACT Clinical Sequencing Cohort (MSKCC, Nat Med 2017)	P-0001778-T01-IM3	Colon Adenocarcinoma	X166_splice	OncoKB: Likely Oncogenic, level_3b;CIViC: NA;MyCancerGenome: not present;CancerHotspot: no;3DHotspot: no	MutationAssessor: impact: , score: undefined;SIFT: NA;Polyphen-2: NA	Splice_Site	SNP			NA	NA	NA	11	108114679	108114679	G	C	11:g.108114679G>C	ENST00000278616.4:c.497-1G>C	0.42		165	226			8
MSK-IMPACT Clinical Sequencing Cohort (MSKCC, Nat Med 2017)	P-0009163-T01-IM5	Colon Adenocarcinoma	F2827C	OncoKB: Likely Oncogenic, level_3b;CIViC: NA;MyCancerGenome: not present;CancerHotspot: no;3DHotspot: no	MutationAssessor: impact: medium, score: 2.545;SIFT: impact: deleterious, score: 0;Polyphen-2: impact: probably_damaging, score: 1	Missense_Mutation	SNP			NA	NA	NA	11	108216531	108216531	T	G	11:g.108216531T>G	ENST00000278616.4:c.8480T>G	0.14		145	900			7	58/63
Acral Melanoma (TGEN, Genome Res 2017)	143739-33	Acral Melanoma	P604S	OncoKB: Likely Oncogenic, level_3b;CIViC: NA;MyCancerGenome: not present;CancerHotspot: no;3DHotspot: no	MutationAssessor: impact: medium, score: 2.39;SIFT: impact: deleterious, score: 0.05;Polyphen-2: impact: benign, score: 0.195	Missense_Mutation	SNP		6	NA	NA	.	11	108123551	108123551	C	T	11:g.108123551C>T	ENST00000278616.4:c.1810C>T							2476	12/63
Adrenocortical Carcinoma (TCGA, PanCancer Atlas)	TCGA-OR-A5LT-01	Adrenocortical Carcinoma	T1011Kfs*7	OncoKB: Likely Oncogenic, level_3b;CIViC: NA;MyCancerGenome: not present;CancerHotspot: no;3DHotspot: no	MutationAssessor: NA;SIFT: NA;Polyphen-2: NA	Frame_Shift_Del	DEL			.	.	.	11	108142086	108142098	CACAAGGGATGCT	-	11:g.108142086_108142098del	ENST00000278616.4:c.3032_3044del	0.88		45	6		147	22	20/63
Breast Invasive Carcinoma (TCGA, PanCancer Atlas)	TCGA-AR-A255-01	Breast Invasive Ductal Carcinoma	Q2269*	OncoKB: Likely Oncogenic, level_3b;CIViC: NA;MyCancerGenome: not present;CancerHotspot: no;3DHotspot: no	MutationAssessor: NA;SIFT: NA;Polyphen-2: NA	Nonsense_Mutation	SNP		1	.	.	.	11	108196269	108196269	C	T	11:g.108196269C>T	ENST00000278616.4:c.6805C>T	0.38		18	30		42	67	46/63
Cervical Squamous Cell Carcinoma (TCGA, PanCancer Atlas)	TCGA-JW-A5VG-01	Cervical Squamous Cell Carcinoma	Q1919*	OncoKB: Likely Oncogenic, level_3b;CIViC: NA;MyCancerGenome: not present;CancerHotspot: no;3DHotspot: no	MutationAssessor: NA;SIFT: NA;Polyphen-2: NA	Nonsense_Mutation	SNP			.	.	.	11	108178704	108178704	C	T	11:g.108178704C>T	ENST00000278616.4:c.5755C>T	0.20		9	36		52	30	38/63
Colorectal Adenocarcinoma (TCGA, PanCancer Atlas)	TCGA-CL-4957-01	Rectal Adenocarcinoma	X166_splice	OncoKB: Likely Oncogenic, level_3b;CIViC: NA;MyCancerGenome: not present;CancerHotspot: no;3DHotspot: no	MutationAssessor: impact: , score: undefined;SIFT: NA;Polyphen-2: NA	Splice_Site	SNP			.	.	.	11	108114679	108114679	G	A	11:g.108114679G>A	ENST00000278616.4:c.497-1G>A	0.33	0.02	17	35	1	56	78
Uterine Corpus Endometrial Carcinoma (TCGA, PanCancer Atlas)	TCGA-QS-A5YQ-01	Uterine Endometrioid Carcinoma	E277*	OncoKB: Likely Oncogenic, level_3b;CIViC: NA;MyCancerGenome: not present;CancerHotspot: no;3DHotspot: no	MutationAssessor: NA;SIFT: NA;Polyphen-2: NA	Nonsense_Mutation	SNP		2	.	.	.	11	108115681	108115681	G	T	11:g.108115681G>T	ENST00000278616.4:c.829G>T	0.38		13	21		30	932	7/63
Esophageal Adenocarcinoma (DFCI, Nat Genet 2013)	ESO-718	Esophageal Adenocarcinoma	X2506_splice	OncoKB: Likely Oncogenic, level_3b;CIViC: NA;MyCancerGenome: not present;CancerHotspot: no;3DHotspot: no	MutationAssessor: impact: , score: undefined;SIFT: NA;Polyphen-2: NA	Splice_Site	SNP		1	Somatic	NA	broad.mit.edu	11	108202170	108202170	G	A	11:g.108202170G>A	ENST00000278616.4:c.7516-1G>A	0.59		20	14			101
Kidney Renal Clear Cell Carcinoma (TCGA, PanCancer Atlas)	TCGA-B0-5097-01	Renal Clear Cell Carcinoma	S496Ifs*16	OncoKB: Likely Oncogenic, level_3b;CIViC: NA;MyCancerGenome: not present;CancerHotspot: no;3DHotspot: no	MutationAssessor: NA;SIFT: NA;Polyphen-2: NA	Frame_Shift_Del	DEL			.	.	.	11	108121679	108121679	G	-	11:g.108121679del	ENST00000278616.4:c.1487del	0.18		42	186		271	57	10/63
Brain Lower Grade Glioma (TCGA, PanCancer Atlas)	TCGA-F6-A8O3-01	Oligodendroglioma	S706*	OncoKB: Likely Oncogenic, level_3b;CIViC: NA;MyCancerGenome: not present;CancerHotspot: no;3DHotspot: no	MutationAssessor: NA;SIFT: NA;Polyphen-2: NA	Nonsense_Mutation	SNP			.	.	.	11	108124759	108124759	C	A	11:g.108124759C>A	ENST00000278616.4:c.2117C>A	0.38		32	52		67	20	13/63
MSS Mixed Solid Tumors (Broad/Dana-Farber, Nat Genet 2018)	LO5004	Lung Adenocarcinoma	E574*	OncoKB: Likely Oncogenic, level_3b;CIViC: NA;MyCancerGenome: not present;CancerHotspot: no;3DHotspot: no	MutationAssessor: NA;SIFT: NA;Polyphen-2: NA	Nonsense_Mutation	SNP			NA	NA	NA	11	108122676	108122676	G	T	11:g.108122676G>T	ENST00000278616.4:c.1720G>T	0.21		25	92			45	11/63
Uterine Corpus Endometrial Carcinoma (TCGA, PanCancer Atlas)	TCGA-A5-A0GB-01	Uterine Endometrioid Carcinoma	X2003_splice	OncoKB: Likely Oncogenic, level_3b;CIViC: NA;MyCancerGenome: not present;CancerHotspot: no;3DHotspot: no	MutationAssessor: impact: , score: undefined;SIFT: NA;Polyphen-2: NA	Splice_Site	SNP			.	.	.	11	108186548	108186548	A	G	11:g.108186548A>G	ENST00000278616.4:c.6007-2A>G	0.51		39	37		53	671
Uterine Corpus Endometrial Carcinoma (TCGA, PanCancer Atlas)	TCGA-B5-A11G-01	Uterine Endometrioid Carcinoma	X1332_splice	OncoKB: Likely Oncogenic, level_3b;CIViC: NA;MyCancerGenome: not present;CancerHotspot: no;3DHotspot: no	MutationAssessor: impact: , score: undefined;SIFT: NA;Polyphen-2: NA	Splice_Site	SNP		1	.	.	.	11	108158326	108158326	G	T	11:g.108158326G>T	ENST00000278616.4:c.3994-1G>T	0.41		55	79		122	553
Uterine Corpus Endometrial Carcinoma (TCGA, PanCancer Atlas)	TCGA-BG-A2AE-01	Uterine Endometrioid Carcinoma	X1833_splice	OncoKB: Likely Oncogenic, level_3b;CIViC: NA;MyCancerGenome: not present;CancerHotspot: no;3DHotspot: no	MutationAssessor: impact: , score: undefined;SIFT: NA;Polyphen-2: NA	Splice_Site	SNP			.	.	.	11	108175401	108175401	G	A	11:g.108175401G>A	ENST00000278616.4:c.5497-1G>A	0.28		25	63		128	56
Lung Adenocarcinoma (TSP, Nature 2008)	luad_tsp_17316	Lung Adenocarcinoma	S853*	OncoKB: Likely Oncogenic, level_3b;CIViC: NA;MyCancerGenome: not present;CancerHotspot: no;3DHotspot: no	MutationAssessor: NA;SIFT: NA;Polyphen-2: NA	Nonsense_Mutation	SNP		1	NA	NA	broad.mit.edu	11	108137989	108137989	C	A	11:g.108137989C>A	ENST00000278616.4:c.2558C>A							4	17/63
Lung Adenocarcinoma (TSP, Nature 2008)	luad_tsp_17733	Lung Adenocarcinoma	F2799Kfs*4	OncoKB: Likely Oncogenic, level_3b;CIViC: NA;MyCancerGenome: not present;CancerHotspot: no;3DHotspot: no	MutationAssessor: NA;SIFT: NA;Polyphen-2: NA	Frame_Shift_Del	DEL		1	NA	NA	broad.mit.edu	11	108214075	108214084	TTTCAGTGCC	-	11:g.108214075_108214084del	ENST00000278616.4:c.8395_8404del							7	57/63
Adenoid Cystic Carcinoma Project (J Clin Invest 2019)	XRN-JSYYMP	Adenoid Cystic Carcinoma	F2799Kfs*4	OncoKB: Likely Oncogenic, level_3b;CIViC: NA;MyCancerGenome: not present;CancerHotspot: no;3DHotspot: no	MutationAssessor: NA;SIFT: NA;Polyphen-2: NA	Frame_Shift_Del	DEL		1	SOMATIC	unknown	Foundation	11	108214075	108214084	TTTCAGTGCC	-	11:g.108214075_108214084del	ENST00000278616.4:c.8395_8404del	0.12		68	496			10	57/63
Kidney Renal Papillary Cell Carcinoma (TCGA, PanCancer Atlas)	TCGA-WN-A9G9-01	Papillary Renal Cell Carcinoma	X1051_splice	OncoKB: Likely Oncogenic, level_3b;CIViC: NA;MyCancerGenome: not present;CancerHotspot: no;3DHotspot: no	MutationAssessor: impact: , score: undefined;SIFT: NA;Polyphen-2: NA	Splice_Site	SNP			.	.	.	11	108143336	108143336	T	A	11:g.108143336T>A	ENST00000278616.4:c.3153+2T>A	0.10		22	194		182	58
Kidney Renal Papillary Cell Carcinoma (TCGA, PanCancer Atlas)	TCGA-Y8-A8RY-01	Papillary Renal Cell Carcinoma	G2765S	OncoKB: Likely Oncogenic, level_3b;CIViC: NA;MyCancerGenome: not present;CancerHotspot: no;3DHotspot: no	MutationAssessor: impact: high, score: 4.48;SIFT: impact: deleterious, score: 0;Polyphen-2: impact: probably_damaging, score: 1	Missense_Mutation	SNP			.	.	.	11	108213973	108213973	G	A	11:g.108213973G>A	ENST00000278616.4:c.8293G>A	0.06		8	118		98	55	57/63
Uterine Corpus Endometrial Carcinoma (TCGA, PanCancer Atlas)	TCGA-AP-A0LD-01	Uterine Endometrioid Carcinoma	I1581Sfs*20	OncoKB: Likely Oncogenic, level_3b;CIViC: NA;MyCancerGenome: not present;CancerHotspot: no;3DHotspot: no	MutationAssessor: NA;SIFT: NA;Polyphen-2: NA	Frame_Shift_Del	DEL			.	.	.	11	108164164	108164164	A	-	11:g.108164164del	ENST00000278616.4:c.4741del	0.31		95	208		226	448	31/63
Uterine Corpus Endometrial Carcinoma (TCGA, PanCancer Atlas)	TCGA-BS-A0U8-01	Uterine Endometrioid Carcinoma	I1581Sfs*20	OncoKB: Likely Oncogenic, level_3b;CIViC: NA;MyCancerGenome: not present;CancerHotspot: no;3DHotspot: no	MutationAssessor: NA;SIFT: NA;Polyphen-2: NA	Frame_Shift_Del	DEL			.	.	.	11	108164164	108164164	A	-	11:g.108164164del	ENST00000278616.4:c.4741del	0.29		65	157		153	425	31/63
Colorectal Adenocarcinoma (TCGA, PanCancer Atlas)	TCGA-AM-5821-01	Colon Adenocarcinoma	I1581Sfs*20	OncoKB: Likely Oncogenic, level_3b;CIViC: NA;MyCancerGenome: not present;CancerHotspot: no;3DHotspot: no	MutationAssessor: NA;SIFT: NA;Polyphen-2: NA	Frame_Shift_Del	DEL			.	.	.	11	108164164	108164164	A	-	11:g.108164164del	ENST00000278616.4:c.4741del	0.19		13	57		101	1205	31/63
Uterine Corpus Endometrial Carcinoma (TCGA, PanCancer Atlas)	TCGA-AX-A2HC-01	Uterine Endometrioid Carcinoma	R2642I	OncoKB: Likely Oncogenic, level_3b;CIViC: NA;MyCancerGenome: not present;CancerHotspot: no;3DHotspot: no	MutationAssessor: impact: medium, score: 2.505;SIFT: impact: deleterious, score: 0;Polyphen-2: impact: possibly_damaging, score: 0.798	Missense_Mutation	SNP			.	.	.	11	108203625	108203625	G	T	11:g.108203625G>T	ENST00000278616.4:c.7925G>T	0.13		7	49		69	12976	53/63
Basal Cell Carcinoma (UNIGE, Nat Genet 2016)	5-GE016-T1	Skin Cancer, Non-Melanoma	Q2800*	OncoKB: Likely Oncogenic, level_3b;CIViC: NA;MyCancerGenome: not present;CancerHotspot: no;3DHotspot: no	MutationAssessor: NA;SIFT: NA;Polyphen-2: NA	Nonsense_Mutation	SNP			NA	NA	NA	11	108214078	108214078	C	T	11:g.108214078C>T	ENST00000278616.4:c.8398C>T	0.07		38	484			196	57/63
Breast Invasive Carcinoma (TCGA, PanCancer Atlas)	TCGA-A8-A09G-01	Breast Invasive Ductal Carcinoma	Q2800*	OncoKB: Likely Oncogenic, level_3b;CIViC: NA;MyCancerGenome: not present;CancerHotspot: no;3DHotspot: no	MutationAssessor: NA;SIFT: NA;Polyphen-2: NA	Nonsense_Mutation	SNP			.	.	.	11	108214078	108214078	C	T	11:g.108214078C>T	ENST00000278616.4:c.8398C>T	0.04		12	257		152	238	57/63
MSK-IMPACT Clinical Sequencing Cohort (MSKCC, Nat Med 2017)	P-0000064-T02-IM3	Uterine Clear Cell Carcinoma	S1601Ffs*7	OncoKB: Likely Oncogenic, level_3b;CIViC: NA;MyCancerGenome: not present;CancerHotspot: no;3DHotspot: no	MutationAssessor: NA;SIFT: NA;Polyphen-2: NA	Frame_Shift_Del	DEL		1	NA	NA	NA	11	108165674	108165677	AGTA	-	11:g.108165674_108165677del	ENST00000278616.4:c.4800_4803del	0.37		222	378			6	32/63
Cervical Squamous Cell Carcinoma (TCGA, PanCancer Atlas)	TCGA-EA-A3HQ-01	Cervical Squamous Cell Carcinoma	S1601Ffs*7	OncoKB: Likely Oncogenic, level_3b;CIViC: NA;MyCancerGenome: not present;CancerHotspot: no;3DHotspot: no	MutationAssessor: NA;SIFT: NA;Polyphen-2: NA	Frame_Shift_Del	DEL		1	.	.	.	11	108165674	108165677	AGTA	-	11:g.108165674_108165677del	ENST00000278616.4:c.4800_4803del	0.51		33	32		65	87	32/63
MSK-IMPACT Clinical Sequencing Cohort (MSKCC, Nat Med 2017)	P-0002715-T01-IM3	Upper Tract Urothelial Carcinoma	Q1636*	OncoKB: Likely Oncogenic, level_3b;CIViC: NA;MyCancerGenome: not present;CancerHotspot: no;3DHotspot: no	MutationAssessor: NA;SIFT: NA;Polyphen-2: NA	Nonsense_Mutation	SNP			NA	NA	NA	11	108165783	108165783	C	T	11:g.108165783C>T	ENST00000278616.4:c.4906C>T	0.14		84	528			15	32/63
MSK-IMPACT Clinical Sequencing Cohort (MSKCC, Nat Med 2017)	P-0005421-T01-IM5	Cutaneous Melanoma	Q1636*	OncoKB: Likely Oncogenic, level_3b;CIViC: NA;MyCancerGenome: not present;CancerHotspot: no;3DHotspot: no	MutationAssessor: NA;SIFT: NA;Polyphen-2: NA	Nonsense_Mutation	SNP			NA	NA	NA	11	108165783	108165783	C	T	11:g.108165783C>T	ENST00000278616.4:c.4906C>T	0.13		191	1270			16	32/63
Bladder Urothelial Carcinoma (TCGA, PanCancer Atlas)	TCGA-BT-A42E-01	Bladder Urothelial Carcinoma	Q1636*	OncoKB: Likely Oncogenic, level_3b;CIViC: NA;MyCancerGenome: not present;CancerHotspot: no;3DHotspot: no	MutationAssessor: NA;SIFT: NA;Polyphen-2: NA	Nonsense_Mutation	SNP			.	.	.	11	108165783	108165783	C	T	11:g.108165783C>T	ENST00000278616.4:c.4906C>T	0.35		16	30		99	159	32/63
MSK-IMPACT Clinical Sequencing Cohort (MSKCC, Nat Med 2017)	P-0003261-T01-IM5	Bladder Urothelial Carcinoma	E1592*	OncoKB: Likely Oncogenic, level_3b;CIViC: NA;MyCancerGenome: not present;CancerHotspot: no;3DHotspot: no	MutationAssessor: NA;SIFT: NA;Polyphen-2: NA	Nonsense_Mutation	SNP			NA	NA	NA	11	108164202	108164202	G	T	11:g.108164202G>T	ENST00000278616.4:c.4774G>T	0.18		59	274			44	31/63
MSK-IMPACT Clinical Sequencing Cohort (MSKCC, Nat Med 2017)	P-0003370-T01-IM5	Bladder Urothelial Carcinoma	E737Kfs*6	OncoKB: Likely Oncogenic, level_3b;CIViC: NA;MyCancerGenome: not present;CancerHotspot: no;3DHotspot: no	MutationAssessor: NA;SIFT: NA;Polyphen-2: NA	Frame_Shift_Ins	INS		1	NA	NA	NA	11	108127026	108127029	GAAG	AAAAA	11:g.108127026_108127029delinsAAAAA	ENST00000278616.4:c.2209_2212delinsAAAAA	0.08		53	628			8	14/63
MSK-IMPACT Clinical Sequencing Cohort (MSKCC, Nat Med 2017)	P-0003920-T01-IM5	Bladder Urothelial Carcinoma	E2295*	OncoKB: Likely Oncogenic, level_3b;CIViC: NA;MyCancerGenome: not present;CancerHotspot: no;3DHotspot: no	MutationAssessor: NA;SIFT: NA;Polyphen-2: NA	Nonsense_Mutation	SNP			NA	NA	NA	11	108196860	108196860	G	T	11:g.108196860G>T	ENST00000278616.4:c.6883G>T	0.42		212	289			24	47/63
MSK-IMPACT Clinical Sequencing Cohort (MSKCC, Nat Med 2017)	P-0004188-T01-IM5	Mucinous Adenocarcinoma of the Appendix	K2303Rfs*7	OncoKB: Likely Oncogenic, level_3b;CIViC: NA;MyCancerGenome: not present;CancerHotspot: no;3DHotspot: no	MutationAssessor: NA;SIFT: NA;Polyphen-2: NA	Frame_Shift_Del	DEL			NA	NA	NA	11	108196880	108196880	A	-	11:g.108196880del	ENST00000278616.4:c.6908del	0.06		42	647			9	47/63
Colorectal Adenocarcinoma (TCGA, PanCancer Atlas)	TCGA-G4-6302-01	Mucinous Adenocarcinoma of the Colon and Rectum	K2303Rfs*7	OncoKB: Likely Oncogenic, level_3b;CIViC: NA;MyCancerGenome: not present;CancerHotspot: no;3DHotspot: no	MutationAssessor: NA;SIFT: NA;Polyphen-2: NA	Frame_Shift_Del	DEL			.	.	.	11	108196880	108196880	A	-	11:g.108196880del	ENST00000278616.4:c.6908del	0.09		25	248		58	941	47/63
MSK-IMPACT Clinical Sequencing Cohort (MSKCC, Nat Med 2017)	P-0005021-T01-IM5	Upper Tract Urothelial Carcinoma	R35*	OncoKB: Likely Oncogenic, level_3b;CIViC: NA;MyCancerGenome: not present;CancerHotspot: no;3DHotspot: no	MutationAssessor: NA;SIFT: NA;Polyphen-2: NA	Nonsense_Mutation	SNP		1	NA	NA	NA	11	108098533	108098533	C	T	11:g.108098533C>T	ENST00000278616.4:c.103C>T	0.16		101	520			212	3/63
MSK-IMPACT Clinical Sequencing Cohort (MSKCC, Nat Med 2017)	P-0007052-T01-IM5	Upper Tract Urothelial Carcinoma	R35*	OncoKB: Likely Oncogenic, level_3b;CIViC: NA;MyCancerGenome: not present;CancerHotspot: no;3DHotspot: no	MutationAssessor: NA;SIFT: NA;Polyphen-2: NA	Nonsense_Mutation	SNP		1	NA	NA	NA	11	108098533	108098533	C	T	11:g.108098533C>T	ENST00000278616.4:c.103C>T	0.11		43	348			58	3/63
MSK-IMPACT Clinical Sequencing Cohort (MSKCC, Nat Med 2017)	P-0011570-T01-IM5	Uterine Endometrioid Carcinoma	R35*	OncoKB: Likely Oncogenic, level_3b;CIViC: NA;MyCancerGenome: not present;CancerHotspot: no;3DHotspot: no	MutationAssessor: NA;SIFT: NA;Polyphen-2: NA	Nonsense_Mutation	SNP		1	NA	NA	NA	11	108098533	108098533	C	T	11:g.108098533C>T	ENST00000278616.4:c.103C>T	0.16		63	333			112	3/63
Uterine Corpus Endometrial Carcinoma (TCGA, PanCancer Atlas)	TCGA-BS-A0UL-01	Uterine Endometrioid Carcinoma	R35*	OncoKB: Likely Oncogenic, level_3b;CIViC: NA;MyCancerGenome: not present;CancerHotspot: no;3DHotspot: no	MutationAssessor: NA;SIFT: NA;Polyphen-2: NA	Nonsense_Mutation	SNP		1	.	.	.	11	108098533	108098533	C	T	11:g.108098533C>T	ENST00000278616.4:c.103C>T	0.19		31	131		229	388	3/63
MSK-IMPACT Clinical Sequencing Cohort (MSKCC, Nat Med 2017)	P-0007213-T01-IM5	Cholangiocarcinoma	F1445Lfs*5	OncoKB: Likely Oncogenic, level_3b;CIViC: NA;MyCancerGenome: not present;CancerHotspot: no;3DHotspot: no	MutationAssessor: NA;SIFT: NA;Polyphen-2: NA	Frame_Shift_Del	DEL			NA	NA	NA	11	108160423	108160426	TGTT	-	11:g.108160423_108160426del	ENST00000278616.4:c.4335_4338del	0.11		78	617			4	29/63
Uterine Corpus Endometrial Carcinoma (TCGA, PanCancer Atlas)	TCGA-AJ-A3BH-01	Uterine Endometrioid Carcinoma	F1445Lfs*5	OncoKB: Likely Oncogenic, level_3b;CIViC: NA;MyCancerGenome: not present;CancerHotspot: no;3DHotspot: no	MutationAssessor: NA;SIFT: NA;Polyphen-2: NA	Frame_Shift_Del	DEL			.	.	.	11	108160423	108160426	TGTT	-	11:g.108160423_108160426del	ENST00000278616.4:c.4335_4338del	0.63		17	10		26	2677	29/63
MSK-IMPACT Clinical Sequencing Cohort (MSKCC, Nat Med 2017)	P-0009473-T01-IM5	Lung Adenosquamous Carcinoma	X2543_splice	OncoKB: Likely Oncogenic, level_3b;CIViC: NA;MyCancerGenome: not present;CancerHotspot: no;3DHotspot: no	MutationAssessor: impact: neutral, score: 0;SIFT: NA;Polyphen-2: NA	Splice_Site	SNP			NA	NA	NA	11	108202285	108202285	G	A	11:g.108202285G>A	ENST00000278616.4:c.7629+1G>A	0.15		68	373			9
MSK-IMPACT Clinical Sequencing Cohort (MSKCC, Nat Med 2017)	P-0009595-T01-IM5	Uterine Endometrioid Carcinoma	Q1839*	OncoKB: Likely Oncogenic, level_3b;CIViC: NA;MyCancerGenome: not present;CancerHotspot: no;3DHotspot: no	MutationAssessor: NA;SIFT: NA;Polyphen-2: NA	Nonsense_Mutation	SNP			NA	NA	NA	11	108175420	108175420	C	T	11:g.108175420C>T	ENST00000278616.4:c.5515C>T	0.44		177	226			4	37/63
Bladder Urothelial Carcinoma (TCGA, PanCancer Atlas)	TCGA-E7-A5KF-01	Bladder Urothelial Carcinoma	Q1839*	OncoKB: Likely Oncogenic, level_3b;CIViC: NA;MyCancerGenome: not present;CancerHotspot: no;3DHotspot: no	MutationAssessor: NA;SIFT: NA;Polyphen-2: NA	Nonsense_Mutation	SNP			.	.	.	11	108175420	108175420	C	T	11:g.108175420C>T	ENST00000278616.4:c.5515C>T	1.00		13			26	173	37/63
Bladder Urothelial Carcinoma (TCGA, PanCancer Atlas)	TCGA-UY-A9PF-01	Bladder Urothelial Carcinoma	Q1839*	OncoKB: Likely Oncogenic, level_3b;CIViC: NA;MyCancerGenome: not present;CancerHotspot: no;3DHotspot: no	MutationAssessor: NA;SIFT: NA;Polyphen-2: NA	Nonsense_Mutation	SNP			.	.	.	11	108175420	108175420	C	T	11:g.108175420C>T	ENST00000278616.4:c.5515C>T	0.40		25	38		63	415	37/63
MSK-IMPACT Clinical Sequencing Cohort (MSKCC, Nat Med 2017)	P-0010531-T01-IM5	Bladder Urothelial Carcinoma	S2394*	OncoKB: Likely Oncogenic, level_3b;CIViC: NA;MyCancerGenome: not present;CancerHotspot: no;3DHotspot: no	MutationAssessor: NA;SIFT: NA;Polyphen-2: NA	Nonsense_Mutation	SNP			NA	NA	NA	11	108199839	108199839	C	G	11:g.108199839C>G	ENST00000278616.4:c.7181C>G	0.43		244	323			40	49/63
MSK-IMPACT Clinical Sequencing Cohort (MSKCC, Nat Med 2017)	P-0011108-T01-IM5	Colon Adenocarcinoma	X1052_splice	OncoKB: Likely Oncogenic, level_3b;CIViC: NA;MyCancerGenome: not present;CancerHotspot: no;3DHotspot: no	MutationAssessor: impact: , score: undefined;SIFT: NA;Polyphen-2: NA	Splice_Site	SNP			NA	NA	NA	11	108143448	108143448	G	A	11:g.108143448G>A	ENST00000278616.4:c.3154-1G>A	0.39		303	467			9
Bladder Urothelial Carcinoma (TCGA, PanCancer Atlas)	TCGA-FD-A43P-01	Bladder Urothelial Carcinoma	E2221*	OncoKB: Likely Oncogenic, level_3b;CIViC: NA;MyCancerGenome: not present;CancerHotspot: no;3DHotspot: no	MutationAssessor: NA;SIFT: NA;Polyphen-2: NA	Nonsense_Mutation	SNP			.	.	.	11	108196125	108196125	G	T	11:g.108196125G>T	ENST00000278616.4:c.6661G>T	0.32		37	78		75	371	46/63
Bladder Urothelial Carcinoma (TCGA, PanCancer Atlas)	TCGA-GD-A6C6-01	Bladder Urothelial Carcinoma	X2643_splice	OncoKB: Likely Oncogenic, level_3b;CIViC: NA;MyCancerGenome: not present;CancerHotspot: no;3DHotspot: no	MutationAssessor: impact: , score: undefined;SIFT: NA;Polyphen-2: NA	Splice_Site	SNP			.	.	.	11	108204612	108204612	G	A	11:g.108204612G>A	ENST00000278616.4:c.7928-1G>A	0.70		243	104		338	227
Bladder Urothelial Carcinoma (TCGA, PanCancer Atlas)	TCGA-GV-A6ZA-01	Bladder Urothelial Carcinoma	X2326_splice	OncoKB: Likely Oncogenic, level_3b;CIViC: NA;MyCancerGenome: not present;CancerHotspot: no;3DHotspot: no	MutationAssessor: impact: , score: undefined;SIFT: NA;Polyphen-2: NA	Splice_Site	SNP		1	.	.	.	11	108198371	108198371	G	C	11:g.108198371G>C	ENST00000278616.4:c.6976-1G>C	0.81		13	3		13	293
Bladder Urothelial Carcinoma (TCGA, PanCancer Atlas)	TCGA-KQ-A41N-01	Bladder Urothelial Carcinoma	X1249_splice	OncoKB: Likely Oncogenic, level_3b;CIViC: NA;MyCancerGenome: not present;CancerHotspot: no;3DHotspot: no	MutationAssessor: NA;SIFT: NA;Polyphen-2: NA	Splice_Site	SNP			.	.	.	11	108153607	108153607	G	A	11:g.108153607G>A	ENST00000278616.4:c.3746+1G>A	0.28		7	18		24	2528
Bladder Urothelial Carcinoma (TCGA, PanCancer Atlas)	TCGA-KQ-A41N-01	Bladder Urothelial Carcinoma	X792_splice	OncoKB: Likely Oncogenic, level_3b;CIViC: NA;MyCancerGenome: not present;CancerHotspot: no;3DHotspot: no	MutationAssessor: impact: , score: undefined;SIFT: NA;Polyphen-2: NA	Splice_Site	SNP			.	.	.	11	108128335	108128335	T	A	11:g.108128335T>A	ENST00000278616.4:c.2376+2T>A	0.52		15	14		42	2528
Bladder Urothelial Carcinoma (TCGA, PanCancer Atlas)	TCGA-R3-A69X-01	Bladder Urothelial Carcinoma	K3053*	OncoKB: Likely Oncogenic, level_3b;CIViC: NA;MyCancerGenome: not present;CancerHotspot: no;3DHotspot: no	MutationAssessor: NA;SIFT: NA;Polyphen-2: NA	Nonsense_Mutation	SNP			.	.	.	11	108236221	108236221	A	T	11:g.108236221A>T	ENST00000278616.4:c.9157A>T	0.30		17	40		41	200	63/63
Breast Invasive Carcinoma (TCGA, PanCancer Atlas)	TCGA-AO-A1KT-01	Breast Invasive Ductal Carcinoma	X1474_splice	OncoKB: Likely Oncogenic, level_3b;CIViC: NA;MyCancerGenome: not present;CancerHotspot: no;3DHotspot: no	MutationAssessor: NA;SIFT: NA;Polyphen-2: NA	Splice_Site	DEL			.	.	.	11	108160511	108160538	TCACTATATCAACCAAAGGTAAATAACA	-	11:g.108160511_108160538del	ENST00000278616.4:c.4420_4436+11del	0.61		35	22		66	35	29/63
Skin Cutaneous Melanoma (TCGA, PanCancer Atlas)	TCGA-GN-A265-06	Cutaneous Melanoma	X2929_splice	OncoKB: Likely Oncogenic, level_3b;CIViC: NA;MyCancerGenome: not present;CancerHotspot: no;3DHotspot: no	MutationAssessor: impact: , score: undefined;SIFT: NA;Polyphen-2: NA	Splice_Site	SNP			.	.	.	11	108225536	108225536	A	G	11:g.108225536A>G	ENST00000278616.4:c.8787-2A>G	0.06		12	184		188	968
Skin Cutaneous Melanoma (TCGA, PanCancer Atlas)	TCGA-EE-A2MN-06	Cutaneous Melanoma	Q2433*	OncoKB: Likely Oncogenic, level_3b;CIViC: NA;MyCancerGenome: not present;CancerHotspot: no;3DHotspot: no	MutationAssessor: NA;SIFT: NA;Polyphen-2: NA	Nonsense_Mutation	SNP		1	.	.	.	11	108199955	108199955	C	T	11:g.108199955C>T	ENST00000278616.4:c.7297C>T	0.70		7	3		13	284	49/63
Uterine Corpus Endometrial Carcinoma (TCGA, PanCancer Atlas)	TCGA-DF-A2KU-01	Uterine Endometrioid Carcinoma	Q2433*	OncoKB: Likely Oncogenic, level_3b;CIViC: NA;MyCancerGenome: not present;CancerHotspot: no;3DHotspot: no	MutationAssessor: NA;SIFT: NA;Polyphen-2: NA	Nonsense_Mutation	SNP		1	.	.	.	11	108199955	108199955	C	T	11:g.108199955C>T	ENST00000278616.4:c.7297C>T	0.29		9	22		24	10052	49/63
Bladder Urothelial Carcinoma (TCGA, PanCancer Atlas)	TCGA-E7-A85H-01	Bladder Urothelial Carcinoma	H2038N	OncoKB: Likely Oncogenic, level_3b;CIViC: NA;MyCancerGenome: not present;CancerHotspot: no;3DHotspot: no	MutationAssessor: impact: medium, score: 2.67;SIFT: impact: deleterious, score: 0;Polyphen-2: impact: probably_damaging, score: 0.998	Missense_Mutation	SNP		1	.	.	.	11	108186754	108186754	C	A	11:g.108186754C>A	ENST00000278616.4:c.6112C>A	0.83		19	4		29	385	42/63
Bladder Urothelial Carcinoma (TCGA, PanCancer Atlas)	TCGA-FD-A43Y-01	Bladder Urothelial Carcinoma	S403*	OncoKB: Likely Oncogenic, level_3b;CIViC: NA;MyCancerGenome: not present;CancerHotspot: no;3DHotspot: no	MutationAssessor: NA;SIFT: NA;Polyphen-2: NA	Nonsense_Mutation	SNP			.	.	.	11	108119802	108119802	C	G	11:g.108119802C>G	ENST00000278616.4:c.1208C>G	0.36		17	30		48	57	9/63
Bladder Urothelial Carcinoma (TCGA, PanCancer Atlas)	TCGA-UY-A8OD-01	Bladder Urothelial Carcinoma	Q781*	OncoKB: Likely Oncogenic, level_3b;CIViC: NA;MyCancerGenome: not present;CancerHotspot: no;3DHotspot: no	MutationAssessor: NA;SIFT: NA;Polyphen-2: NA	Nonsense_Mutation	SNP			.	.	.	11	108128298	108128298	C	T	11:g.108128298C>T	ENST00000278616.4:c.2341C>T	0.55		22	18		79	89	15/63
Bladder Urothelial Carcinoma (TCGA, PanCancer Atlas)	TCGA-XF-AAMG-01	Bladder Urothelial Carcinoma	Q1276*	OncoKB: Likely Oncogenic, level_3b;CIViC: NA;MyCancerGenome: not present;CancerHotspot: no;3DHotspot: no	MutationAssessor: NA;SIFT: NA;Polyphen-2: NA	Nonsense_Mutation	SNP			.	.	.	11	108155033	108155033	C	T	11:g.108155033C>T	ENST00000278616.4:c.3826C>T	0.33		32	64		62	893	26/63
Liver Hepatocellular Carcinoma (TCGA, PanCancer Atlas)	TCGA-DD-AADP-01	Hepatocellular Carcinoma	X2671_splice	OncoKB: Likely Oncogenic, level_3b;CIViC: NA;MyCancerGenome: not present;CancerHotspot: no;3DHotspot: no	MutationAssessor: impact: , score: undefined;SIFT: NA;Polyphen-2: NA	Splice_Site	SNP			.	.	.	11	108205694	108205694	A	T	11:g.108205694A>T	ENST00000278616.4:c.8011-2A>T	0.56		38	30		156	97
The Metastatic Breast Cancer Project (Provisional, February 2020)	MBC-MBCProject_2Wf9hPtA-Tumor-SM-GQB5X	Breast Mixed Ductal and Lobular Carcinoma	I2629Sfs*25	OncoKB: Likely Oncogenic, level_3b;CIViC: NA;MyCancerGenome: not present;CancerHotspot: no;3DHotspot: no	MutationAssessor: NA;SIFT: NA;Polyphen-2: NA	Frame_Shift_Del	DEL			Somatic	---	broad.mit.edu	11	108203578	108203582	TTATA	-	11:g.108203578_108203582del	ENST00000278616.4:c.7886_7890del	0.11		14	110			55	53/63
Uterine Corpus Endometrial Carcinoma (TCGA, PanCancer Atlas)	TCGA-AJ-A8CV-01	Uterine Endometrioid Carcinoma	I2629Sfs*25	OncoKB: Likely Oncogenic, level_3b;CIViC: NA;MyCancerGenome: not present;CancerHotspot: no;3DHotspot: no	MutationAssessor: NA;SIFT: NA;Polyphen-2: NA	Frame_Shift_Del	DEL			.	.	.	11	108203578	108203582	TTATA	-	11:g.108203578_108203582del	ENST00000278616.4:c.7886_7890del	0.24		10	31		41	218	53/63
Glioblastoma Multiforme (TCGA, PanCancer Atlas)	TCGA-28-1755-01	Glioblastoma Multiforme	I2629Sfs*25	OncoKB: Likely Oncogenic, level_3b;CIViC: NA;MyCancerGenome: not present;CancerHotspot: no;3DHotspot: no	MutationAssessor: NA;SIFT: NA;Polyphen-2: NA	Frame_Shift_Del	DEL			.	.	.	11	108203578	108203582	TTATA	-	11:g.108203578_108203582del	ENST00000278616.4:c.7886_7890del	0.20		28	111		97	77	53/63
Adrenocortical Carcinoma (TCGA, PanCancer Atlas)	TCGA-OR-A5KP-01	Adrenocortical Carcinoma	S629Tfs*20	OncoKB: Likely Oncogenic, level_3b;CIViC: NA;MyCancerGenome: not present;CancerHotspot: no;3DHotspot: no	MutationAssessor: NA;SIFT: NA;Polyphen-2: NA	Frame_Shift_Del	DEL			.	.	.	11	108123627	108123627	G	-	11:g.108123627del	ENST00000278616.4:c.1886del	0.22		13	46		39	62	12/63
Skin Cutaneous Melanoma (TCGA, PanCancer Atlas)	TCGA-EB-A57M-01	Cutaneous Melanoma	X2325_splice	OncoKB: Likely Oncogenic, level_3b;CIViC: NA;MyCancerGenome: not present;CancerHotspot: no;3DHotspot: no	MutationAssessor: impact: , score: undefined;SIFT: NA;Polyphen-2: NA	Splice_Site	SNP			.	.	.	11	108196953	108196953	G	C	11:g.108196953G>C	ENST00000278616.4:c.6975+1G>C	0.51		18	17		74	53
Skin Cutaneous Melanoma (TCGA, PanCancer Atlas)	TCGA-EE-A2GN-06	Cutaneous Melanoma	W164fs	OncoKB: Likely Oncogenic, level_3b;CIViC: NA;MyCancerGenome: not present;CancerHotspot: no;3DHotspot: no	MutationAssessor: NA;SIFT: NA;Polyphen-2: NA	Frame_Shift_Ins	INS			.	.	.	11	108106555	108106556	-	GGTTA	11:g.108106555_108106556insGGTTA	ENST00000278616.4:c.494_496+2dup	0.22		14	49		135	1488	5/63
MSK-IMPACT Clinical Sequencing Cohort (MSKCC, Nat Med 2017)	P-0000069-T01-IM3	Uterine Endometrioid Carcinoma	X1370_splice	OncoKB: Likely Oncogenic, level_3b;CIViC: NA;MyCancerGenome: not present;CancerHotspot: no;3DHotspot: no	MutationAssessor: impact: , score: undefined;SIFT: NA;Polyphen-2: NA	Splice_Site	SNP			NA	NA	NA	11	108158444	108158444	T	C	11:g.108158444T>C	ENST00000278616.4:c.4109+2T>C	0.30		116	265			19
MSK-IMPACT Clinical Sequencing Cohort (MSKCC, Nat Med 2017)	P-0000522-T01-IM3	Breast Invasive Ductal Carcinoma	V2119*	OncoKB: Likely Oncogenic, level_3b;CIViC: NA;MyCancerGenome: not present;CancerHotspot: no;3DHotspot: no	MutationAssessor: NA;SIFT: NA;Polyphen-2: NA	Frame_Shift_Del	DEL			NA	NA	NA	11	108190686	108190686	A	-	11:g.108190686del	ENST00000278616.4:c.6354del	0.57		307	231			2	44/63
MSK-IMPACT Clinical Sequencing Cohort (MSKCC, Nat Med 2017)	P-0001568-T01-IM3	Breast Invasive Ductal Carcinoma	E2145*	OncoKB: Likely Oncogenic, level_3b;CIViC: NA;MyCancerGenome: not present;CancerHotspot: no;3DHotspot: no	MutationAssessor: NA;SIFT: NA;Polyphen-2: NA	Nonsense_Mutation	SNP			NA	NA	NA	11	108190766	108190766	G	T	11:g.108190766G>T	ENST00000278616.4:c.6433G>T	0.06		46	732			10	44/63
MSK-IMPACT Clinical Sequencing Cohort (MSKCC, Nat Med 2017)	P-0003642-T01-IM5	Breast Invasive Ductal Carcinoma	F2558Lfs*5	OncoKB: Likely Oncogenic, level_3b;CIViC: NA;MyCancerGenome: not present;CancerHotspot: no;3DHotspot: no	MutationAssessor: NA;SIFT: NA;Polyphen-2: NA	Frame_Shift_Del	DEL			NA	NA	NA	11	108202644	108202647	TTTG	-	11:g.108202644_108202647del	ENST00000278616.4:c.7671_7674del	0.33		39	78			2	52/63
MSK-IMPACT Clinical Sequencing Cohort (MSKCC, Nat Med 2017)	P-0003816-T01-IM5	Breast Invasive Ductal Carcinoma	D1548Mfs*11	OncoKB: Likely Oncogenic, level_3b;CIViC: NA;MyCancerGenome: not present;CancerHotspot: no;3DHotspot: no	MutationAssessor: NA;SIFT: NA;Polyphen-2: NA	Frame_Shift_Del	DEL			NA	NA	NA	11	108164066	108164078	GATAGATAACAAG	-	11:g.108164066_108164078del	ENST00000278616.4:c.4642_4654del	0.09		35	350			6	31/63
Cutaneous Squamous Cell Carcinoma (MD Anderson, Clin Cancer Res 2014)	CSCC-44-T	Cutaneous Squamous Cell Carcinoma	W1805*	OncoKB: Likely Oncogenic, level_3b;CIViC: NA;MyCancerGenome: not present;CancerHotspot: no;3DHotspot: no	MutationAssessor: NA;SIFT: NA;Polyphen-2: NA	Nonsense_Mutation	SNP			Somatic	Untested	hgsc.bcm.edu	11	108173675	108173675	G	A	11:g.108173675G>A	ENST00000278616.4:c.5415G>A	0.07		5	68		71	3847	36/63
MSK-IMPACT Clinical Sequencing Cohort (MSKCC, Nat Med 2017)	P-0004127-T01-IM5	Breast Invasive Cancer, NOS	W1805*	OncoKB: Likely Oncogenic, level_3b;CIViC: NA;MyCancerGenome: not present;CancerHotspot: no;3DHotspot: no	MutationAssessor: NA;SIFT: NA;Polyphen-2: NA	Nonsense_Mutation	SNP			NA	NA	NA	11	108173675	108173675	G	A	11:g.108173675G>A	ENST00000278616.4:c.5415G>A	0.30		69	164			27	36/63
MSK-IMPACT Clinical Sequencing Cohort (MSKCC, Nat Med 2017)	P-0004317-T01-IM5	Breast Invasive Lobular Carcinoma	L186*	OncoKB: Likely Oncogenic, level_3b;CIViC: NA;MyCancerGenome: not present;CancerHotspot: no;3DHotspot: no	MutationAssessor: NA;SIFT: NA;Polyphen-2: NA	Nonsense_Mutation	SNP			NA	NA	NA	11	108114740	108114740	T	A	11:g.108114740T>A	ENST00000278616.4:c.557T>A	0.54		211	181			2	6/63
MSK-IMPACT Clinical Sequencing Cohort (MSKCC, Nat Med 2017)	P-0006068-T01-IM5	Breast Invasive Ductal Carcinoma	E1776*	OncoKB: Likely Oncogenic, level_3b;CIViC: NA;MyCancerGenome: not present;CancerHotspot: no;3DHotspot: no	MutationAssessor: NA;SIFT: NA;Polyphen-2: NA	Nonsense_Mutation	SNP			NA	NA	NA	11	108173586	108173586	G	T	11:g.108173586G>T	ENST00000278616.4:c.5326G>T	0.65		165	87			4	36/63
MSK-IMPACT Clinical Sequencing Cohort (MSKCC, Nat Med 2017)	P-0006201-T01-IM5	Uterine Endometrioid Carcinoma	Q1653*	OncoKB: Likely Oncogenic, level_3b;CIViC: NA;MyCancerGenome: not present;CancerHotspot: no;3DHotspot: no	MutationAssessor: NA;SIFT: NA;Polyphen-2: NA	Nonsense_Mutation	SNP			NA	NA	NA	11	108168061	108168061	C	T	11:g.108168061C>T	ENST00000278616.4:c.4957C>T	0.14		86	546			52	33/63
MSK-IMPACT Clinical Sequencing Cohort (MSKCC, Nat Med 2017)	P-0009636-T01-IM5	Breast Invasive Ductal Carcinoma	T2947N	OncoKB: Likely Oncogenic, level_3b;CIViC: NA;MyCancerGenome: not present;CancerHotspot: no;3DHotspot: no	MutationAssessor: impact: low, score: 1.89;SIFT: impact: deleterious, score: 0;Polyphen-2: impact: probably_damaging, score: 1	Missense_Mutation	SNP		3	NA	NA	NA	11	108225591	108225591	C	A	11:g.108225591C>A	ENST00000278616.4:c.8840C>A	0.17		158	780			6	61/63
Non-Small Cell Lung Cancer (University of Turin, Lung Cancer 2017)	Y14	Non-Small Cell Lung Cancer	T2947N	OncoKB: Likely Oncogenic, level_3b;CIViC: NA;MyCancerGenome: not present;CancerHotspot: no;3DHotspot: no	MutationAssessor: impact: low, score: 1.89;SIFT: impact: deleterious, score: 0;Polyphen-2: impact: probably_damaging, score: 1	Missense_Mutation	SNP		3	NA	NA	NA	11	108225591	108225591	C	A	11:g.108225591C>A	ENST00000278616.4:c.8840C>A							4	61/63
MSK-IMPACT Clinical Sequencing Cohort (MSKCC, Nat Med 2017)	P-0011385-T01-IM5	Uterine Clear Cell Carcinoma	G2536*	OncoKB: Likely Oncogenic, level_3b;CIViC: NA;MyCancerGenome: not present;CancerHotspot: no;3DHotspot: no	MutationAssessor: NA;SIFT: NA;Polyphen-2: NA	Nonsense_Mutation	SNP			NA	NA	NA	11	108202261	108202261	G	T	11:g.108202261G>T	ENST00000278616.4:c.7606G>T	0.22		176	634			56	51/63
MSK-IMPACT Clinical Sequencing Cohort (MSKCC, Nat Med 2017)	P-0001001-T01-IM3	Intrahepatic Cholangiocarcinoma	E2570*	OncoKB: Likely Oncogenic, level_3b;CIViC: NA;MyCancerGenome: not present;CancerHotspot: no;3DHotspot: no	MutationAssessor: NA;SIFT: NA;Polyphen-2: NA	Nonsense_Mutation	SNP			NA	NA	NA	11	108202684	108202684	G	T	11:g.108202684G>T	ENST00000278616.4:c.7708G>T	0.39		110	172			8	52/63
MSK-IMPACT Clinical Sequencing Cohort (MSKCC, Nat Med 2017)	P-0001403-T01-IM3	Intrahepatic Cholangiocarcinoma	L1144*	OncoKB: Likely Oncogenic, level_3b;CIViC: NA;MyCancerGenome: not present;CancerHotspot: no;3DHotspot: no	MutationAssessor: NA;SIFT: NA;Polyphen-2: NA	Nonsense_Mutation	SNP			NA	NA	NA	11	108151750	108151750	T	A	11:g.108151750T>A	ENST00000278616.4:c.3431T>A	0.33		209	415			3	24/63
MSK-IMPACT Clinical Sequencing Cohort (MSKCC, Nat Med 2017)	P-0003406-T01-IM5	Renal Clear Cell Carcinoma	S2394Qfs*12	OncoKB: Likely Oncogenic, level_3b;CIViC: NA;MyCancerGenome: not present;CancerHotspot: no;3DHotspot: no	MutationAssessor: NA;SIFT: NA;Polyphen-2: NA	Frame_Shift_Del	DEL			NA	NA	NA	11	108199835	108199835	T	-	11:g.108199835del	ENST00000278616.4:c.7180del	0.27		122	338			3	49/63
MSK-IMPACT Clinical Sequencing Cohort (MSKCC, Nat Med 2017)	P-0005021-T01-IM5	Upper Tract Urothelial Carcinoma	E1959*	OncoKB: Likely Oncogenic, level_3b;CIViC: NA;MyCancerGenome: not present;CancerHotspot: no;3DHotspot: no	MutationAssessor: NA;SIFT: NA;Polyphen-2: NA	Nonsense_Mutation	SNP			NA	NA	NA	11	108180999	108180999	G	T	11:g.108180999G>T	ENST00000278616.4:c.5875G>T	0.17		130	621			212	39/63
MSK-IMPACT Clinical Sequencing Cohort (MSKCC, Nat Med 2017)	P-0006244-T01-IM5	Intrahepatic Cholangiocarcinoma	N1929*	OncoKB: Likely Oncogenic, level_3b;CIViC: NA;MyCancerGenome: not present;CancerHotspot: no;3DHotspot: no	MutationAssessor: NA;SIFT: NA;Polyphen-2: NA	Frame_Shift_Ins	INS			NA	NA	NA	11	108180903	108180904	-	T	11:g.108180903_108180904insT	ENST00000278616.4:c.5784dup	0.59		178	125			2	39/63
MSK-IMPACT Clinical Sequencing Cohort (MSKCC, Nat Med 2017)	P-0006352-T01-IM5	Extrahepatic Cholangiocarcinoma	L282Ffs*22	OncoKB: Likely Oncogenic, level_3b;CIViC: NA;MyCancerGenome: not present;CancerHotspot: no;3DHotspot: no	MutationAssessor: NA;SIFT: NA;Polyphen-2: NA	Frame_Shift_Del	DEL			NA	NA	NA	11	108115697	108115698	TA	-	11:g.108115697_108115698del	ENST00000278616.4:c.846_847del	0.15		159	891			2	7/63
MSK-IMPACT Clinical Sequencing Cohort (MSKCC, Nat Med 2017)	P-0007520-T01-IM5	Cholangiocarcinoma	P178Lfs*16	OncoKB: Likely Oncogenic, level_3b;CIViC: NA;MyCancerGenome: not present;CancerHotspot: no;3DHotspot: no	MutationAssessor: NA;SIFT: NA;Polyphen-2: NA	Frame_Shift_Ins	INS			NA	NA	NA	11	108114686	108114687	-	CTCTGTGTACTTCAGGCTCTATCTGAAA	11:g.108114686_108114687insCTCTGTGTACTTCAGGCTCTATCTGAAA	ENST00000278616.4:c.505_532dup	0.37		125	215			2	6/63
MSK-IMPACT Clinical Sequencing Cohort (MSKCC, Nat Med 2017)	P-0007517-T01-IM5	Cutaneous Melanoma	K610Nfs*11	OncoKB: Likely Oncogenic, level_3b;CIViC: NA;MyCancerGenome: not present;CancerHotspot: no;3DHotspot: no	MutationAssessor: NA;SIFT: NA;Polyphen-2: NA	Frame_Shift_Del	DEL			NA	NA	NA	11	108123566	108123567	GA	-	11:g.108123566_108123567del	ENST00000278616.4:c.1827_1828del	0.62		186	114			8	12/63
MSK-IMPACT Clinical Sequencing Cohort (MSKCC, Nat Med 2017)	P-0007627-T01-IM5	Breast Invasive Ductal Carcinoma	X2757_splice	OncoKB: Likely Oncogenic, level_3b;CIViC: NA;MyCancerGenome: not present;CancerHotspot: no;3DHotspot: no	MutationAssessor: impact: , score: undefined;SIFT: NA;Polyphen-2: NA	Splice_Site	SNP			NA	NA	NA	11	108213948	108213948	G	A	11:g.108213948G>A	ENST00000278616.4:c.8269-1G>A	0.44		239	308			6
MSK-IMPACT Clinical Sequencing Cohort (MSKCC, Nat Med 2017)	P-0011128-T01-IM5	Hepatocellular Carcinoma	N109Sfs*3	OncoKB: Likely Oncogenic, level_3b;CIViC: NA;MyCancerGenome: not present;CancerHotspot: no;3DHotspot: no	MutationAssessor: NA;SIFT: NA;Polyphen-2: NA	Frame_Shift_Del	DEL			NA	NA	NA	11	108100043	108100050	AAACAGAA	-	11:g.108100043_108100050del	ENST00000278616.4:c.324_331del	0.05		22	412			9	4/63
MSK-IMPACT Clinical Sequencing Cohort (MSKCC, Nat Med 2017)	P-0012068-T01-IM5	Hepatocellular Carcinoma	E1832*	OncoKB: Likely Oncogenic, level_3b;CIViC: NA;MyCancerGenome: not present;CancerHotspot: no;3DHotspot: no	MutationAssessor: NA;SIFT: NA;Polyphen-2: NA	Nonsense_Mutation	SNP			NA	NA	NA	11	108173754	108173754	G	T	11:g.108173754G>T	ENST00000278616.4:c.5494G>T	0.27		67	177			5	36/63
Skin Cutaneous Melanoma (TCGA, PanCancer Atlas)	TCGA-DA-A1IB-06	Cutaneous Melanoma	X1538_splice	OncoKB: Likely Oncogenic, level_3b;CIViC: NA;MyCancerGenome: not present;CancerHotspot: no;3DHotspot: no	MutationAssessor: impact: , score: undefined;SIFT: NA;Polyphen-2: NA	Splice_Site	SNP			.	.	.	11	108164039	108164039	G	T	11:g.108164039G>T	ENST00000278616.4:c.4612-1G>T	0.17		4	19		19	2116
Metastatic Solid Cancers (UMich, Nature 2017)	MO_1325	Lung Adenocarcinoma	X1538_splice	OncoKB: Likely Oncogenic, level_3b;CIViC: NA;MyCancerGenome: not present;CancerHotspot: no;3DHotspot: no	MutationAssessor: impact: , score: undefined;SIFT: NA;Polyphen-2: NA	Splice_Site	SNP			NA	NA	University of Michigan	11	108164039	108164039	G	T	11:g.108164039G>T	ENST00000278616.4:c.4612-1G>T	0.27		15	40		31	223
Hepatocellular Carcinomas (INSERM, Nat Genet 2015)	CHC097T	Hepatocellular Carcinoma	M1?	OncoKB: Likely Oncogenic, level_3b;CIViC: NA;MyCancerGenome: not present;CancerHotspot: no;3DHotspot: no	MutationAssessor: impact: , score: undefined;SIFT: NA;Polyphen-2: NA	Translation_Start_Site	SNP		4	NA	NA	inserm.fr	11	108098354	108098354	G	T	11:g.108098354G>T	ENST00000278616.4:c.3G>T							100	2/63
Hepatocellular Carcinomas (INSERM, Nat Genet 2015)	BCB325T	Hepatocellular Carcinoma	Q162*	OncoKB: Likely Oncogenic, level_3b;CIViC: NA;MyCancerGenome: not present;CancerHotspot: no;3DHotspot: no	MutationAssessor: NA;SIFT: NA;Polyphen-2: NA	Nonsense_Mutation	SNP		1	NA	Valid	inserm.fr	11	108106549	108106549	C	T	11:g.108106549C>T	ENST00000278616.4:c.484C>T							64	5/63
Hepatocellular Carcinomas (INSERM, Nat Genet 2015)	CHC891T	Hepatocellular Carcinoma	X750_splice	OncoKB: Likely Oncogenic, level_3b;CIViC: NA;MyCancerGenome: not present;CancerHotspot: no;3DHotspot: no	MutationAssessor: impact: , score: undefined;SIFT: NA;Polyphen-2: NA	Splice_Site	SNP			NA	NA	inserm.fr	11	108127068	108127068	G	T	11:g.108127068G>T	ENST00000278616.4:c.2250+1G>T							55
Hepatocellular Carcinomas (INSERM, Nat Genet 2015)	CHC1736T	Hepatocellular Carcinoma	E2366*	OncoKB: Likely Oncogenic, level_3b;CIViC: NA;MyCancerGenome: not present;CancerHotspot: no;3DHotspot: no	MutationAssessor: NA;SIFT: NA;Polyphen-2: NA	Nonsense_Mutation	SNP			NA	Valid	inserm.fr	11	108199754	108199754	G	T	11:g.108199754G>T	ENST00000278616.4:c.7096G>T							102	49/63
Hepatocellular Carcinomas (INSERM, Nat Genet 2015)	BCM759T	Hepatocellular Carcinoma	Y1415Rfs*35	OncoKB: Likely Oncogenic, level_3b;CIViC: NA;MyCancerGenome: not present;CancerHotspot: no;3DHotspot: no	MutationAssessor: NA;SIFT: NA;Polyphen-2: NA	Frame_Shift_Del	DEL			NA	Valid	inserm.fr	11	108160335	108160338	TATC	-	11:g.108160335_108160338del	ENST00000278616.4:c.4243_4246del							41	29/63
MSK-IMPACT Clinical Sequencing Cohort (MSKCC, Nat Med 2017)	P-0001102-T01-IM3	Small Bowel Cancer	R1898*	OncoKB: Likely Oncogenic, level_3b;CIViC: NA;MyCancerGenome: not present;CancerHotspot: no;3DHotspot: no	MutationAssessor: NA;SIFT: NA;Polyphen-2: NA	Nonsense_Mutation	SNP			NA	NA	NA	11	108178641	108178641	C	T	11:g.108178641C>T	ENST00000278616.4:c.5692C>T	0.32		167	356			12	38/63
MSK-IMPACT Clinical Sequencing Cohort (MSKCC, Nat Med 2017)	P-0005385-T01-IM5	Bladder Urothelial Carcinoma	R1898*	OncoKB: Likely Oncogenic, level_3b;CIViC: NA;MyCancerGenome: not present;CancerHotspot: no;3DHotspot: no	MutationAssessor: NA;SIFT: NA;Polyphen-2: NA	Nonsense_Mutation	SNP			NA	NA	NA	11	108178641	108178641	C	T	11:g.108178641C>T	ENST00000278616.4:c.5692C>T	0.19		99	414			19	38/63
MSK-IMPACT Clinical Sequencing Cohort (MSKCC, Nat Med 2017)	P-0002361-T01-IM3	Gallbladder Cancer	R2138Kfs*8	OncoKB: Likely Oncogenic, level_3b;CIViC: NA;MyCancerGenome: not present;CancerHotspot: no;3DHotspot: no	MutationAssessor: NA;SIFT: NA;Polyphen-2: NA	Frame_Shift_Ins	INS			NA	NA	NA	11	108190744	108190745	-	A	11:g.108190744_108190745insA	ENST00000278616.4:c.6412dup	0.49		213	226			6	44/63
MSK-IMPACT Clinical Sequencing Cohort (MSKCC, Nat Med 2017)	P-0002683-T01-IM3	Lung Adenocarcinoma	X880_splice	OncoKB: Likely Oncogenic, level_3b;CIViC: NA;MyCancerGenome: not present;CancerHotspot: no;3DHotspot: no	MutationAssessor: impact: medium, score: 2.81;SIFT: NA;Polyphen-2: NA	Splice_Site	SNP			NA	NA	NA	11	108138070	108138070	G	T	11:g.108138070G>T	ENST00000278616.4:c.2638+1G>T	0.38		110	181			10
MSK-IMPACT Clinical Sequencing Cohort (MSKCC, Nat Med 2017)	P-0004513-T01-IM5	Gallbladder Cancer	F2571Yfs*4	OncoKB: Likely Oncogenic, level_3b;CIViC: NA;MyCancerGenome: not present;CancerHotspot: no;3DHotspot: no	MutationAssessor: NA;SIFT: NA;Polyphen-2: NA	Frame_Shift_Ins	INS			NA	NA	NA	11	108202687	108202688	-	A	11:g.108202687_108202688insA	ENST00000278616.4:c.7711_7712insA	0.63		409	244			6	52/63
MSK-IMPACT Clinical Sequencing Cohort (MSKCC, Nat Med 2017)	P-0009061-T02-IM5	Cholangiocarcinoma	X221_splice	OncoKB: Likely Oncogenic, level_3b;CIViC: NA;MyCancerGenome: not present;CancerHotspot: no;3DHotspot: no	MutationAssessor: impact: , score: undefined;SIFT: NA;Polyphen-2: NA	Splice_Site	SNP			NA	NA	NA	11	108115514	108115514	G	C	11:g.108115514G>C	ENST00000278616.4:c.663-1G>C	0.17		102	504			6
Ampullary Carcinoma (Baylor College of Medicine, Cell Reports 2016)	AMPAC_1474	Ampullary Carcinoma	X1592_splice	OncoKB: Likely Oncogenic, level_3b;CIViC: NA;MyCancerGenome: not present;CancerHotspot: no;3DHotspot: no	MutationAssessor: impact: , score: undefined;SIFT: NA;Polyphen-2: NA	Splice_Site	SNP			Somatic	Valid	Baylor College of Medicine	11	108164205	108164205	G	A	11:g.108164205G>A	ENST00000278616.4:c.4776+1G>A	0.09		2	21		8	69
Ampullary Carcinoma (Baylor College of Medicine, Cell Reports 2016)	AMPAC_2252	Ampullary Carcinoma	Q2651*	OncoKB: Likely Oncogenic, level_3b;CIViC: NA;MyCancerGenome: not present;CancerHotspot: no;3DHotspot: no	MutationAssessor: NA;SIFT: NA;Polyphen-2: NA	Nonsense_Mutation	SNP			Somatic	Valid	Baylor College of Medicine	11	108204636	108204636	C	T	11:g.108204636C>T	ENST00000278616.4:c.7951C>T	0.16		11	58		49	19	54/63
Ampullary Carcinoma (Baylor College of Medicine, Cell Reports 2016)	AMPAC_2264	Ampullary Carcinoma	S1993Kfs*2	OncoKB: Likely Oncogenic, level_3b;CIViC: NA;MyCancerGenome: not present;CancerHotspot: no;3DHotspot: no	MutationAssessor: NA;SIFT: NA;Polyphen-2: NA	Frame_Shift_Ins	INS			Somatic	Valid	Baylor College of Medicine	11	108183190	108183191	-	A	11:g.108183190_108183191insA	ENST00000278616.4:c.5977dup	0.20		45	178		163	1509	40/63
Ampullary Carcinoma (Baylor College of Medicine, Cell Reports 2016)	AMPAC_2713	Ampullary Carcinoma	X301_splice	OncoKB: Likely Oncogenic, level_3b;CIViC: NA;MyCancerGenome: not present;CancerHotspot: no;3DHotspot: no	MutationAssessor: impact: , score: undefined;SIFT: NA;Polyphen-2: NA	Splice_Site	SNP			Somatic	Valid	Baylor College of Medicine	11	108117690	108117690	G	T	11:g.108117690G>T	ENST00000278616.4:c.902-1G>T	0.23		7	24		34	1847
Ampullary Carcinoma (Baylor College of Medicine, Cell Reports 2016)	AMPAC_612	Ampullary Carcinoma	G2917Afs*21	OncoKB: Likely Oncogenic, level_3b;CIViC: NA;MyCancerGenome: not present;CancerHotspot: no;3DHotspot: no	MutationAssessor: NA;SIFT: NA;Polyphen-2: NA	Frame_Shift_Del	DEL			Somatic	Valid	Baylor College of Medicine	11	108224570	108224570	G	-	11:g.108224570del	ENST00000278616.4:c.8750del	0.27		48	131		149	25	60/63
Ampullary Carcinoma (Baylor College of Medicine, Cell Reports 2016)	AMPAC_618	Ampullary Carcinoma	E1995*	OncoKB: Likely Oncogenic, level_3b;CIViC: NA;MyCancerGenome: not present;CancerHotspot: no;3DHotspot: no	MutationAssessor: NA;SIFT: NA;Polyphen-2: NA	Nonsense_Mutation	SNP			Somatic	Valid	Baylor College of Medicine	11	108183202	108183202	G	T	11:g.108183202G>T	ENST00000278616.4:c.5983G>T	0.16	0.03	24	127	2	64	20	40/63
Ampullary Carcinoma (Baylor College of Medicine, Cell Reports 2016)	AMPAC_705	Ampullary Carcinoma	S1923Lfs*14	OncoKB: Likely Oncogenic, level_3b;CIViC: NA;MyCancerGenome: not present;CancerHotspot: no;3DHotspot: no	MutationAssessor: NA;SIFT: NA;Polyphen-2: NA	Frame_Shift_Del	DEL			Somatic	Valid	Baylor College of Medicine	11	108180890	108180890	T	-	11:g.108180890del	ENST00000278616.4:c.5767del	0.33		21	42		55	38	39/63
Bladder Urothelial Carcinoma (DFCI/MSKCC, Cancer Discov 2014)	MSKCC-0500_R	Bladder Urothelial Carcinoma	X974_splice	OncoKB: Likely Oncogenic, level_3b;CIViC: NA;MyCancerGenome: not present;CancerHotspot: no;3DHotspot: no	MutationAssessor: NA;SIFT: NA;Polyphen-2: NA	Splice_Site	DEL			NA	NA	NA	11	108141874	108141874	G	-	11:g.108141874del	ENST00000278616.4:c.2921+1del							688
Bladder Urothelial Carcinoma (DFCI/MSKCC, Cancer Discov 2014)	MSKCC-0820_NR	Bladder Urothelial Carcinoma	Y2170Lfs*5	OncoKB: Likely Oncogenic, level_3b;CIViC: NA;MyCancerGenome: not present;CancerHotspot: no;3DHotspot: no	MutationAssessor: NA;SIFT: NA;Polyphen-2: NA	Frame_Shift_Ins	INS			NA	NA	NA	11	108192082	108192083	-	T	11:g.108192082_108192083insT	ENST00000278616.4:c.6508dup							80	45/63
Renal Non-Clear Cell Carcinoma (Genentech, Nat Genet 2014)	9266884	Renal Non-Clear Cell Carcinoma	R1106Gfs*3	OncoKB: Likely Oncogenic, level_3b;CIViC: NA;MyCancerGenome: not present;CancerHotspot: no;3DHotspot: no	MutationAssessor: NA;SIFT: NA;Polyphen-2: NA	Frame_Shift_Del	DEL		1	NA	NA	Genentech.Inc	11	108150247	108150247	C	-	11:g.108150247del	ENST00000278616.4:c.3315del							15	23/63
Renal Non-Clear Cell Carcinoma (Genentech, Nat Genet 2014)	9266884	Renal Non-Clear Cell Carcinoma	K2574Nfs*4	OncoKB: Likely Oncogenic, level_3b;CIViC: NA;MyCancerGenome: not present;CancerHotspot: no;3DHotspot: no	MutationAssessor: NA;SIFT: NA;Polyphen-2: NA	Frame_Shift_Del	DEL			NA	NA	Genentech.Inc	11	108202696	108202696	A	-	11:g.108202696del	ENST00000278616.4:c.7722del							15	52/63
Renal Non-Clear Cell Carcinoma (Genentech, Nat Genet 2014)	9266976	Renal Non-Clear Cell Carcinoma	A2578Qfs*7	OncoKB: Likely Oncogenic, level_3b;CIViC: NA;MyCancerGenome: not present;CancerHotspot: no;3DHotspot: no	MutationAssessor: NA;SIFT: NA;Polyphen-2: NA	Frame_Shift_Del	DEL			NA	NA	Genentech.Inc	11	108202708	108202709	GC	-	11:g.108202708_108202709del	ENST00000278616.4:c.7732_7733del							82	52/63
Stomach Adenocarcinoma (Pfizer and UHK, Nat Genet 2014)	pfg143T	Stomach Adenocarcinoma	P2974S	OncoKB: Likely Oncogenic, level_3b;CIViC: NA;MyCancerGenome: not present;CancerHotspot: no;3DHotspot: no	MutationAssessor: impact: low, score: 1.87;SIFT: impact: tolerated, score: 0.19;Polyphen-2: impact: benign, score: 0.04	Missense_Mutation	SNP			NA	NA	pfizer_uhongkong	11	108235878	108235878	C	T	11:g.108235878C>T	ENST00000278616.4:c.8920C>T	0.14		14	85		125	843	62/63
Gastric Cancer (OncoSG, 2018)	GIS003-HK-pfg143	Stomach Adenocarcinoma	P2974S	OncoKB: Likely Oncogenic, level_3b;CIViC: NA;MyCancerGenome: not present;CancerHotspot: no;3DHotspot: no	MutationAssessor: impact: low, score: 1.87;SIFT: impact: tolerated, score: 0.19;Polyphen-2: impact: benign, score: 0.04	Missense_Mutation	SNP			NA	NA	NA	11	108235878	108235878	C	T	11:g.108235878C>T	ENST00000278616.4:c.8920C>T	0.15		15	85			880	62/63
Stomach Adenocarcinoma (Pfizer and UHK, Nat Genet 2014)	pfg258T	Stomach Adenocarcinoma	Y729*	OncoKB: Likely Oncogenic, level_3b;CIViC: NA;MyCancerGenome: not present;CancerHotspot: no;3DHotspot: no	MutationAssessor: NA;SIFT: NA;Polyphen-2: NA	Nonsense_Mutation	SNP			NA	NA	pfizer_uhongkong	11	108127004	108127004	C	A	11:g.108127004C>A	ENST00000278616.4:c.2187C>A	0.36		16	29		38	92	14/63
Gastric Cancer (OncoSG, 2018)	GIS003-HK-pfg258	Stomach Adenocarcinoma	Y729*	OncoKB: Likely Oncogenic, level_3b;CIViC: NA;MyCancerGenome: not present;CancerHotspot: no;3DHotspot: no	MutationAssessor: NA;SIFT: NA;Polyphen-2: NA	Nonsense_Mutation	SNP			NA	NA	NA	11	108127004	108127004	C	A	11:g.108127004C>A	ENST00000278616.4:c.2187C>A	0.34		17	33			73	14/63
Stomach Adenocarcinoma (Pfizer and UHK, Nat Genet 2014)	pfg378T	Stomach Adenocarcinoma	X412_splice	OncoKB: Likely Oncogenic, level_3b;CIViC: NA;MyCancerGenome: not present;CancerHotspot: no;3DHotspot: no	MutationAssessor: NA;SIFT: NA;Polyphen-2: NA	Splice_Site	DEL			NA	NA	pfizer_uhongkong	11	108121409	108121445	CCTTTTTTTTTTTTTTTAGGCTACAGATTGCAACCCA	-	11:g.108121409_108121445del	ENST00000278616.4:c.1236-19_1253del	0.16		14	71		93	40	10/63
Stomach Adenocarcinoma (Pfizer and UHK, Nat Genet 2014)	pfg416T	Stomach Adenocarcinoma	I1688Kfs*8	OncoKB: Likely Oncogenic, level_3b;CIViC: NA;MyCancerGenome: not present;CancerHotspot: no;3DHotspot: no	MutationAssessor: NA;SIFT: NA;Polyphen-2: NA	Frame_Shift_Del	DEL			NA	NA	pfizer_uhongkong	11	108170496	108170550	TATACAACATAGTAAAGATGCATCTTATACCAAGGCCCTTAAGTTATTTGAAGAT	-	11:g.108170496_108170550del	ENST00000278616.4:c.5061_5115del	0.15		17	94		108	48	34/63
MSS Mixed Solid Tumors (Broad/Dana-Farber, Nat Genet 2018)	LUNG-2630-Tumor-SM-CLFOY	Lung Adenocarcinoma	S575*	OncoKB: Likely Oncogenic, level_3b;CIViC: NA;MyCancerGenome: not present;CancerHotspot: no;3DHotspot: no	MutationAssessor: NA;SIFT: NA;Polyphen-2: NA	Nonsense_Mutation	SNP			NA	NA	NA	11	108122680	108122680	C	A	11:g.108122680C>A	ENST00000278616.4:c.1724C>A	0.11		7	56			550	11/63
MSS Mixed Solid Tumors (Broad/Dana-Farber, Nat Genet 2018)	MEL-IPI_Pat03-Tumor-SM-4DJZY	Acral Melanoma	X1248_splice	OncoKB: Likely Oncogenic, level_3b;CIViC: NA;MyCancerGenome: not present;CancerHotspot: no;3DHotspot: no	MutationAssessor: NA;SIFT: NA;Polyphen-2: NA	Splice_Region	SNP			NA	NA	NA	11	108153604	108153604	T	C	11:g.108153604T>C	ENST00000278616.4:c.3744T>C	0.04		6	134			446	25/63
MSS Mixed Solid Tumors (Broad/Dana-Farber, Nat Genet 2018)	MEL-IPI_Pat14-Tumor-SM-53U3C	Acral Melanoma	E1666Sfs*25	OncoKB: Likely Oncogenic, level_3b;CIViC: NA;MyCancerGenome: not present;CancerHotspot: no;3DHotspot: no	MutationAssessor: NA;SIFT: NA;Polyphen-2: NA	Frame_Shift_Del	DEL		1	NA	NA	NA	11	108168099	108168100	AG	-	11:g.108168099_108168100del	ENST00000278616.4:c.4996_4997del	0.10		15	135			51	33/63
Skin Cutaneous Melanoma(Broad, Cancer Discov 2014)	Pat_22_Post	Melanoma	X1413_splice	OncoKB: Likely Oncogenic, level_3b;CIViC: NA;MyCancerGenome: not present;CancerHotspot: no;3DHotspot: no	MutationAssessor: impact: , score: undefined;SIFT: NA;Polyphen-2: NA	Splice_Site	SNP			NA	NA	broad.mit.edu	11	108160328	108160328	G	A	11:g.108160328G>A	ENST00000278616.4:c.4237-1G>A	0.20		11	45			453
Skin Cutaneous Melanoma(Broad, Cancer Discov 2014)	Pat_26_Pre	Melanoma	E1776Sfs*5	OncoKB: Likely Oncogenic, level_3b;CIViC: NA;MyCancerGenome: not present;CancerHotspot: no;3DHotspot: no	MutationAssessor: NA;SIFT: NA;Polyphen-2: NA	Frame_Shift_Del	DEL			NA	NA	broad.mit.edu	11	108173585	108173586	AG	-	11:g.108173585_108173586del	ENST00000278616.4:c.5326_5327del	0.04		7	172			1032	36/63
Gallbladder Carcinoma (Shanghai, Nat Genet 2014)	XHDG38	Gallbladder Cancer	X2951_splice	OncoKB: Likely Oncogenic, level_3b;CIViC: NA;MyCancerGenome: not present;CancerHotspot: no;3DHotspot: no	MutationAssessor: impact: , score: undefined;SIFT: NA;Polyphen-2: NA	Splice_Region	SNP			NA	NA	Shanghai Jiao Tong University	11	108235801	108235801	C	G	11:g.108235801C>G	ENST00000278616.4:c.8851-8C>G							192
Bladder Cancer (MSKCC, Eur Urol 2014)	DS-bla-037	Bladder Urothelial Carcinoma	E2977*	OncoKB: Likely Oncogenic, level_3b;CIViC: NA;MyCancerGenome: not present;CancerHotspot: no;3DHotspot: no	MutationAssessor: NA;SIFT: NA;Polyphen-2: NA	Nonsense_Mutation	SNP			Somatic	high	mskcc.org	11	108235887	108235887	G	T	11:g.108235887G>T	ENST00000278616.4:c.8929G>T	0.76	0.01	582	180	6	517	7	62/63
Kidney Renal Clear Cell Carcinoma (IRC, Nat Genet 2014)	RMH004_R2	Renal Clear Cell Carcinoma	E2037*	OncoKB: Likely Oncogenic, level_3b;CIViC: NA;MyCancerGenome: not present;CancerHotspot: no;3DHotspot: no	MutationAssessor: NA;SIFT: NA;Polyphen-2: NA	Nonsense_Mutation	SNP			NA	NA	www.icr.ac.uk	11	108186751	108186751	G	T	11:g.108186751G>T	ENST00000278616.4:c.6109G>T	0.24		24	76			69	42/63
Kidney Renal Clear Cell Carcinoma (IRC, Nat Genet 2014)	RMH004_R4	Renal Clear Cell Carcinoma	E2037*	OncoKB: Likely Oncogenic, level_3b;CIViC: NA;MyCancerGenome: not present;CancerHotspot: no;3DHotspot: no	MutationAssessor: NA;SIFT: NA;Polyphen-2: NA	Nonsense_Mutation	SNP			NA	NA	www.icr.ac.uk	11	108186751	108186751	G	T	11:g.108186751G>T	ENST00000278616.4:c.6109G>T	0.27		27	73			60	42/63
Kidney Renal Clear Cell Carcinoma (IRC, Nat Genet 2014)	RMH004_R8	Renal Clear Cell Carcinoma	E2037*	OncoKB: Likely Oncogenic, level_3b;CIViC: NA;MyCancerGenome: not present;CancerHotspot: no;3DHotspot: no	MutationAssessor: NA;SIFT: NA;Polyphen-2: NA	Nonsense_Mutation	SNP			NA	NA	www.icr.ac.uk	11	108186751	108186751	G	T	11:g.108186751G>T	ENST00000278616.4:c.6109G>T	0.34		34	66			54	42/63
Cutaneous Squamous Cell Carcinoma (MD Anderson, Clin Cancer Res 2014)	CSCC-56-T	Cutaneous Squamous Cell Carcinoma	R447*	OncoKB: Likely Oncogenic, level_3b;CIViC: NA;MyCancerGenome: not present;CancerHotspot: no;3DHotspot: no	MutationAssessor: NA;SIFT: NA;Polyphen-2: NA	Nonsense_Mutation	SNP		1	Somatic	Untested	hgsc.bcm.edu	11	108121531	108121531	C	T	11:g.108121531C>T	ENST00000278616.4:c.1339C>T	0.25		13	38		54	2032	10/63
Lung Adenocarcinoma (TSP, Nature 2008)	luad_tsp_17302	Lung Adenocarcinoma	P1829Qfs*5	OncoKB: Likely Oncogenic, level_3b;CIViC: NA;MyCancerGenome: not present;CancerHotspot: no;3DHotspot: no	MutationAssessor: NA;SIFT: NA;Polyphen-2: NA	Frame_Shift_Del	DEL		1	NA	NA	broad.mit.edu	11	108173746	108173746	C	-	11:g.108173746del	ENST00000278616.4:c.5486del							3	36/63
MSK-IMPACT Clinical Sequencing Cohort (MSKCC, Nat Med 2017)	P-0000892-T01-IM3	Bladder Urothelial Carcinoma	E38*	OncoKB: Likely Oncogenic, level_3b;CIViC: NA;MyCancerGenome: not present;CancerHotspot: no;3DHotspot: no	MutationAssessor: NA;SIFT: NA;Polyphen-2: NA	Nonsense_Mutation	SNP			NA	NA	NA	11	108098542	108098542	G	T	11:g.108098542G>T	ENST00000278616.4:c.112G>T	0.49		210	221			10	3/63
MSK-IMPACT Clinical Sequencing Cohort (MSKCC, Nat Med 2017)	P-0001484-T01-IM3	Breast Invasive Ductal Carcinoma	N1549Rfs*2	OncoKB: Likely Oncogenic, level_3b;CIViC: NA;MyCancerGenome: not present;CancerHotspot: no;3DHotspot: no	MutationAssessor: NA;SIFT: NA;Polyphen-2: NA	Frame_Shift_Ins	INS			NA	NA	NA	11	108164065	108164066	-	GATA	11:g.108164065_108164066insGATA	ENST00000278616.4:c.4642_4645dup	0.06		34	572			3	31/63
MSK-IMPACT Clinical Sequencing Cohort (MSKCC, Nat Med 2017)	P-0001484-T02-IM5	Breast Invasive Ductal Carcinoma	N1549Rfs*2	OncoKB: Likely Oncogenic, level_3b;CIViC: NA;MyCancerGenome: not present;CancerHotspot: no;3DHotspot: no	MutationAssessor: NA;SIFT: NA;Polyphen-2: NA	Frame_Shift_Ins	INS			NA	NA	NA	11	108164065	108164066	-	GATA	11:g.108164065_108164066insGATA	ENST00000278616.4:c.4642_4645dup	0.07		50	703			6	31/63
MSK-IMPACT Clinical Sequencing Cohort (MSKCC, Nat Med 2017)	P-0001541-T01-IM3	Hurthle Cell Thyroid Cancer	Q2177*	OncoKB: Likely Oncogenic, level_3b;CIViC: NA;MyCancerGenome: not present;CancerHotspot: no;3DHotspot: no	MutationAssessor: NA;SIFT: NA;Polyphen-2: NA	Nonsense_Mutation	SNP			NA	NA	NA	11	108192104	108192104	C	T	11:g.108192104C>T	ENST00000278616.4:c.6529C>T	0.61		35	22			3	45/63
MSK-IMPACT Clinical Sequencing Cohort (MSKCC, Nat Med 2017)	P-0002022-T01-IM3	Glioblastoma Multiforme	Y731*	OncoKB: Likely Oncogenic, level_3b;CIViC: NA;MyCancerGenome: not present;CancerHotspot: no;3DHotspot: no	MutationAssessor: NA;SIFT: NA;Polyphen-2: NA	Nonsense_Mutation	SNP		1	NA	NA	NA	11	108127010	108127010	C	A	11:g.108127010C>A	ENST00000278616.4:c.2193C>A	0.53		410	361			6	14/63
MSK-IMPACT Clinical Sequencing Cohort (MSKCC, Nat Med 2017)	P-0002054-T01-IM3	Lung Adenocarcinoma	P1257Hfs*4	OncoKB: Likely Oncogenic, level_3b;CIViC: NA;MyCancerGenome: not present;CancerHotspot: no;3DHotspot: no	MutationAssessor: NA;SIFT: NA;Polyphen-2: NA	Frame_Shift_Del	DEL			NA	NA	NA	11	108154976	108154976	C	-	11:g.108154976del	ENST00000278616.4:c.3770del	0.24		80	257			21	26/63
MSK-IMPACT Clinical Sequencing Cohort (MSKCC, Nat Med 2017)	P-0002268-T01-IM3	Colon Adenocarcinoma	L1814Ffs*9	OncoKB: Likely Oncogenic, level_3b;CIViC: NA;MyCancerGenome: not present;CancerHotspot: no;3DHotspot: no	MutationAssessor: NA;SIFT: NA;Polyphen-2: NA	Frame_Shift_Ins	INS			NA	NA	NA	11	108173695	108173696	-	T	11:g.108173695_108173696insT	ENST00000278616.4:c.5441dup	0.22		42	148			5	36/63
MSK-IMPACT Clinical Sequencing Cohort (MSKCC, Nat Med 2017)	P-0002824-T01-IM3	Bladder Urothelial Carcinoma	E2621*	OncoKB: Likely Oncogenic, level_3b;CIViC: NA;MyCancerGenome: not present;CancerHotspot: no;3DHotspot: no	MutationAssessor: NA;SIFT: NA;Polyphen-2: NA	Nonsense_Mutation	SNP			NA	NA	NA	11	108203561	108203561	G	T	11:g.108203561G>T	ENST00000278616.4:c.7861G>T	0.14		95	580			4	53/63
MSK-IMPACT Clinical Sequencing Cohort (MSKCC, Nat Med 2017)	P-0002888-T01-IM3	Renal Clear Cell Carcinoma	R2568Ffs*14	OncoKB: Likely Oncogenic, level_3b;CIViC: NA;MyCancerGenome: not present;CancerHotspot: no;3DHotspot: no	MutationAssessor: NA;SIFT: NA;Polyphen-2: NA	Frame_Shift_Ins	INS			NA	NA	NA	11	108202641	108202642	-	ACTTTGTTTATTATACTGGCCTTAGCAAATGCAA	11:g.108202641_108202642insACTTTGTTTATTATACTGGCCTTAGCAAATGCAA	ENST00000278616.4:c.7668_7701dup	0.19		100	415			2	52/63
MSK-IMPACT Clinical Sequencing Cohort (MSKCC, Nat Med 2017)	P-0002903-T01-IM3	Poorly Differentiated Thyroid Cancer	L2738*	OncoKB: Likely Oncogenic, level_3b;CIViC: NA;MyCancerGenome: not present;CancerHotspot: no;3DHotspot: no	MutationAssessor: NA;SIFT: NA;Polyphen-2: NA	Nonsense_Mutation	SNP			NA	NA	NA	11	108206633	108206633	T	A	11:g.108206633T>A	ENST00000278616.4:c.8213T>A	0.43		111	145			29	56/63
MSK-IMPACT Clinical Sequencing Cohort (MSKCC, Nat Med 2017)	P-0003488-T01-IM5	Renal Clear Cell Carcinoma	L1194*	OncoKB: Likely Oncogenic, level_3b;CIViC: NA;MyCancerGenome: not present;CancerHotspot: no;3DHotspot: no	MutationAssessor: NA;SIFT: NA;Polyphen-2: NA	Frame_Shift_Del	DEL			NA	NA	NA	11	108153438	108153438	T	-	11:g.108153438del	ENST00000278616.4:c.3581del	0.17		45	216			3	25/63
MSK-IMPACT Clinical Sequencing Cohort (MSKCC, Nat Med 2017)	P-0003786-T01-IM5	Translocation-Associated Renal Cell Carcinoma	L2945Vfs*10	OncoKB: Likely Oncogenic, level_3b;CIViC: NA;MyCancerGenome: not present;CancerHotspot: no;3DHotspot: no	MutationAssessor: NA;SIFT: NA;Polyphen-2: NA	Frame_Shift_Del	DEL			NA	NA	NA	11	108225582	108225583	CT	-	11:g.108225582_108225583del	ENST00000278616.4:c.8833_8834del	0.56		42	33			1	61/63
MSK-IMPACT Clinical Sequencing Cohort (MSKCC, Nat Med 2017)	P-0004356-T01-IM5	Signet Ring Cell Type of the Appendix	L2945Vfs*10	OncoKB: Likely Oncogenic, level_3b;CIViC: NA;MyCancerGenome: not present;CancerHotspot: no;3DHotspot: no	MutationAssessor: NA;SIFT: NA;Polyphen-2: NA	Frame_Shift_Del	DEL			NA	NA	NA	11	108225582	108225583	CT	-	11:g.108225582_108225583del	ENST00000278616.4:c.8833_8834del	0.28		281	737			4	61/63
MSK-IMPACT Clinical Sequencing Cohort (MSKCC, Nat Med 2017)	P-0003838-T01-IM5	Renal Clear Cell Carcinoma	G2496*	OncoKB: Likely Oncogenic, level_3b;CIViC: NA;MyCancerGenome: not present;CancerHotspot: no;3DHotspot: no	MutationAssessor: NA;SIFT: NA;Polyphen-2: NA	Nonsense_Mutation	SNP			NA	NA	NA	11	108201119	108201119	G	T	11:g.108201119G>T	ENST00000278616.4:c.7486G>T	0.22		46	159			7	50/63
MSK-IMPACT Clinical Sequencing Cohort (MSKCC, Nat Med 2017)	P-0003838-T02-IM5	Renal Clear Cell Carcinoma	G2496*	OncoKB: Likely Oncogenic, level_3b;CIViC: NA;MyCancerGenome: not present;CancerHotspot: no;3DHotspot: no	MutationAssessor: NA;SIFT: NA;Polyphen-2: NA	Nonsense_Mutation	SNP			NA	NA	NA	11	108201119	108201119	G	T	11:g.108201119G>T	ENST00000278616.4:c.7486G>T	0.29		82	198			7	50/63
MSK-IMPACT Clinical Sequencing Cohort (MSKCC, Nat Med 2017)	P-0004085-T01-IM5	Bladder Urothelial Carcinoma	E2904Dfs*29	OncoKB: Likely Oncogenic, level_3b;CIViC: NA;MyCancerGenome: not present;CancerHotspot: no;3DHotspot: no	MutationAssessor: NA;SIFT: NA;Polyphen-2: NA	Frame_Shift_Del	DEL			NA	NA	NA	11	108224531	108224546	GAGACAGTTCCTTTTA	-	11:g.108224531_108224546del	ENST00000278616.4:c.8712_8727del	0.08		37	439			21	60/63
MSK-IMPACT Clinical Sequencing Cohort (MSKCC, Nat Med 2017)	P-0004385-T01-IM5	Angiosarcoma	W308*	OncoKB: Likely Oncogenic, level_3b;CIViC: NA;MyCancerGenome: not present;CancerHotspot: no;3DHotspot: no	MutationAssessor: NA;SIFT: NA;Polyphen-2: NA	Nonsense_Mutation	SNP		2	NA	NA	NA	11	108117713	108117713	G	A	11:g.108117713G>A	ENST00000278616.4:c.924G>A	0.11		78	664			8	8/63
MSK-IMPACT Clinical Sequencing Cohort (MSKCC, Nat Med 2017)	P-0004385-T01-IM5	Angiosarcoma	X1774_splice	OncoKB: Likely Oncogenic, level_3b;CIViC: NA;MyCancerGenome: not present;CancerHotspot: no;3DHotspot: no	MutationAssessor: impact: , score: undefined;SIFT: NA;Polyphen-2: NA	Splice_Site	SNP			NA	NA	NA	11	108173578	108173578	A	G	11:g.108173578A>G	ENST00000278616.4:c.5320-2A>G	0.25		106	311			8
MSK-IMPACT Clinical Sequencing Cohort (MSKCC, Nat Med 2017)	P-0004394-T01-IM5	Large Cell Neuroendocrine Carcinoma	K573Nfs*13	OncoKB: Likely Oncogenic, level_3b;CIViC: NA;MyCancerGenome: not present;CancerHotspot: no;3DHotspot: no	MutationAssessor: NA;SIFT: NA;Polyphen-2: NA	Frame_Shift_Del	DEL			NA	NA	NA	11	108122673	108122680	AAGGAATC	-	11:g.108122673_108122680del	ENST00000278616.4:c.1719_1726del	0.63		162	96			1	11/63
MSK-IMPACT Clinical Sequencing Cohort (MSKCC, Nat Med 2017)	P-0004568-T01-IM5	Clear Cell Ovarian Cancer	K2237*	OncoKB: Likely Oncogenic, level_3b;CIViC: NA;MyCancerGenome: not present;CancerHotspot: no;3DHotspot: no	MutationAssessor: NA;SIFT: NA;Polyphen-2: NA	Nonsense_Mutation	SNP		1	NA	NA	NA	11	108196173	108196173	A	T	11:g.108196173A>T	ENST00000278616.4:c.6709A>T	0.12		75	545			2	46/63
MSK-IMPACT Clinical Sequencing Cohort (MSKCC, Nat Med 2017)	P-0004904-T01-IM5	Colon Adenocarcinoma	K2530Nfs*7	OncoKB: Likely Oncogenic, level_3b;CIViC: NA;MyCancerGenome: not present;CancerHotspot: no;3DHotspot: no	MutationAssessor: NA;SIFT: NA;Polyphen-2: NA	Frame_Shift_Ins	INS			NA	NA	NA	11	108202212	108202213	-	ATGTACCAATTGGCTGCTAGAATGGGGACCA	11:g.108202212_108202213insATGTACCAATTGGCTGCTAGAATGGGGACCA	ENST00000278616.4:c.7559_7589dup	0.25		74	226			7	51/63
MSK-IMPACT Clinical Sequencing Cohort (MSKCC, Nat Med 2017)	P-0005004-T01-IM5	Chromophobe Renal Cell Carcinoma	X2929_splice	OncoKB: Likely Oncogenic, level_3b;CIViC: NA;MyCancerGenome: not present;CancerHotspot: no;3DHotspot: no	MutationAssessor: NA;SIFT: NA;Polyphen-2: NA	Splice_Site	INS			NA	NA	NA	11	108224608	108224609	-	T	11:g.108224608_108224609insT	ENST00000278616.4:c.8786+2dup	0.42		105	148			2
MSK-IMPACT Clinical Sequencing Cohort (MSKCC, Nat Med 2017)	P-0005004-T01-IM5	Chromophobe Renal Cell Carcinoma	K742*	OncoKB: Likely Oncogenic, level_3b;CIViC: NA;MyCancerGenome: not present;CancerHotspot: no;3DHotspot: no	MutationAssessor: NA;SIFT: NA;Polyphen-2: NA	Frame_Shift_Ins	INS			NA	NA	NA	11	108127039	108127040	-	T	11:g.108127039_108127040insT	ENST00000278616.4:c.2223dup	0.44		127	161			2	14/63
MSK-IMPACT Clinical Sequencing Cohort (MSKCC, Nat Med 2017)	P-0005308-T01-IM5	Bladder Urothelial Carcinoma	D2822Ffs*34	OncoKB: Likely Oncogenic, level_3b;CIViC: NA;MyCancerGenome: not present;CancerHotspot: no;3DHotspot: no	MutationAssessor: NA;SIFT: NA;Polyphen-2: NA	Frame_Shift_Del	DEL			NA	NA	NA	11	108216512	108216515	ATGG	-	11:g.108216512_108216515del	ENST00000278616.4:c.8464_8467del	0.26		336	968			28	58/63
MSK-IMPACT Clinical Sequencing Cohort (MSKCC, Nat Med 2017)	P-0004953-T02-IM5	Bladder Urothelial Carcinoma	S421*	OncoKB: Likely Oncogenic, level_3b;CIViC: NA;MyCancerGenome: not present;CancerHotspot: no;3DHotspot: no	MutationAssessor: NA;SIFT: NA;Polyphen-2: NA	Nonsense_Mutation	SNP		1	NA	NA	NA	11	108121454	108121454	C	G	11:g.108121454C>G	ENST00000278616.4:c.1262C>G	0.30		84	192			23	10/63
MSK-IMPACT Clinical Sequencing Cohort (MSKCC, Nat Med 2017)	P-0005959-T01-IM5	Lung Adenocarcinoma	X166_splice	OncoKB: Likely Oncogenic, level_3b;CIViC: NA;MyCancerGenome: not present;CancerHotspot: no;3DHotspot: no	MutationAssessor: impact: , score: undefined;SIFT: NA;Polyphen-2: NA	Splice_Site	SNP			NA	NA	NA	11	108114679	108114679	G	T	11:g.108114679G>T	ENST00000278616.4:c.497-1G>T	0.11		40	330			7
MSK-IMPACT Clinical Sequencing Cohort (MSKCC, Nat Med 2017)	P-0006190-T01-IM5	Upper Tract Urothelial Carcinoma	Q2593*	OncoKB: Likely Oncogenic, level_3b;CIViC: NA;MyCancerGenome: not present;CancerHotspot: no;3DHotspot: no	MutationAssessor: NA;SIFT: NA;Polyphen-2: NA	Nonsense_Mutation	SNP	diploid	1	NA	NA	NA	11	108202753	108202753	C	T	11:g.108202753C>T	ENST00000278616.4:c.7777C>T	0.20		197	772			29	52/63
MSK-IMPACT Clinical Sequencing Cohort (MSKCC, Nat Med 2017)	P-0006725-T01-IM5	Bladder Urothelial Carcinoma	E1072*	OncoKB: Likely Oncogenic, level_3b;CIViC: NA;MyCancerGenome: not present;CancerHotspot: no;3DHotspot: no	MutationAssessor: NA;SIFT: NA;Polyphen-2: NA	Nonsense_Mutation	SNP			NA	NA	NA	11	108143509	108143509	G	T	11:g.108143509G>T	ENST00000278616.4:c.3214G>T	0.13		95	639			29	22/63
MSK-IMPACT Clinical Sequencing Cohort (MSKCC, Nat Med 2017)	P-0006725-T01-IM5	Bladder Urothelial Carcinoma	W2109*	OncoKB: Likely Oncogenic, level_3b;CIViC: NA;MyCancerGenome: not present;CancerHotspot: no;3DHotspot: no	MutationAssessor: NA;SIFT: NA;Polyphen-2: NA	Nonsense_Mutation	SNP			NA	NA	NA	11	108188227	108188227	G	A	11:g.108188227G>A	ENST00000278616.4:c.6326G>A	0.32		181	392			29	43/63
MSK-IMPACT Clinical Sequencing Cohort (MSKCC, Nat Med 2017)	P-0006839-T01-IM5	Bladder Urothelial Carcinoma	Q401*	OncoKB: Likely Oncogenic, level_3b;CIViC: NA;MyCancerGenome: not present;CancerHotspot: no;3DHotspot: no	MutationAssessor: NA;SIFT: NA;Polyphen-2: NA	Nonsense_Mutation	SNP			NA	NA	NA	11	108119795	108119795	C	T	11:g.108119795C>T	ENST00000278616.4:c.1201C>T	0.17		154	754			41	9/63
MSK-IMPACT Clinical Sequencing Cohort (MSKCC, Nat Med 2017)	P-0006839-T01-IM5	Bladder Urothelial Carcinoma	E2744*	OncoKB: Likely Oncogenic, level_3b;CIViC: NA;MyCancerGenome: not present;CancerHotspot: no;3DHotspot: no	MutationAssessor: NA;SIFT: NA;Polyphen-2: NA	Nonsense_Mutation	SNP			NA	NA	NA	11	108206650	108206650	G	T	11:g.108206650G>T	ENST00000278616.4:c.8230G>T	0.14		135	840			41	56/63
MSK-IMPACT Clinical Sequencing Cohort (MSKCC, Nat Med 2017)	P-0002294-T02-IM5	Anaplastic Astrocytoma	X221_splice	OncoKB: Likely Oncogenic, level_3b;CIViC: NA;MyCancerGenome: not present;CancerHotspot: no;3DHotspot: no	MutationAssessor: impact: , score: undefined;SIFT: NA;Polyphen-2: NA	Splice_Site	SNP			NA	NA	NA	11	108115514	108115514	G	A	11:g.108115514G>A	ENST00000278616.4:c.663-1G>A	0.08		36	431			163
MSK-IMPACT Clinical Sequencing Cohort (MSKCC, Nat Med 2017)	P-0010821-T01-IM5	Lung Adenocarcinoma	X221_splice	OncoKB: Likely Oncogenic, level_3b;CIViC: NA;MyCancerGenome: not present;CancerHotspot: no;3DHotspot: no	MutationAssessor: impact: , score: undefined;SIFT: NA;Polyphen-2: NA	Splice_Site	SNP			NA	NA	NA	11	108115514	108115514	G	A	11:g.108115514G>A	ENST00000278616.4:c.663-1G>A	0.05		24	436			5
MSK-IMPACT Clinical Sequencing Cohort (MSKCC, Nat Med 2017)	P-0008029-T01-IM5	Lung Adenocarcinoma	H2038Q	OncoKB: Likely Oncogenic, level_3b;CIViC: NA;MyCancerGenome: not present;CancerHotspot: no;3DHotspot: no	MutationAssessor: impact: medium, score: 2.67;SIFT: impact: deleterious, score: 0;Polyphen-2: impact: probably_damaging, score: 0.999	Missense_Mutation	SNP		1	NA	NA	NA	11	108186756	108186756	C	G	11:g.108186756C>G	ENST00000278616.4:c.6114C>G	0.08		51	611			4	42/63
MSK-IMPACT Clinical Sequencing Cohort (MSKCC, Nat Med 2017)	P-0008103-T01-IM5	Papillary Thyroid Cancer	M1714Afs*6	OncoKB: Likely Oncogenic, level_3b;CIViC: NA;MyCancerGenome: not present;CancerHotspot: no;3DHotspot: no	MutationAssessor: NA;SIFT: NA;Polyphen-2: NA	Frame_Shift_Del	DEL			NA	NA	NA	11	108170575	108170576	AT	-	11:g.108170575_108170576del	ENST00000278616.4:c.5140_5141del	0.35		458	837			3	34/63
MSK-IMPACT Clinical Sequencing Cohort (MSKCC, Nat Med 2017)	P-0008711-T01-IM5	Stomach Adenocarcinoma	X2862_splice	OncoKB: Likely Oncogenic, level_3b;CIViC: NA;MyCancerGenome: not present;CancerHotspot: no;3DHotspot: no	MutationAssessor: impact: , score: undefined;SIFT: NA;Polyphen-2: NA	Splice_Site	SNP			NA	NA	NA	11	108218005	108218005	G	A	11:g.108218005G>A	ENST00000278616.4:c.8585-1G>A	0.26		101	290			4
MSK-IMPACT Clinical Sequencing Cohort (MSKCC, Nat Med 2017)	P-0009092-T01-IM5	Lung Adenocarcinoma	S1455I	OncoKB: Likely Oncogenic, level_3b;CIViC: NA;MyCancerGenome: not present;CancerHotspot: no;3DHotspot: no	MutationAssessor: impact: medium, score: 2.35;SIFT: impact: deleterious, score: 0.03;Polyphen-2: impact: benign, score: 0.154	Missense_Mutation	SNP			NA	NA	NA	11	108160456	108160456	G	T	11:g.108160456G>T	ENST00000278616.4:c.4364G>T	0.08		97	1171			31	29/63
MSK-IMPACT Clinical Sequencing Cohort (MSKCC, Nat Med 2017)	P-0009484-T01-IM5	Small Bowel Cancer	L1814Wfs*14	OncoKB: Likely Oncogenic, level_3b;CIViC: NA;MyCancerGenome: not present;CancerHotspot: no;3DHotspot: no	MutationAssessor: NA;SIFT: NA;Polyphen-2: NA	Frame_Shift_Del	DEL			NA	NA	NA	11	108173696	108173696	T	-	11:g.108173696del	ENST00000278616.4:c.5441del	0.07		80	1027			99	36/63
MSK-IMPACT Clinical Sequencing Cohort (MSKCC, Nat Med 2017)	P-0009606-T01-IM5	Renal Clear Cell Carcinoma	Y1844*	OncoKB: Likely Oncogenic, level_3b;CIViC: NA;MyCancerGenome: not present;CancerHotspot: no;3DHotspot: no	MutationAssessor: NA;SIFT: NA;Polyphen-2: NA	Nonsense_Mutation	SNP			NA	NA	NA	11	108175437	108175437	C	G	11:g.108175437C>G	ENST00000278616.4:c.5532C>G	0.40		153	233			5	37/63
MSK-IMPACT Clinical Sequencing Cohort (MSKCC, Nat Med 2017)	P-0008473-T02-IM5	Breast Invasive Ductal Carcinoma	E1428*	OncoKB: Likely Oncogenic, level_3b;CIViC: NA;MyCancerGenome: not present;CancerHotspot: no;3DHotspot: no	MutationAssessor: NA;SIFT: NA;Polyphen-2: NA	Nonsense_Mutation	SNP			NA	NA	NA	11	108160374	108160374	G	T	11:g.108160374G>T	ENST00000278616.4:c.4282G>T	0.27		191	504			8	29/63
MSK-IMPACT Clinical Sequencing Cohort (MSKCC, Nat Med 2017)	P-0010030-T01-IM5	Lung Adenocarcinoma	R925Gfs*4	OncoKB: Likely Oncogenic, level_3b;CIViC: NA;MyCancerGenome: not present;CancerHotspot: no;3DHotspot: no	MutationAssessor: NA;SIFT: NA;Polyphen-2: NA	Frame_Shift_Del	DEL			NA	NA	NA	11	108139269	108139269	G	-	11:g.108139269del	ENST00000278616.4:c.2772del	0.74		739	261			11	18/63
MSK-IMPACT Clinical Sequencing Cohort (MSKCC, Nat Med 2017)	P-0010126-T01-IM5	Lung Adenocarcinoma	K41*	OncoKB: Likely Oncogenic, level_3b;CIViC: NA;MyCancerGenome: not present;CancerHotspot: no;3DHotspot: no	MutationAssessor: NA;SIFT: NA;Polyphen-2: NA	Nonsense_Mutation	SNP			NA	NA	NA	11	108098551	108098551	A	T	11:g.108098551A>T	ENST00000278616.4:c.121A>T	0.26		153	440			9	3/63
MSK-IMPACT Clinical Sequencing Cohort (MSKCC, Nat Med 2017)	P-0010126-T01-IM5	Lung Adenocarcinoma	Q2730L	OncoKB: Likely Oncogenic, level_3b;CIViC: NA;MyCancerGenome: not present;CancerHotspot: no;3DHotspot: no	MutationAssessor: impact: high, score: 3.935;SIFT: impact: deleterious, score: 0;Polyphen-2: impact: probably_damaging, score: 1	Missense_Mutation	SNP		2	NA	NA	NA	11	108206609	108206609	A	T	11:g.108206609A>T	ENST00000278616.4:c.8189A>T	0.30		204	476			9	56/63
MSK-IMPACT Clinical Sequencing Cohort (MSKCC, Nat Med 2017)	P-0010176-T01-IM5	Pancreatic Adenocarcinoma	Q2433Rfs*7	OncoKB: Likely Oncogenic, level_3b;CIViC: NA;MyCancerGenome: not present;CancerHotspot: no;3DHotspot: no	MutationAssessor: NA;SIFT: NA;Polyphen-2: NA	Frame_Shift_Del	DEL		1	NA	NA	NA	11	108199953	108199953	T	-	11:g.108199953del	ENST00000278616.4:c.7296del	0.07		63	814			2	49/63
MSK-IMPACT Clinical Sequencing Cohort (MSKCC, Nat Med 2017)	P-0010387-T01-IM5	Pancreatic Adenocarcinoma	S378Vfs*12	OncoKB: Likely Oncogenic, level_3b;CIViC: NA;MyCancerGenome: not present;CancerHotspot: no;3DHotspot: no	MutationAssessor: NA;SIFT: NA;Polyphen-2: NA	Frame_Shift_Del	DEL			NA	NA	NA	11	108119726	108119726	A	-	11:g.108119726del	ENST00000278616.4:c.1132del	0.05		15	277			2	9/63
MSK-IMPACT Clinical Sequencing Cohort (MSKCC, Nat Med 2017)	P-0010420-T01-IM5	Cutaneous Squamous Cell Carcinoma	K2266Qfs*7	OncoKB: Likely Oncogenic, level_3b;CIViC: NA;MyCancerGenome: not present;CancerHotspot: no;3DHotspot: no	MutationAssessor: NA;SIFT: NA;Polyphen-2: NA	Frame_Shift_Ins	INS			NA	NA	NA	11	108196255	108196256	-	T	11:g.108196255_108196256insT	ENST00000278616.4:c.6794dup	0.30		130	310			73	46/63
MSK-IMPACT Clinical Sequencing Cohort (MSKCC, Nat Med 2017)	P-0010511-T01-IM5	Poorly Differentiated Carcinoma, NOS	X947_splice	OncoKB: Likely Oncogenic, level_3b;CIViC: NA;MyCancerGenome: not present;CancerHotspot: no;3DHotspot: no	MutationAssessor: NA;SIFT: NA;Polyphen-2: NA	Splice_Site	DEL			NA	NA	NA	11	108141790	108141790	G	-	11:g.108141790del	ENST00000278616.4:c.2839-1del	0.14		95	590			5
MSK-IMPACT Clinical Sequencing Cohort (MSKCC, Nat Med 2017)	P-0010903-T01-IM5	Poorly Differentiated Non-Small Cell Lung Cancer	E2366Dfs*6	OncoKB: Likely Oncogenic, level_3b;CIViC: NA;MyCancerGenome: not present;CancerHotspot: no;3DHotspot: no	MutationAssessor: NA;SIFT: NA;Polyphen-2: NA	Frame_Shift_Del	DEL			NA	NA	NA	11	108199756	108199757	AG	-	11:g.108199756_108199757del	ENST00000278616.4:c.7098_7099del	0.39		231	358			9	49/63
MSK-IMPACT Clinical Sequencing Cohort (MSKCC, Nat Med 2017)	P-0010928-T01-IM5	Lung Neuroendocrine Tumor	G587Vfs*3	OncoKB: Likely Oncogenic, level_3b;CIViC: NA;MyCancerGenome: not present;CancerHotspot: no;3DHotspot: no	MutationAssessor: NA;SIFT: NA;Polyphen-2: NA	Frame_Shift_Del	DEL			NA	NA	NA	11	108122714	108122714	G	-	11:g.108122714del	ENST00000278616.4:c.1760del	0.65		332	176			6	11/63
MSK-IMPACT Clinical Sequencing Cohort (MSKCC, Nat Med 2017)	P-0010984-T01-IM5	Pancreatic Adenocarcinoma	X2717_splice	OncoKB: Likely Oncogenic, level_3b;CIViC: NA;MyCancerGenome: not present;CancerHotspot: no;3DHotspot: no	MutationAssessor: impact: , score: undefined;SIFT: NA;Polyphen-2: NA	Splice_Site	SNP			NA	NA	NA	11	108205838	108205838	T	A	11:g.108205838T>A	ENST00000278616.4:c.8151+2T>A	0.21		103	378			5
MSK-IMPACT Clinical Sequencing Cohort (MSKCC, Nat Med 2017)	P-0011041-T01-IM5	Lung Adenocarcinoma	E1313Gfs*36	OncoKB: Likely Oncogenic, level_3b;CIViC: NA;MyCancerGenome: not present;CancerHotspot: no;3DHotspot: no	MutationAssessor: NA;SIFT: NA;Polyphen-2: NA	Frame_Shift_Del	DEL			NA	NA	NA	11	108155145	108155145	A	-	11:g.108155145del	ENST00000278616.4:c.3938del	0.08		65	740			10	26/63
MSK-IMPACT Clinical Sequencing Cohort (MSKCC, Nat Med 2017)	P-0011129-T01-IM5	Sarcoma, NOS	I818Ffs*4	OncoKB: Likely Oncogenic, level_3b;CIViC: NA;MyCancerGenome: not present;CancerHotspot: no;3DHotspot: no	MutationAssessor: NA;SIFT: NA;Polyphen-2: NA	Frame_Shift_Del	DEL			NA	NA	NA	11	108129788	108129797	ATTTGTAAAA	TTTTAT	11:g.108129788_108129797delinsTTTTAT	ENST00000278616.4:c.2452_2461delinsTTTTAT	0.47		241	274			13	16/63
MSK-IMPACT Clinical Sequencing Cohort (MSKCC, Nat Med 2017)	P-0011136-T01-IM5	Lung Adenocarcinoma	X1537_splice	OncoKB: Likely Oncogenic, level_3b;CIViC: NA;MyCancerGenome: not present;CancerHotspot: no;3DHotspot: no	MutationAssessor: impact: , score: undefined;SIFT: NA;Polyphen-2: NA	Splice_Site	SNP			NA	NA	NA	11	108163522	108163522	T	C	11:g.108163522T>C	ENST00000278616.4:c.4611+2T>C	0.16		126	664			5
MSK-IMPACT Clinical Sequencing Cohort (MSKCC, Nat Med 2017)	P-0011154-T01-IM5	Lung Adenocarcinoma	P2699L	OncoKB: Likely Oncogenic, level_3b;CIViC: NA;MyCancerGenome: not present;CancerHotspot: no;3DHotspot: no	MutationAssessor: impact: high, score: 4.555;SIFT: impact: deleterious, score: 0;Polyphen-2: impact: probably_damaging, score: 1	Missense_Mutation	SNP		6	NA	NA	NA	11	108205781	108205781	C	T	11:g.108205781C>T	ENST00000278616.4:c.8096C>T	0.30		153	361			14	55/63
MSK-IMPACT Clinical Sequencing Cohort (MSKCC, Nat Med 2017)	P-0011186-T01-IM5	Lung Adenocarcinoma	Q2762*	OncoKB: Likely Oncogenic, level_3b;CIViC: NA;MyCancerGenome: not present;CancerHotspot: no;3DHotspot: no	MutationAssessor: NA;SIFT: NA;Polyphen-2: NA	Nonsense_Mutation	SNP		1	NA	NA	NA	11	108213964	108213964	C	T	11:g.108213964C>T	ENST00000278616.4:c.8284C>T	0.31		249	566			9	57/63
MSK-IMPACT Clinical Sequencing Cohort (MSKCC, Nat Med 2017)	P-0011236-T01-IM5	Lung Adenocarcinoma	X1921_splice	OncoKB: Likely Oncogenic, level_3b;CIViC: NA;MyCancerGenome: not present;CancerHotspot: no;3DHotspot: no	MutationAssessor: NA;SIFT: NA;Polyphen-2: NA	Splice_Site	SNP			NA	NA	NA	11	108178712	108178712	G	A	11:g.108178712G>A	ENST00000278616.4:c.5762+1G>A	0.23		54	186			15
MSK-IMPACT Clinical Sequencing Cohort (MSKCC, Nat Med 2017)	P-0008785-T02-IM5	Chromophobe Renal Cell Carcinoma	L807*	OncoKB: Likely Oncogenic, level_3b;CIViC: NA;MyCancerGenome: not present;CancerHotspot: no;3DHotspot: no	MutationAssessor: NA;SIFT: NA;Polyphen-2: NA	Nonsense_Mutation	SNP			NA	NA	NA	11	108129756	108129756	T	A	11:g.108129756T>A	ENST00000278616.4:c.2420T>A	0.42		370	508			1	16/63
MSK-IMPACT Clinical Sequencing Cohort (MSKCC, Nat Med 2017)	P-0011540-T01-IM5	Small Bowel Cancer	H2554Ifs*10	OncoKB: Likely Oncogenic, level_3b;CIViC: NA;MyCancerGenome: not present;CancerHotspot: no;3DHotspot: no	MutationAssessor: NA;SIFT: NA;Polyphen-2: NA	Frame_Shift_Del	DEL			NA	NA	NA	11	108202632	108202632	C	-	11:g.108202632del	ENST00000278616.4:c.7660del	0.21		105	393			40	52/63
MSK-IMPACT Clinical Sequencing Cohort (MSKCC, Nat Med 2017)	P-0011570-T01-IM5	Uterine Endometrioid Carcinoma	E1133*	OncoKB: Likely Oncogenic, level_3b;CIViC: NA;MyCancerGenome: not present;CancerHotspot: no;3DHotspot: no	MutationAssessor: NA;SIFT: NA;Polyphen-2: NA	Nonsense_Mutation	SNP			NA	NA	NA	11	108150330	108150330	G	T	11:g.108150330G>T	ENST00000278616.4:c.3397G>T	0.10		43	400			112	23/63
MSK-IMPACT Clinical Sequencing Cohort (MSKCC, Nat Med 2017)	P-0012041-T01-IM5	Pancreatic Adenocarcinoma	X1331_splice	OncoKB: Likely Oncogenic, level_3b;CIViC: NA;MyCancerGenome: not present;CancerHotspot: no;3DHotspot: no	MutationAssessor: impact: , score: undefined;SIFT: NA;Polyphen-2: NA	Splice_Site	SNP			NA	NA	NA	11	108155201	108155201	G	A	11:g.108155201G>A	ENST00000278616.4:c.3993+1G>A	0.30		234	545			8
MSK-IMPACT Clinical Sequencing Cohort (MSKCC, Nat Med 2017)	P-0012051-T01-IM5	Adenoid Cystic Carcinoma	K296Nfs*4	OncoKB: Likely Oncogenic, level_3b;CIViC: NA;MyCancerGenome: not present;CancerHotspot: no;3DHotspot: no	MutationAssessor: NA;SIFT: NA;Polyphen-2: NA	Frame_Shift_Ins	INS			NA	NA	NA	11	108115684	108115685	-	TCATTATTGAATTATTTCAACTGCAAATTTATATCCATCATCCGAAAGGAGCCAA	11:g.108115684_108115685insTCATTATTGAATTATTTCAACTGCAAATTTATATCCATCATCCGAAAGGAGCCAA	ENST00000278616.4:c.833_887dup	0.08		57	679			4	7/63
Adenoid Cystic Carcinoma Project (J Clin Invest 2019)	P-0012051-T01-IM5	Adenoid Cystic Carcinoma	K296Nfs*4	OncoKB: Likely Oncogenic, level_3b;CIViC: NA;MyCancerGenome: not present;CancerHotspot: no;3DHotspot: no	MutationAssessor: NA;SIFT: NA;Polyphen-2: NA	Frame_Shift_Ins	INS			SOMATIC	Unknown	MSKCC	11	108115684	108115685	-	TCATTATTGAATTATTTCAACTGCAAATTTATATCCATCATCCGAAAGGAGCCAA	11:g.108115684_108115685insTCATTATTGAATTATTTCAACTGCAAATTTATATCCATCATCCGAAAGGAGCCAA	ENST00000278616.4:c.833_887dup	0.08		57	679		228	4	7/63
MSK-IMPACT Clinical Sequencing Cohort (MSKCC, Nat Med 2017)	P-0002059-T01-IM3	Intrahepatic Cholangiocarcinoma	Y2437*	OncoKB: Likely Oncogenic, level_3b;CIViC: NA;MyCancerGenome: not present;CancerHotspot: no;3DHotspot: no	MutationAssessor: NA;SIFT: NA;Polyphen-2: NA	Frame_Shift_Del	DEL			NA	NA	NA	11	108200943	108200946	ACAC	-	11:g.108200943_108200946del	ENST00000278616.4:c.7311_7314del	0.64		148	84			7	50/63
MSK-IMPACT Clinical Sequencing Cohort (MSKCC, Nat Med 2017)	P-0003771-T01-IM5	Angiosarcoma	X2806_splice	OncoKB: Likely Oncogenic, level_3b;CIViC: NA;MyCancerGenome: not present;CancerHotspot: no;3DHotspot: no	MutationAssessor: impact: , score: undefined;SIFT: NA;Polyphen-2: NA	Splice_Site	SNP			NA	NA	NA	11	108214099	108214099	G	T	11:g.108214099G>T	ENST00000278616.4:c.8418+1G>T	0.43		107	141			4
Pancreatic Cancer (UTSW, Nat Commun 2015)	PDA_073	Pancreatic Adenocarcinoma	C1045Lfs*3	OncoKB: Likely Oncogenic, level_3b;CIViC: NA;MyCancerGenome: not present;CancerHotspot: no;3DHotspot: no	MutationAssessor: NA;SIFT: NA;Polyphen-2: NA	Frame_Shift_Ins	INS			NA	NA	UT Southwestern	11	108143312	108143313	-	T	11:g.108143312_108143313insT	ENST00000278616.4:c.3133dup							48	21/63
Skin Cutaneous Melanoma (Broad, Cell 2012)	MEL-JWCI-27	Cutaneous Melanoma	R568*	OncoKB: Likely Oncogenic, level_3b;CIViC: NA;MyCancerGenome: not present;CancerHotspot: no;3DHotspot: no	MutationAssessor: NA;SIFT: NA;Polyphen-2: NA	Nonsense_Mutation	SNP			NA	NA	broad.mit.edu	11	108122658	108122658	A	T	11:g.108122658A>T	ENST00000278616.4:c.1702A>T							1804	11/63
Skin Cutaneous Melanoma (Broad, Cell 2012)	MEL-Ma-Mel-35	Cutaneous Melanoma	X111_splice	OncoKB: Likely Oncogenic, level_3b;CIViC: NA;MyCancerGenome: not present;CancerHotspot: no;3DHotspot: no	MutationAssessor: NA;SIFT: NA;Polyphen-2: NA	Splice_Region	SNP			NA	NA	broad.mit.edu	11	108106398	108106398	A	G	11:g.108106398A>G	ENST00000278616.4:c.333A>G							942	5/63
Adenoid Cystic Carcinoma Project (J Clin Invest 2019)	XRN-3DDYCR	Adenoid Cystic Carcinoma	K2749I	OncoKB: Likely Oncogenic, level_3b;CIViC: NA;MyCancerGenome: not present;CancerHotspot: no;3DHotspot: no	MutationAssessor: impact: medium, score: 2.72;SIFT: impact: deleterious, score: 0;Polyphen-2: impact: probably_damaging, score: 1	Missense_Mutation	SNP			SOMATIC	unknown	Foundation	11	108206666	108206666	A	T	11:g.108206666A>T	ENST00000278616.4:c.8246A>T	0.46		335	400			9	56/63
Colorectal Adenocarcinoma (TCGA, PanCancer Atlas)	TCGA-AG-3885-01	Rectal Adenocarcinoma	D1682Y	OncoKB: Likely Oncogenic, level_3b;CIViC: NA;MyCancerGenome: not present;CancerHotspot: no;3DHotspot: no	MutationAssessor: impact: medium, score: 2.56;SIFT: impact: deleterious, score: 0;Polyphen-2: impact: probably_damaging, score: 0.998	Missense_Mutation	SNP		6	.	.	.	11	108170479	108170479	G	T	11:g.108170479G>T	ENST00000278616.4:c.5044G>T	0.29		44	110		370	89	34/63
Colorectal Adenocarcinoma (TCGA, PanCancer Atlas)	TCGA-F4-6808-01	Colon Adenocarcinoma	R2443*	OncoKB: Likely Oncogenic, level_3b;CIViC: NA;MyCancerGenome: not present;CancerHotspot: no;3DHotspot: no	MutationAssessor: NA;SIFT: NA;Polyphen-2: NA	Nonsense_Mutation	SNP		2	.	.	.	11	108200960	108200960	C	T	11:g.108200960C>T	ENST00000278616.4:c.7327C>T	0.36	0.02	24	42	1	48	123	50/63
Colon Cancer (CPTAC-2 Prospective, Cell 2019)	05CO049	Colon Adenocarcinoma	R2443*	OncoKB: Likely Oncogenic, level_3b;CIViC: NA;MyCancerGenome: not present;CancerHotspot: no;3DHotspot: no	MutationAssessor: NA;SIFT: NA;Polyphen-2: NA	Nonsense_Mutation	SNP		2	NA	NA	NA	11	108200960	108200960	C	T	11:g.108200960C>T	ENST00000278616.4:c.7327C>T							148	50/63
Uterine Corpus Endometrial Carcinoma (TCGA, PanCancer Atlas)	TCGA-B5-A0JV-01	Uterine Endometrioid Carcinoma	S1905Ifs*25	OncoKB: Likely Oncogenic, level_3b;CIViC: NA;MyCancerGenome: not present;CancerHotspot: no;3DHotspot: no	MutationAssessor: NA;SIFT: NA;Polyphen-2: NA	Frame_Shift_Ins	INS		1	.	.	.	11	108178655	108178656	-	A	11:g.108178655_108178656insA	ENST00000278616.4:c.5712dup	0.18		113	500		411	345	38/63
Uterine Corpus Endometrial Carcinoma (TCGA, PanCancer Atlas)	TCGA-DF-A2KU-01	Uterine Endometrioid Carcinoma	S2407*	OncoKB: Likely Oncogenic, level_3b;CIViC: NA;MyCancerGenome: not present;CancerHotspot: no;3DHotspot: no	MutationAssessor: NA;SIFT: NA;Polyphen-2: NA	Nonsense_Mutation	SNP			.	.	.	11	108199878	108199878	C	A	11:g.108199878C>A	ENST00000278616.4:c.7220C>A	0.52		25	23		37	10052	49/63
Uterine Corpus Endometrial Carcinoma (TCGA, PanCancer Atlas)	TCGA-EO-A22U-01	Uterine Endometrioid Carcinoma	K2431*	OncoKB: Likely Oncogenic, level_3b;CIViC: NA;MyCancerGenome: not present;CancerHotspot: no;3DHotspot: no	MutationAssessor: NA;SIFT: NA;Polyphen-2: NA	Nonsense_Mutation	SNP			.	.	.	11	108199949	108199949	A	T	11:g.108199949A>T	ENST00000278616.4:c.7291A>T	0.38		20	32		19	13829	49/63
Unclassified Renal Cell Carcinoma (MSK, Nature 2016)	T30	Unclassified Renal Cell Carcinoma	W1279*	OncoKB: Likely Oncogenic, level_3b;CIViC: NA;MyCancerGenome: not present;CancerHotspot: no;3DHotspot: no	MutationAssessor: NA;SIFT: NA;Polyphen-2: NA	Nonsense_Mutation	SNP			NA	NA	NA	11	108155044	108155044	G	A	11:g.108155044G>A	ENST00000278616.4:c.3837G>A							2	26/63
Upper Tract Urothelial Cancer (MSK, Eur Urol 2015)	DS-uttcc-073-P	Upper Tract Urothelial Carcinoma	M1?	OncoKB: Likely Oncogenic, level_3b;CIViC: NA;MyCancerGenome: not present;CancerHotspot: no;3DHotspot: no	MutationAssessor: impact: , score: undefined;SIFT: NA;Polyphen-2: NA	Translation_Start_Site	SNP		4	NA	NA	mskcc.org	11	108098354	108098354	G	C	11:g.108098354G>C	ENST00000278616.4:c.3G>C	0.33		194	394		357	12	2/63
Upper Tract Urothelial Carcinoma (MSK, Nat Commun 2020)	DS-uttcc-073-P	Upper Tract Urothelial Carcinoma	M1?	OncoKB: Likely Oncogenic, level_3b;CIViC: NA;MyCancerGenome: not present;CancerHotspot: no;3DHotspot: no	MutationAssessor: impact: , score: undefined;SIFT: NA;Polyphen-2: NA	Translation_Start_Site	SNP		4	NA	NA	mskcc.org	11	108098354	108098354	G	C	11:g.108098354G>C	ENST00000278616.4:c.3G>C	0.67	1.00	394	194	357		12	2/63
Upper Tract Urothelial Cancer (MSK, Eur Urol 2015)	DS-uttcc-041-P	Upper Tract Urothelial Carcinoma	Q14*	OncoKB: Likely Oncogenic, level_3b;CIViC: NA;MyCancerGenome: not present;CancerHotspot: no;3DHotspot: no	MutationAssessor: NA;SIFT: NA;Polyphen-2: NA	Nonsense_Mutation	SNP		1	Somatic	high	mskcc.org	11	108098391	108098391	C	T	11:g.108098391C>T	ENST00000278616.4:c.40C>T	0.43	0.0031	610	797	2	646	31	2/63
Upper Tract Urothelial Carcinoma (MSK, Nat Commun 2020)	DS-uttcc-041-P	Upper Tract Urothelial Carcinoma	Q14*	OncoKB: Likely Oncogenic, level_3b;CIViC: NA;MyCancerGenome: not present;CancerHotspot: no;3DHotspot: no	MutationAssessor: NA;SIFT: NA;Polyphen-2: NA	Nonsense_Mutation	SNP		1	Somatic	high	mskcc.org	11	108098391	108098391	C	T	11:g.108098391C>T	ENST00000278616.4:c.40C>T	0.57	1.00	797	610	646	2	31	2/63
Colorectal Adenocarcinoma (Genentech, Nature 2012)	587376	Colorectal Adenocarcinoma	G2083*	OncoKB: Likely Oncogenic, level_3b;CIViC: NA;MyCancerGenome: not present;CancerHotspot: no;3DHotspot: no	MutationAssessor: NA;SIFT: NA;Polyphen-2: NA	Nonsense_Mutation	SNP		1	NA	NA	Genentech	11	108188148	108188148	G	T	11:g.108188148G>T	ENST00000278616.4:c.6247G>T							9360	43/63
Colorectal Adenocarcinoma Triplets (MSKCC, Genome Biol 2014)	EV-064-M	Colorectal Adenocarcinoma	L2427H	OncoKB: Likely Oncogenic, level_3b;CIViC: NA;MyCancerGenome: not present;CancerHotspot: no;3DHotspot: no	MutationAssessor: impact: medium, score: 2.24;SIFT: impact: deleterious, score: 0;Polyphen-2: impact: probably_damaging, score: 0.975	Missense_Mutation	SNP		7	Somatic	high	MSKCC	11	108199938	108199938	T	A	11:g.108199938T>A	ENST00000278616.4:c.7280T>A	0.13		24	155		141	6	49/63
Upper Tract Urothelial Carcinoma (MSK, Nat Commun 2020)	s_JC_ucc_042_P	Upper Tract Urothelial Carcinoma	X1892_splice	OncoKB: Likely Oncogenic, level_3b;CIViC: NA;MyCancerGenome: not present;CancerHotspot: no;3DHotspot: no	MutationAssessor: impact: , score: undefined;SIFT: NA;Polyphen-2: NA	Splice_Site	SNP		1	SOMATIC	NA	MSK-IMPACT468	11	108178622	108178622	A	G	11:g.108178622A>G	ENST00000278616.4:c.5675-2A>G	0.13		30	201		276	13
Lung Adenocarcinoma (Broad, Cell 2012)	LUAD-NYU284	Lung Adenocarcinoma	S47*	OncoKB: Likely Oncogenic, level_3b;CIViC: NA;MyCancerGenome: not present;CancerHotspot: no;3DHotspot: no	MutationAssessor: NA;SIFT: NA;Polyphen-2: NA	Nonsense_Mutation	SNP		1	Unknown	NA	broad.mit.edu	11	108098570	108098570	C	A	11:g.108098570C>A	ENST00000278616.4:c.140C>A							685	3/63
Lung Adenocarcinoma (Broad, Cell 2012)	LUAD-RT-S01487	Lung Adenocarcinoma	X2436_splice	OncoKB: Likely Oncogenic, level_3b;CIViC: NA;MyCancerGenome: not present;CancerHotspot: no;3DHotspot: no	MutationAssessor: NA;SIFT: NA;Polyphen-2: NA	Splice_Site	SNP			Unknown	NA	broad.mit.edu	11	108199966	108199966	G	A	11:g.108199966G>A	ENST00000278616.4:c.7307+1G>A							160
The Metastatic Breast Cancer Project (Provisional, February 2020)	MBC-MBCProject_kRC3tlcA-Tumor-SM-DL3LY	Breast Invasive Ductal Carcinoma	L991*	OncoKB: Likely Oncogenic, level_3b;CIViC: NA;MyCancerGenome: not present;CancerHotspot: no;3DHotspot: no	MutationAssessor: NA;SIFT: NA;Polyphen-2: NA	Nonsense_Mutation	SNP			Somatic	NA	broad.mit.edu	11	108142028	108142028	T	G	11:g.108142028T>G	ENST00000278616.4:c.2972T>G	0.33		55	112			97	20/63
Small Cell Lung Cancer (U Cologne, Nature 2015)	sclc_ucologne_2015_S01578	Small Cell Lung Cancer	X946_splice	OncoKB: Likely Oncogenic, level_3b;CIViC: NA;MyCancerGenome: not present;CancerHotspot: no;3DHotspot: no	MutationAssessor: impact: , score: undefined;SIFT: NA;Polyphen-2: NA	Splice_Site	SNP			NA	NA	ucologne	11	108139337	108139337	G	A	11:g.108139337G>A	ENST00000278616.4:c.2838+1G>A	0.53		31	28			366
Pediatric Ewing Sarcoma (DFCI, Cancer Discov 2014)	EWS834	Ewing Sarcoma	X2325_splice	OncoKB: Likely Oncogenic, level_3b;CIViC: NA;MyCancerGenome: not present;CancerHotspot: no;3DHotspot: no	MutationAssessor: NA;SIFT: NA;Polyphen-2: NA	Splice_Region	SNP			NA	NA	dfci.harvard.edu	11	108196952	108196952	G	C	11:g.108196952G>C	ENST00000278616.4:c.6975G>C							108	47/63
Small-Cell Lung Cancer (Multi-Institute, Cancer Cell 2017)	JHU-LX22	Small Cell Lung Cancer	W1858*	OncoKB: Likely Oncogenic, level_3b;CIViC: NA;MyCancerGenome: not present;CancerHotspot: no;3DHotspot: no	MutationAssessor: NA;SIFT: NA;Polyphen-2: NA	Nonsense_Mutation	SNP			NA	NA	mskcc.org	11	108175479	108175479	G	A	11:g.108175479G>A	ENST00000278616.4:c.5574G>A	0.38		24	39			1413	37/63
Small-Cell Lung Cancer (Multi-Institute, Cancer Cell 2017)	JHU-LX22-R	Small Cell Lung Cancer	W1858*	OncoKB: Likely Oncogenic, level_3b;CIViC: NA;MyCancerGenome: not present;CancerHotspot: no;3DHotspot: no	MutationAssessor: NA;SIFT: NA;Polyphen-2: NA	Nonsense_Mutation	SNP			NA	NA	mskcc.org	11	108175479	108175479	G	A	11:g.108175479G>A	ENST00000278616.4:c.5574G>A	0.45		27	33			1411	37/63
Basal Cell Carcinoma (UNIGE, Nat Genet 2016)	5-GE015-T4	Skin Cancer, Non-Melanoma	Q445*	OncoKB: Likely Oncogenic, level_3b;CIViC: NA;MyCancerGenome: not present;CancerHotspot: no;3DHotspot: no	MutationAssessor: NA;SIFT: NA;Polyphen-2: NA	Nonsense_Mutation	SNP			NA	NA	NA	11	108121525	108121525	C	T	11:g.108121525C>T	ENST00000278616.4:c.1333C>T	0.06		23	357			94	10/63
Basal Cell Carcinoma (UNIGE, Nat Genet 2016)	5-GE016-T1	Skin Cancer, Non-Melanoma	X2996_splice	OncoKB: Likely Oncogenic, level_3b;CIViC: NA;MyCancerGenome: not present;CancerHotspot: no;3DHotspot: no	MutationAssessor: impact: , score: undefined;SIFT: NA;Polyphen-2: NA	Splice_Region	SNP			NA	NA	NA	11	108236047	108236047	C	T	11:g.108236047C>T	ENST00000278616.4:c.8988-5C>T	0.04		24	549			196
Basal Cell Carcinoma (UNIGE, Nat Genet 2016)	5-SE001-T1	Skin Cancer, Non-Melanoma	X2996_splice	OncoKB: Likely Oncogenic, level_3b;CIViC: NA;MyCancerGenome: not present;CancerHotspot: no;3DHotspot: no	MutationAssessor: impact: , score: undefined;SIFT: NA;Polyphen-2: NA	Splice_Region	SNP			NA	NA	NA	11	108236047	108236047	C	T	11:g.108236047C>T	ENST00000278616.4:c.8988-5C>T	0.05		39	776			100
Basal Cell Carcinoma (UNIGE, Nat Genet 2016)	5-GE038-T1	Skin Cancer, Non-Melanoma	X1192_splice	OncoKB: Likely Oncogenic, level_3b;CIViC: NA;MyCancerGenome: not present;CancerHotspot: no;3DHotspot: no	MutationAssessor: NA;SIFT: NA;Polyphen-2: NA	Splice_Region	SNP			NA	NA	NA	11	108151895	108151895	G	A	11:g.108151895G>A	ENST00000278616.4:c.3576G>A	0.35		52	96			89	24/63
Basal Cell Carcinoma (UNIGE, Nat Genet 2016)	5-GE043-T2	Skin Cancer, Non-Melanoma	Q1709*	OncoKB: Likely Oncogenic, level_3b;CIViC: NA;MyCancerGenome: not present;CancerHotspot: no;3DHotspot: no	MutationAssessor: NA;SIFT: NA;Polyphen-2: NA	Nonsense_Mutation	SNP			NA	NA	NA	11	108170560	108170560	C	T	11:g.108170560C>T	ENST00000278616.4:c.5125C>T	0.26		41	114			35	34/63
Basal Cell Carcinoma (UNIGE, Nat Genet 2016)	5-GE088-T1	Skin Cancer, Non-Melanoma	X1051_splice	OncoKB: Likely Oncogenic, level_3b;CIViC: NA;MyCancerGenome: not present;CancerHotspot: no;3DHotspot: no	MutationAssessor: impact: , score: undefined;SIFT: NA;Polyphen-2: NA	Splice_Region	SNP			NA	NA	NA	11	108143342	108143342	T	C	11:g.108143342T>C	ENST00000278616.4:c.3153+8T>C	0.29		31	76			59
Basal Cell Carcinoma (UNIGE, Nat Genet 2016)	5-VS033-T2	Skin Cancer, Non-Melanoma	Q747*	OncoKB: Likely Oncogenic, level_3b;CIViC: NA;MyCancerGenome: not present;CancerHotspot: no;3DHotspot: no	MutationAssessor: NA;SIFT: NA;Polyphen-2: NA	Nonsense_Mutation	SNP			NA	NA	NA	11	108127056	108127056	C	T	11:g.108127056C>T	ENST00000278616.4:c.2239C>T	0.21		18	68			173	14/63
Basal Cell Carcinoma (UNIGE, Nat Genet 2016)	5-VS060-T1	Skin Cancer, Non-Melanoma	X1052_splice	OncoKB: Likely Oncogenic, level_3b;CIViC: NA;MyCancerGenome: not present;CancerHotspot: no;3DHotspot: no	MutationAssessor: impact: , score: undefined;SIFT: NA;Polyphen-2: NA	Splice_Region	SNP			NA	NA	NA	11	108143442	108143442	C	T	11:g.108143442C>T	ENST00000278616.4:c.3154-7C>T	0.29		37	90			110
Basal Cell Carcinoma (UNIGE, Nat Genet 2016)	5-VS090-T16	Skin Cancer, Non-Melanoma	X1052_splice	OncoKB: Likely Oncogenic, level_3b;CIViC: NA;MyCancerGenome: not present;CancerHotspot: no;3DHotspot: no	MutationAssessor: impact: , score: undefined;SIFT: NA;Polyphen-2: NA	Splice_Region	SNP			NA	NA	NA	11	108143443	108143443	C	T	11:g.108143443C>T	ENST00000278616.4:c.3154-6C>T	0.08		23	258			137
Basal Cell Carcinoma (UNIGE, Nat Genet 2016)	5-VS091-T1	Skin Cancer, Non-Melanoma	X2718_splice	OncoKB: Likely Oncogenic, level_3b;CIViC: NA;MyCancerGenome: not present;CancerHotspot: no;3DHotspot: no	MutationAssessor: impact: , score: undefined;SIFT: NA;Polyphen-2: NA	Splice_Region	SNP			NA	NA	NA	11	108206569	108206569	A	T	11:g.108206569A>T	ENST00000278616.4:c.8152-3A>T	0.06		21	338			69
Metastatic Melanoma (MSKCC, JCO Precis Oncol 2017)	DS-vem-086-T	Cutaneous Melanoma	P292L	OncoKB: Likely Oncogenic, level_3b;CIViC: NA;MyCancerGenome: not present;CancerHotspot: no;3DHotspot: no	MutationAssessor: NA;SIFT: impact: deleterious, score: 0;Polyphen-2: impact: probably_damaging, score: 0.999	Missense_Mutation	DNP		2	NA	NA	BergerLab	11	108115726	108115727	CC	TT	11:g.108115726_108115727delinsTT	ENST00000278616.4:c.874_875delinsTT							10	7/63
Upper Tract Urothelial Carcinoma (Cornell/Baylor/MDACC, Nat Commun 2019)	WCM-UTUC-92	Upper Tract Urothelial Carcinoma	X410_splice	OncoKB: Likely Oncogenic, level_3b;CIViC: NA;MyCancerGenome: not present;CancerHotspot: no;3DHotspot: no	MutationAssessor: NA;SIFT: NA;Polyphen-2: NA	Splice_Site	DEL			Somatic	NA	WCM	11	108119821	108119835	TGTGCCTTGGTAAAG	-	11:g.108119821_108119835del	ENST00000278616.4:c.1230_1235+9del	0.82		9	2		17	218	9/63
Upper Tract Urothelial Carcinoma (Cornell/Baylor/MDACC, Nat Commun 2019)	BCM-MDA-UTUC-05	Upper Tract Urothelial Carcinoma	S1056*	OncoKB: Likely Oncogenic, level_3b;CIViC: NA;MyCancerGenome: not present;CancerHotspot: no;3DHotspot: no	MutationAssessor: NA;SIFT: NA;Polyphen-2: NA	Nonsense_Mutation	SNP			Somatic	NA	Baylor-MDACC	11	108143462	108143462	C	G	11:g.108143462C>G	ENST00000278616.4:c.3167C>G	0.39		9	14		40	149	22/63
Pediatric Neuroblastoma (TARGET, 2018)	TARGET-30-PAVEZM-01	Neuroblastoma	Q3038*	OncoKB: Likely Oncogenic, level_3b;CIViC: NA;MyCancerGenome: not present;CancerHotspot: no;3DHotspot: no	MutationAssessor: NA;SIFT: NA;Polyphen-2: NA	Nonsense_Mutation	SNP			Somatic	Unknown	TARGET	11	108236176	108236176	C	T	11:g.108236176C>T	ENST00000278616.4:c.9112C>T	0.49		140	144			1	63/63
Gastric Cancer (OncoSG, 2018)	GIS003-apollo24	Stomach Adenocarcinoma	X2325_splice	OncoKB: Likely Oncogenic, level_3b;CIViC: NA;MyCancerGenome: not present;CancerHotspot: no;3DHotspot: no	MutationAssessor: NA;SIFT: NA;Polyphen-2: NA	Splice_Region	INS			NA	NA	NA	11	108196957	108196958	-	T	11:g.108196957_108196958insT	ENST00000278616.4:c.6975+13dup	0.26		12	35			1271
Non-Small Cell Lung Cancer (TRACERx, NEJM & Nature 2017)	CRUK0024-R1	Non-Small Cell Lung Cancer	X2757_splice	OncoKB: Likely Oncogenic, level_3b;CIViC: NA;MyCancerGenome: not present;CancerHotspot: no;3DHotspot: no	MutationAssessor: impact: , score: undefined;SIFT: NA;Polyphen-2: NA	Splice_Site	SNP			NA	NA	NA	11	108213947	108213947	A	T	11:g.108213947A>T	ENST00000278616.4:c.8269-2A>T	0.20		108	432			379
Non-Small Cell Lung Cancer (TRACERx, NEJM & Nature 2017)	CRUK0024-R2	Non-Small Cell Lung Cancer	X2757_splice	OncoKB: Likely Oncogenic, level_3b;CIViC: NA;MyCancerGenome: not present;CancerHotspot: no;3DHotspot: no	MutationAssessor: impact: , score: undefined;SIFT: NA;Polyphen-2: NA	Splice_Site	SNP			NA	NA	NA	11	108213947	108213947	A	T	11:g.108213947A>T	ENST00000278616.4:c.8269-2A>T	0.07		38	511			402
Non-Small Cell Lung Cancer (TRACERx, NEJM & Nature 2017)	CRUK0024-R3	Non-Small Cell Lung Cancer	X2757_splice	OncoKB: Likely Oncogenic, level_3b;CIViC: NA;MyCancerGenome: not present;CancerHotspot: no;3DHotspot: no	MutationAssessor: impact: , score: undefined;SIFT: NA;Polyphen-2: NA	Splice_Site	SNP			NA	NA	NA	11	108213947	108213947	A	T	11:g.108213947A>T	ENST00000278616.4:c.8269-2A>T	0.42		163	221			389
Non-Small Cell Lung Cancer (TRACERx, NEJM & Nature 2017)	CRUK0024-R4	Non-Small Cell Lung Cancer	X2757_splice	OncoKB: Likely Oncogenic, level_3b;CIViC: NA;MyCancerGenome: not present;CancerHotspot: no;3DHotspot: no	MutationAssessor: impact: , score: undefined;SIFT: NA;Polyphen-2: NA	Splice_Site	SNP			NA	NA	NA	11	108213947	108213947	A	T	11:g.108213947A>T	ENST00000278616.4:c.8269-2A>T	0.32		186	390			403
Non-Small Cell Lung Cancer (TRACERx, NEJM & Nature 2017)	CRUK0024-R6	Non-Small Cell Lung Cancer	X2757_splice	OncoKB: Likely Oncogenic, level_3b;CIViC: NA;MyCancerGenome: not present;CancerHotspot: no;3DHotspot: no	MutationAssessor: impact: , score: undefined;SIFT: NA;Polyphen-2: NA	Splice_Site	SNP			NA	NA	NA	11	108213947	108213947	A	T	11:g.108213947A>T	ENST00000278616.4:c.8269-2A>T	0.34		161	308			348
Non-Small Cell Lung Cancer (TRACERx, NEJM & Nature 2017)	CRUK0006-R1	Non-Small Cell Lung Cancer	X2643_splice	OncoKB: Likely Oncogenic, level_3b;CIViC: NA;MyCancerGenome: not present;CancerHotspot: no;3DHotspot: no	MutationAssessor: impact: , score: undefined;SIFT: NA;Polyphen-2: NA	Splice_Site	SNP			NA	NA	NA	11	108204612	108204612	G	C	11:g.108204612G>C	ENST00000278616.4:c.7928-1G>C	0.09		13	128			702
Non-Small Cell Lung Cancer (TRACERx, NEJM & Nature 2017)	CRUK0006-R2	Non-Small Cell Lung Cancer	X2643_splice	OncoKB: Likely Oncogenic, level_3b;CIViC: NA;MyCancerGenome: not present;CancerHotspot: no;3DHotspot: no	MutationAssessor: impact: , score: undefined;SIFT: NA;Polyphen-2: NA	Splice_Site	SNP			NA	NA	NA	11	108204612	108204612	G	C	11:g.108204612G>C	ENST00000278616.4:c.7928-1G>C	0.10		16	151			718
Non-Small Cell Lung Cancer (TRACERx, NEJM & Nature 2017)	CRUK0039-R1	Non-Small Cell Lung Cancer	X2191_splice	OncoKB: Likely Oncogenic, level_3b;CIViC: NA;MyCancerGenome: not present;CancerHotspot: no;3DHotspot: no	MutationAssessor: impact: , score: undefined;SIFT: NA;Polyphen-2: NA	Splice_Site	SNP		1	NA	NA	NA	11	108196036	108196036	G	T	11:g.108196036G>T	ENST00000278616.4:c.6573-1G>T	0.23		65	215			499
Non-Small Cell Lung Cancer (TRACERx, NEJM & Nature 2017)	CRUK0039-R2	Non-Small Cell Lung Cancer	X2191_splice	OncoKB: Likely Oncogenic, level_3b;CIViC: NA;MyCancerGenome: not present;CancerHotspot: no;3DHotspot: no	MutationAssessor: impact: , score: undefined;SIFT: NA;Polyphen-2: NA	Splice_Site	SNP		1	NA	NA	NA	11	108196036	108196036	G	T	11:g.108196036G>T	ENST00000278616.4:c.6573-1G>T	0.16		30	160			629
Non-Small Cell Lung Cancer (TRACERx, NEJM & Nature 2017)	CRUK0039-R3	Non-Small Cell Lung Cancer	X2191_splice	OncoKB: Likely Oncogenic, level_3b;CIViC: NA;MyCancerGenome: not present;CancerHotspot: no;3DHotspot: no	MutationAssessor: impact: , score: undefined;SIFT: NA;Polyphen-2: NA	Splice_Site	SNP		1	NA	NA	NA	11	108196036	108196036	G	T	11:g.108196036G>T	ENST00000278616.4:c.6573-1G>T	0.20		34	135			492
Non-Small Cell Lung Cancer (TRACERx, NEJM & Nature 2017)	CRUK0034-R1	Non-Small Cell Lung Cancer	G2508*	OncoKB: Likely Oncogenic, level_3b;CIViC: NA;MyCancerGenome: not present;CancerHotspot: no;3DHotspot: no	MutationAssessor: NA;SIFT: NA;Polyphen-2: NA	Nonsense_Mutation	SNP			NA	NA	NA	11	108202177	108202177	G	T	11:g.108202177G>T	ENST00000278616.4:c.7522G>T	0.29		45	112			365	51/63
Non-Small Cell Lung Cancer (TRACERx, NEJM & Nature 2017)	CRUK0034-R2	Non-Small Cell Lung Cancer	G2508*	OncoKB: Likely Oncogenic, level_3b;CIViC: NA;MyCancerGenome: not present;CancerHotspot: no;3DHotspot: no	MutationAssessor: NA;SIFT: NA;Polyphen-2: NA	Nonsense_Mutation	SNP			NA	NA	NA	11	108202177	108202177	G	T	11:g.108202177G>T	ENST00000278616.4:c.7522G>T	0.37		66	113			410	51/63
Non-Small Cell Lung Cancer (TRACERx, NEJM & Nature 2017)	CRUK0034-R3	Non-Small Cell Lung Cancer	G2508*	OncoKB: Likely Oncogenic, level_3b;CIViC: NA;MyCancerGenome: not present;CancerHotspot: no;3DHotspot: no	MutationAssessor: NA;SIFT: NA;Polyphen-2: NA	Nonsense_Mutation	SNP			NA	NA	NA	11	108202177	108202177	G	T	11:g.108202177G>T	ENST00000278616.4:c.7522G>T	0.43		82	108			388	51/63
Lung Adenocarcinoma (OncoSG, Nat Genet 2020)	BGI-RS27	Lung Adenocarcinoma	X1051_splice	OncoKB: Likely Oncogenic, level_3b;CIViC: NA;MyCancerGenome: not present;CancerHotspot: no;3DHotspot: no	MutationAssessor: NA;SIFT: NA;Polyphen-2: NA	Splice_Site	INS			NA	NA	NA	11	108143335	108143336	-	T	11:g.108143335_108143336insT	ENST00000278616.4:c.3153+2dup	0.45		18	22			230
Lung Adenocarcinoma (OncoSG, Nat Genet 2020)	BGI-RS59	Lung Adenocarcinoma	R62*	OncoKB: Likely Oncogenic, level_3b;CIViC: NA;MyCancerGenome: not present;CancerHotspot: no;3DHotspot: no	MutationAssessor: NA;SIFT: NA;Polyphen-2: NA	Nonsense_Mutation	SNP			NA	NA	NA	11	108098614	108098614	A	T	11:g.108098614A>T	ENST00000278616.4:c.184A>T	0.15		17	97			206	3/63
Lung Adenocarcinoma (OncoSG, Nat Genet 2020)	BGI-RS59	Lung Adenocarcinoma	S1455Kfs*36	OncoKB: Likely Oncogenic, level_3b;CIViC: NA;MyCancerGenome: not present;CancerHotspot: no;3DHotspot: no	MutationAssessor: NA;SIFT: NA;Polyphen-2: NA	Frame_Shift_Ins	INS			NA	NA	NA	11	108160450	108160451	-	A	11:g.108160450_108160451insA	ENST00000278616.4:c.4363dup	0.24		18	57			206	29/63
Lung Adenocarcinoma (OncoSG, Nat Genet 2020)	A012	Lung Adenocarcinoma	X2269_splice	OncoKB: Likely Oncogenic, level_3b;CIViC: NA;MyCancerGenome: not present;CancerHotspot: no;3DHotspot: no	MutationAssessor: NA;SIFT: NA;Polyphen-2: NA	Splice_Site	DEL		1	NA	NA	NA	11	108196270	108196285	AGGTAAATACAATTTA	-	11:g.108196270_108196285del	ENST00000278616.4:c.6807_6807+15del	0.41		13	19			369	46/63
Skin Cutaneous Melanoma (Yale, Nat Genet 2012)	YUKLAB	Cutaneous Melanoma	L1850Yfs*67	OncoKB: Likely Oncogenic, level_3b;CIViC: NA;MyCancerGenome: not present;CancerHotspot: no;3DHotspot: no	MutationAssessor: NA;SIFT: NA;Polyphen-2: NA	Frame_Shift_Del	DEL		1	somatic	NA	yale.edu	11	108175451	108175451	T	-	11:g.108175451del	ENST00000278616.4:c.5549del							3656	37/63
Breast Invasive Carcinoma (British Columbia, Nature 2012)	SA052	Invasive Breast Carcinoma	Q513*	OncoKB: Likely Oncogenic, level_3b;CIViC: NA;MyCancerGenome: not present;CancerHotspot: no;3DHotspot: no	MutationAssessor: NA;SIFT: NA;Polyphen-2: NA	Nonsense_Mutation	SNP		1	NA	NA	BC	11	108121729	108121729	C	T	11:g.108121729C>T	ENST00000278616.4:c.1537C>T							28	10/63
Metastatic Breast Cancer (INSERM, PLoS Med 2016)	MBC_133	Invasive Breast Carcinoma	X2191_splice	OncoKB: Likely Oncogenic, level_3b;CIViC: NA;MyCancerGenome: not present;CancerHotspot: no;3DHotspot: no	MutationAssessor: impact: , score: undefined;SIFT: NA;Polyphen-2: NA	Splice_Region	SNP			Somatic	NA	GR	11	108196030	108196030	C	A	11:g.108196030C>A	ENST00000278616.4:c.6573-7C>A	0.10		7	61		48	51
Metastatic Breast Cancer (INSERM, PLoS Med 2016)	MBC_136	Invasive Breast Carcinoma	X974_splice	OncoKB: Likely Oncogenic, level_3b;CIViC: NA;MyCancerGenome: not present;CancerHotspot: no;3DHotspot: no	MutationAssessor: impact: , score: undefined;SIFT: NA;Polyphen-2: NA	Splice_Region	SNP			Somatic	NA	GR	11	108141877	108141877	A	G	11:g.108141877A>G	ENST00000278616.4:c.2921+4A>G	0.39		12	19		40	47
Metastatic Breast Cancer (INSERM, PLoS Med 2016)	MBC_156	Invasive Breast Carcinoma	Q2733*	OncoKB: Likely Oncogenic, level_3b;CIViC: NA;MyCancerGenome: not present;CancerHotspot: no;3DHotspot: no	MutationAssessor: NA;SIFT: NA;Polyphen-2: NA	Nonsense_Mutation	SNP			Somatic	NA	GR	11	108206617	108206617	C	T	11:g.108206617C>T	ENST00000278616.4:c.8197C>T	0.25		22	67		73	35	56/63
Metastatic Breast Cancer (INSERM, PLoS Med 2016)	MBC_18	Invasive Breast Carcinoma	X2597_splice	OncoKB: Likely Oncogenic, level_3b;CIViC: NA;MyCancerGenome: not present;CancerHotspot: no;3DHotspot: no	MutationAssessor: impact: , score: undefined;SIFT: NA;Polyphen-2: NA	Splice_Region	SNP			Somatic	NA	GR	11	108203481	108203481	A	T	11:g.108203481A>T	ENST00000278616.4:c.7789-8A>T	0.11		5	39		34	41
Metastatic Breast Cancer (INSERM, PLoS Med 2016)	MBC_205	Invasive Breast Carcinoma	X2067_splice	OncoKB: Likely Oncogenic, level_3b;CIViC: NA;MyCancerGenome: not present;CancerHotspot: no;3DHotspot: no	MutationAssessor: NA;SIFT: NA;Polyphen-2: NA	Splice_Region	SNP			Somatic	NA	GR	11	108188102	108188102	C	T	11:g.108188102C>T	ENST00000278616.4:c.6201C>T	0.12		14	101		133	128	43/63
Bladder Urothelial Carcinoma (TCGA, PanCancer Atlas)	TCGA-XF-A8HI-01	Bladder Urothelial Carcinoma	X356_splice	OncoKB: Likely Oncogenic, level_3b;CIViC: NA;MyCancerGenome: not present;CancerHotspot: no;3DHotspot: no	MutationAssessor: impact: , score: undefined;SIFT: NA;Polyphen-2: NA	Splice_Region	SNP			.	.	.	11	108119657	108119657	C	G	11:g.108119657C>G	ENST00000278616.4:c.1066-3C>G	0.32		6	13		28	66
Adrenocortical Carcinoma (TCGA, PanCancer Atlas)	TCGA-OR-A5LL-01	Adrenocortical Carcinoma	X2996_splice	OncoKB: Likely Oncogenic, level_3b;CIViC: NA;MyCancerGenome: not present;CancerHotspot: no;3DHotspot: no	MutationAssessor: impact: , score: undefined;SIFT: NA;Polyphen-2: NA	Splice_Region	SNP			.	.	.	11	108236049	108236049	T	C	11:g.108236049T>C	ENST00000278616.4:c.8988-3T>C	0.23		16	55		108	51
Kidney Renal Clear Cell Carcinoma (TCGA, PanCancer Atlas)	TCGA-A3-3317-01	Renal Clear Cell Carcinoma	X1370_splice	OncoKB: Likely Oncogenic, level_3b;CIViC: NA;MyCancerGenome: not present;CancerHotspot: no;3DHotspot: no	MutationAssessor: NA;SIFT: NA;Polyphen-2: NA	Splice_Site	DEL			.	.	.	11	108159699	108159704	GTTAGG	-	11:g.108159699_108159704del	ENST00000278616.4:c.4110-4_4111del	0.21		41	157		150	64	28/63
Kidney Renal Clear Cell Carcinoma (TCGA, PanCancer Atlas)	TCGA-BP-4801-01	Renal Clear Cell Carcinoma	A886Kfs*12	OncoKB: Likely Oncogenic, level_3b;CIViC: NA;MyCancerGenome: not present;CancerHotspot: no;3DHotspot: no	MutationAssessor: NA;SIFT: NA;Polyphen-2: NA	Frame_Shift_Del	DEL			.	.	.	11	108139152	108139155	TAGC	-	11:g.108139152_108139155del	ENST00000278616.4:c.2655_2658del	0.17		48	237		426	57	18/63
Liver Hepatocellular Carcinoma (TCGA, PanCancer Atlas)	TCGA-BC-A10W-01	Hepatocellular Carcinoma	E739*	OncoKB: Likely Oncogenic, level_3b;CIViC: NA;MyCancerGenome: not present;CancerHotspot: no;3DHotspot: no	MutationAssessor: NA;SIFT: NA;Polyphen-2: NA	Nonsense_Mutation	SNP			.	.	.	11	108127032	108127032	G	T	11:g.108127032G>T	ENST00000278616.4:c.2215G>T	0.39		41	64		117	93	14/63
Liver Hepatocellular Carcinoma (TCGA, PanCancer Atlas)	TCGA-DD-A73E-01	Hepatocellular Carcinoma	X1637_splice	OncoKB: Likely Oncogenic, level_3b;CIViC: NA;MyCancerGenome: not present;CancerHotspot: no;3DHotspot: no	MutationAssessor: impact: , score: undefined;SIFT: NA;Polyphen-2: NA	Splice_Region	SNP			.	.	.	11	108168011	108168011	T	A	11:g.108168011T>A	ENST00000278616.4:c.4910-3T>A	0.37		14	24		33	118
Lung Squamous Cell Carcinoma (TCGA, PanCancer Atlas)	TCGA-46-6026-01	Lung Squamous Cell Carcinoma	X2544_splice	OncoKB: Likely Oncogenic, level_3b;CIViC: NA;MyCancerGenome: not present;CancerHotspot: no;3DHotspot: no	MutationAssessor: impact: , score: undefined;SIFT: NA;Polyphen-2: NA	Splice_Region	SNP			.	.	.	11	108202603	108202603	C	A	11:g.108202603C>A	ENST00000278616.4:c.7630-3C>A	0.20		16	64		98	193
Pancreatic Adenocarcinoma (TCGA, PanCancer Atlas)	TCGA-FZ-5923-01	Pancreatic Adenocarcinoma	X947_splice	OncoKB: Likely Oncogenic, level_3b;CIViC: NA;MyCancerGenome: not present;CancerHotspot: no;3DHotspot: no	MutationAssessor: NA;SIFT: NA;Polyphen-2: NA	Splice_Site	DEL			.	.	.	11	108141784	108141791	ATCTTAGT	-	11:g.108141784_108141791del	ENST00000278616.4:c.2839-3_2843del	0.18		43	191		72	66	19/63
Pancreatic Adenocarcinoma (TCGA, PanCancer Atlas)	TCGA-HZ-7289-01	Pancreatic Adenocarcinoma	X633_splice	OncoKB: Likely Oncogenic, level_3b;CIViC: NA;MyCancerGenome: not present;CancerHotspot: no;3DHotspot: no	MutationAssessor: impact: , score: undefined;SIFT: NA;Polyphen-2: NA	Splice_Site	SNP			.	.	.	11	108124539	108124539	A	C	11:g.108124539A>C	ENST00000278616.4:c.1899-2A>C	0.60		101	66		61	69
Sarcoma (TCGA, PanCancer Atlas)	TCGA-3R-A8YX-01	Dedifferentiated Liposarcoma	X708_splice	OncoKB: Likely Oncogenic, level_3b;CIViC: NA;MyCancerGenome: not present;CancerHotspot: no;3DHotspot: no	MutationAssessor: impact: , score: undefined;SIFT: NA;Polyphen-2: NA	Splice_Site	SNP		1	.	.	.	11	108124767	108124767	G	T	11:g.108124767G>T	ENST00000278616.4:c.2124+1G>T	0.20		2	8		34	64
Sarcoma (TCGA, PanCancer Atlas)	TCGA-DX-A6B7-01	Leiomyosarcoma	I1404Ffs*2	OncoKB: Likely Oncogenic, level_3b;CIViC: NA;MyCancerGenome: not present;CancerHotspot: no;3DHotspot: no	MutationAssessor: NA;SIFT: NA;Polyphen-2: NA	Frame_Shift_Del	DEL			.	.	.	11	108159801	108159802	AG	T	11:g.108159801_108159802delinsT	ENST00000278616.4:c.4207_4208delinsT	0.18		12	55		63	23	28/63
Skin Cutaneous Melanoma (TCGA, PanCancer Atlas)	TCGA-DA-A1IB-06	Cutaneous Melanoma	X2003_splice	OncoKB: Likely Oncogenic, level_3b;CIViC: NA;MyCancerGenome: not present;CancerHotspot: no;3DHotspot: no	MutationAssessor: impact: , score: undefined;SIFT: NA;Polyphen-2: NA	Splice_Site	SNP			.	.	.	11	108186549	108186549	G	T	11:g.108186549G>T	ENST00000278616.4:c.6007-1G>T	0.13		6	40		32	2116
Skin Cutaneous Melanoma (TCGA, PanCancer Atlas)	TCGA-DA-A1IB-06	Cutaneous Melanoma	G2477*	OncoKB: Likely Oncogenic, level_3b;CIViC: NA;MyCancerGenome: not present;CancerHotspot: no;3DHotspot: no	MutationAssessor: NA;SIFT: NA;Polyphen-2: NA	Nonsense_Mutation	SNP			.	.	.	11	108201062	108201062	G	T	11:g.108201062G>T	ENST00000278616.4:c.7429G>T	0.10	0.01	8	71	1	87	2116	50/63
Thyroid Carcinoma (TCGA, PanCancer Atlas)	TCGA-EL-A3CT-01	Papillary Thyroid Cancer	E16Nfs*18	OncoKB: Likely Oncogenic, level_3b;CIViC: NA;MyCancerGenome: not present;CancerHotspot: no;3DHotspot: no	MutationAssessor: NA;SIFT: NA;Polyphen-2: NA	Frame_Shift_Del	DEL			.	.	.	11	108098397	108098397	G	-	11:g.108098397del	ENST00000278616.4:c.46del	0.18		20	89		108	68	2/63
Colorectal Adenocarcinoma (DFCI, Cell Reports 2016)	coadread_dfci_2016_115875	Colorectal Adenocarcinoma	K2670*	OncoKB: Likely Oncogenic, level_3b;CIViC: NA;MyCancerGenome: not present;CancerHotspot: no;3DHotspot: no	MutationAssessor: NA;SIFT: NA;Polyphen-2: NA	Nonsense_Mutation	SNP			NA	NA	dfci.harvard.edu	11	108204693	108204693	A	T	11:g.108204693A>T	ENST00000278616.4:c.8008A>T							1157	54/63
Colorectal Adenocarcinoma (DFCI, Cell Reports 2016)	coadread_dfci_2016_207430	Colorectal Adenocarcinoma	X2643_splice	OncoKB: Likely Oncogenic, level_3b;CIViC: NA;MyCancerGenome: not present;CancerHotspot: no;3DHotspot: no	MutationAssessor: NA;SIFT: NA;Polyphen-2: NA	Splice_Region	DEL			NA	NA	dfci.harvard.edu	11	108203633	108203633	T	-	11:g.108203633del	ENST00000278616.4:c.7927+13del							1616
Colorectal Adenocarcinoma (DFCI, Cell Reports 2016)	coadread_dfci_2016_3091	Colorectal Adenocarcinoma	X2643_splice	OncoKB: Likely Oncogenic, level_3b;CIViC: NA;MyCancerGenome: not present;CancerHotspot: no;3DHotspot: no	MutationAssessor: NA;SIFT: NA;Polyphen-2: NA	Splice_Region	DEL			NA	NA	dfci.harvard.edu	11	108203633	108203633	T	-	11:g.108203633del	ENST00000278616.4:c.7927+13del							1260
Colorectal Adenocarcinoma (DFCI, Cell Reports 2016)	coadread_dfci_2016_189255	Colorectal Adenocarcinoma	X2643_splice	OncoKB: Likely Oncogenic, level_3b;CIViC: NA;MyCancerGenome: not present;CancerHotspot: no;3DHotspot: no	MutationAssessor: NA;SIFT: NA;Polyphen-2: NA	Splice_Region	DEL			NA	NA	dfci.harvard.edu	11	108203633	108203633	T	-	11:g.108203633del	ENST00000278616.4:c.7927+13del							1245
Colorectal Adenocarcinoma (DFCI, Cell Reports 2016)	coadread_dfci_2016_140903	Colorectal Adenocarcinoma	X2643_splice	OncoKB: Likely Oncogenic, level_3b;CIViC: NA;MyCancerGenome: not present;CancerHotspot: no;3DHotspot: no	MutationAssessor: NA;SIFT: NA;Polyphen-2: NA	Splice_Region	DEL			NA	NA	dfci.harvard.edu	11	108203633	108203633	T	-	11:g.108203633del	ENST00000278616.4:c.7927+13del							888
Colorectal Adenocarcinoma (DFCI, Cell Reports 2016)	coadread_dfci_2016_2439	Colorectal Adenocarcinoma	X2325_splice	OncoKB: Likely Oncogenic, level_3b;CIViC: NA;MyCancerGenome: not present;CancerHotspot: no;3DHotspot: no	MutationAssessor: NA;SIFT: NA;Polyphen-2: NA	Splice_Region	SNP			NA	NA	dfci.harvard.edu	11	108196952	108196952	G	A	11:g.108196952G>A	ENST00000278616.4:c.6975G>A							112	47/63
Colorectal Adenocarcinoma (DFCI, Cell Reports 2016)	coadread_dfci_2016_267922	Colorectal Adenocarcinoma	W2960*	OncoKB: Likely Oncogenic, level_3b;CIViC: NA;MyCancerGenome: not present;CancerHotspot: no;3DHotspot: no	MutationAssessor: NA;SIFT: NA;Polyphen-2: NA	Nonsense_Mutation	SNP			NA	NA	dfci.harvard.edu	11	108235838	108235838	G	A	11:g.108235838G>A	ENST00000278616.4:c.8880G>A							1350	62/63
Colorectal Adenocarcinoma (DFCI, Cell Reports 2016)	coadread_dfci_2016_3020	Colorectal Adenocarcinoma	E2126*	OncoKB: Likely Oncogenic, level_3b;CIViC: NA;MyCancerGenome: not present;CancerHotspot: no;3DHotspot: no	MutationAssessor: NA;SIFT: NA;Polyphen-2: NA	Nonsense_Mutation	SNP		2	NA	NA	dfci.harvard.edu	11	108190709	108190709	G	T	11:g.108190709G>T	ENST00000278616.4:c.6376G>T							75	44/63
Colorectal Adenocarcinoma (DFCI, Cell Reports 2016)	coadread_dfci_2016_3271	Colorectal Adenocarcinoma	X412_splice	OncoKB: Likely Oncogenic, level_3b;CIViC: NA;MyCancerGenome: not present;CancerHotspot: no;3DHotspot: no	MutationAssessor: impact: , score: undefined;SIFT: NA;Polyphen-2: NA	Splice_Site	SNP			NA	NA	dfci.harvard.edu	11	108121427	108121427	G	A	11:g.108121427G>A	ENST00000278616.4:c.1236-1G>A							117
Colorectal Adenocarcinoma (DFCI, Cell Reports 2016)	coadread_dfci_2016_3645	Colorectal Adenocarcinoma	W164*	OncoKB: Likely Oncogenic, level_3b;CIViC: NA;MyCancerGenome: not present;CancerHotspot: no;3DHotspot: no	MutationAssessor: NA;SIFT: NA;Polyphen-2: NA	Nonsense_Mutation	SNP			NA	NA	dfci.harvard.edu	11	108106557	108106557	G	A	11:g.108106557G>A	ENST00000278616.4:c.492G>A							146	5/63
Colorectal Adenocarcinoma (DFCI, Cell Reports 2016)	coadread_dfci_2016_3658	Colorectal Adenocarcinoma	X2066_splice	OncoKB: Likely Oncogenic, level_3b;CIViC: NA;MyCancerGenome: not present;CancerHotspot: no;3DHotspot: no	MutationAssessor: NA;SIFT: NA;Polyphen-2: NA	Splice_Region	DEL			NA	NA	dfci.harvard.edu	11	108186846	108186846	T	-	11:g.108186846del	ENST00000278616.4:c.6198+11del							1132
Colorectal Adenocarcinoma (DFCI, Cell Reports 2016)	coadread_dfci_2016_3690	Colorectal Adenocarcinoma	Q1537*	OncoKB: Likely Oncogenic, level_3b;CIViC: NA;MyCancerGenome: not present;CancerHotspot: no;3DHotspot: no	MutationAssessor: NA;SIFT: NA;Polyphen-2: NA	Nonsense_Mutation	SNP			NA	NA	dfci.harvard.edu	11	108163518	108163518	C	T	11:g.108163518C>T	ENST00000278616.4:c.4609C>T							1103	30/63
Colorectal Adenocarcinoma (DFCI, Cell Reports 2016)	coadread_dfci_2016_4538	Colorectal Adenocarcinoma	X2670_splice	OncoKB: Likely Oncogenic, level_3b;CIViC: NA;MyCancerGenome: not present;CancerHotspot: no;3DHotspot: no	MutationAssessor: impact: , score: undefined;SIFT: NA;Polyphen-2: NA	Splice_Site	SNP			NA	NA	dfci.harvard.edu	11	108204696	108204696	G	T	11:g.108204696G>T	ENST00000278616.4:c.8010+1G>T							321
Breast Invasive Carcinoma (Sanger, Nature 2012)	PD4203a	Invasive Breast Carcinoma	X2151_splice	OncoKB: Likely Oncogenic, level_3b;CIViC: NA;MyCancerGenome: not present;CancerHotspot: no;3DHotspot: no	MutationAssessor: impact: , score: undefined;SIFT: NA;Polyphen-2: NA	Splice_Site	SNP			Unknown	Unknown	Sanger	11	108192027	108192027	G	C	11:g.108192027G>C	ENST00000278616.4:c.6453-1G>C							465
Uterine Carcinosarcoma (Johns Hopkins, Nat Commun 2014)	MM18T	Uterine Carcinosarcoma/Uterine Malignant Mixed Mullerian Tumor	X1773_splice	OncoKB: Likely Oncogenic, level_3b;CIViC: NA;MyCancerGenome: not present;CancerHotspot: no;3DHotspot: no	MutationAssessor: impact: , score: undefined;SIFT: NA;Polyphen-2: NA	Splice_Region	SNP			NA	NA	John Hopkins	11	108172519	108172519	C	A	11:g.108172519C>A	ENST00000278616.4:c.5319+3C>A							5596
Breast Cancer (SMC 2018)	brca_smc_2018_BB01_111	Breast Invasive Ductal Carcinoma	X1332_splice	OncoKB: Likely Oncogenic, level_3b;CIViC: NA;MyCancerGenome: not present;CancerHotspot: no;3DHotspot: no	MutationAssessor: impact: , score: undefined;SIFT: NA;Polyphen-2: NA	Splice_Site	SNP		1	NA	NA	NA	11	108158326	108158326	G	C	11:g.108158326G>C	ENST00000278616.4:c.3994-1G>C							313
Breast Cancer (SMC 2018)	brca_smc_2018_BR374	Breast Invasive Ductal Carcinoma	V1292*	OncoKB: Likely Oncogenic, level_3b;CIViC: NA;MyCancerGenome: not present;CancerHotspot: no;3DHotspot: no	MutationAssessor: NA;SIFT: NA;Polyphen-2: NA	Frame_Shift_Del	DEL			NA	NA	NA	11	108155076	108155076	T	-	11:g.108155076del	ENST00000278616.4:c.3870del							16	26/63
Uterine Corpus Endometrial Carcinoma (TCGA, PanCancer Atlas)	TCGA-A5-A1OK-01	Uterine Endometrioid Carcinoma	Q2028*	OncoKB: Likely Oncogenic, level_3b;CIViC: NA;MyCancerGenome: not present;CancerHotspot: no;3DHotspot: no	MutationAssessor: NA;SIFT: NA;Polyphen-2: NA	Nonsense_Mutation	SNP			.	.	.	11	108186625	108186625	C	T	11:g.108186625C>T	ENST00000278616.4:c.6082C>T	0.10		4	35		28	65	41/63
Uterine Corpus Endometrial Carcinoma (TCGA, PanCancer Atlas)	TCGA-AJ-A23O-01	Uterine Endometrioid Carcinoma	Q87*	OncoKB: Likely Oncogenic, level_3b;CIViC: NA;MyCancerGenome: not present;CancerHotspot: no;3DHotspot: no	MutationAssessor: NA;SIFT: NA;Polyphen-2: NA	Nonsense_Mutation	SNP			.	.	.	11	108099978	108099978	C	T	11:g.108099978C>T	ENST00000278616.4:c.259C>T	0.30	0.03	12	28	1	31	864	4/63
Uterine Corpus Endometrial Carcinoma (TCGA, PanCancer Atlas)	TCGA-AJ-A3BH-01	Uterine Endometrioid Carcinoma	K477Vfs*9	OncoKB: Likely Oncogenic, level_3b;CIViC: NA;MyCancerGenome: not present;CancerHotspot: no;3DHotspot: no	MutationAssessor: NA;SIFT: NA;Polyphen-2: NA	Frame_Shift_Del	DEL			.	.	.	11	108121619	108121620	AA	-	11:g.108121619_108121620del	ENST00000278616.4:c.1429_1430del	0.22		10	36		44	2677	10/63
Uterine Corpus Endometrial Carcinoma (TCGA, PanCancer Atlas)	TCGA-AP-A056-01	Uterine Endometrioid Carcinoma	E71*	OncoKB: Likely Oncogenic, level_3b;CIViC: NA;MyCancerGenome: not present;CancerHotspot: no;3DHotspot: no	MutationAssessor: NA;SIFT: NA;Polyphen-2: NA	Nonsense_Mutation	SNP			.	.	.	11	108099930	108099930	G	T	11:g.108099930G>T	ENST00000278616.4:c.211G>T	0.10		6	54		70	8230	4/63
Uterine Corpus Endometrial Carcinoma (TCGA, PanCancer Atlas)	TCGA-AP-A0LM-01	Uterine Endometrioid Carcinoma	X25_splice	OncoKB: Likely Oncogenic, level_3b;CIViC: NA;MyCancerGenome: not present;CancerHotspot: no;3DHotspot: no	MutationAssessor: impact: , score: undefined;SIFT: NA;Polyphen-2: NA	Splice_Site	SNP			.	.	.	11	108098502	108098502	G	T	11:g.108098502G>T	ENST00000278616.4:c.73-1G>T	0.09		14	150		320	13187
Uterine Corpus Endometrial Carcinoma (TCGA, PanCancer Atlas)	TCGA-AP-A1DK-01	Uterine Endometrioid Carcinoma	G2382*	OncoKB: Likely Oncogenic, level_3b;CIViC: NA;MyCancerGenome: not present;CancerHotspot: no;3DHotspot: no	MutationAssessor: NA;SIFT: NA;Polyphen-2: NA	Nonsense_Mutation	SNP			.	.	.	11	108199802	108199802	G	T	11:g.108199802G>T	ENST00000278616.4:c.7144G>T	0.33		21	43		64	10312	49/63
Uterine Corpus Endometrial Carcinoma (TCGA, PanCancer Atlas)	TCGA-BK-A6W3-01	Uterine Endometrioid Carcinoma	E2374*	OncoKB: Likely Oncogenic, level_3b;CIViC: NA;MyCancerGenome: not present;CancerHotspot: no;3DHotspot: no	MutationAssessor: NA;SIFT: NA;Polyphen-2: NA	Nonsense_Mutation	SNP	diploid		.	.	.	11	108199778	108199778	G	T	11:g.108199778G>T	ENST00000278616.4:c.7120G>T	0.36		60	105		98	3921	49/63
Uterine Corpus Endometrial Carcinoma (TCGA, PanCancer Atlas)	TCGA-D1-A16V-01	Uterine Endometrioid Carcinoma	X2363_splice	OncoKB: Likely Oncogenic, level_3b;CIViC: NA;MyCancerGenome: not present;CancerHotspot: no;3DHotspot: no	MutationAssessor: impact: , score: undefined;SIFT: NA;Polyphen-2: NA	Splice_Site	SNP			.	.	.	11	108198487	108198487	T	A	11:g.108198487T>A	ENST00000278616.4:c.7089+2T>A	0.61		79	50		150	40
Uterine Corpus Endometrial Carcinoma (TCGA, PanCancer Atlas)	TCGA-D1-A1NS-01	Uterine Endometrioid Carcinoma	*3057Cext*29	OncoKB: Likely Oncogenic, level_3b;CIViC: NA;MyCancerGenome: not present;CancerHotspot: no;3DHotspot: no	MutationAssessor: NA;SIFT: NA;Polyphen-2: NA	Nonstop_Mutation	SNP			.	.	.	11	108236235	108236235	A	T	11:g.108236235A>T	ENST00000278616.4:c.9171A>T	0.29		11	27		42	289	63/63
Uterine Corpus Endometrial Carcinoma (TCGA, PanCancer Atlas)	TCGA-DF-A2KZ-01	Uterine Endometrioid Carcinoma	G301Vfs*19	OncoKB: Likely Oncogenic, level_3b;CIViC: NA;MyCancerGenome: not present;CancerHotspot: no;3DHotspot: no	MutationAssessor: NA;SIFT: NA;Polyphen-2: NA	Frame_Shift_Del	DEL			.	.	.	11	108115748	108115748	A	-	11:g.108115748del	ENST00000278616.4:c.900del	0.21		11	42		50	598	7/63
Uterine Corpus Endometrial Carcinoma (TCGA, PanCancer Atlas)	TCGA-EO-A22X-01	Uterine Endometrioid Carcinoma	S1455R	OncoKB: Likely Oncogenic, level_3b;CIViC: NA;MyCancerGenome: not present;CancerHotspot: no;3DHotspot: no	MutationAssessor: impact: medium, score: 2.35;SIFT: impact: tolerated, score: 0.08;Polyphen-2: impact: benign, score: 0.255	Missense_Mutation	SNP			.	.	.	11	108160455	108160455	A	C	11:g.108160455A>C	ENST00000278616.4:c.4363A>C	0.20		10	40		67	9429	29/63
Uterine Corpus Endometrial Carcinoma (TCGA, PanCancer Atlas)	TCGA-EO-A3AU-01	Uterine Endometrioid Carcinoma	R1898Pfs*6	OncoKB: Likely Oncogenic, level_3b;CIViC: NA;MyCancerGenome: not present;CancerHotspot: no;3DHotspot: no	MutationAssessor: NA;SIFT: NA;Polyphen-2: NA	Frame_Shift_Ins	INS			.	.	.	11	108178634	108178635	-	T	11:g.108178634_108178635insT	ENST00000278616.4:c.5690dup	0.17		8	38		43	669	38/63
Uterine Corpus Endometrial Carcinoma (TCGA, PanCancer Atlas)	TCGA-EO-A3B0-01	Uterine Endometrioid Carcinoma	S712*	OncoKB: Likely Oncogenic, level_3b;CIViC: NA;MyCancerGenome: not present;CancerHotspot: no;3DHotspot: no	MutationAssessor: NA;SIFT: NA;Polyphen-2: NA	Nonsense_Mutation	SNP			.	.	.	11	108126952	108126952	C	A	11:g.108126952C>A	ENST00000278616.4:c.2135C>A	0.31		20	44		47	10909	14/63
Uterine Corpus Endometrial Carcinoma (TCGA, PanCancer Atlas)	TCGA-EY-A54A-01	Uterine Endometrioid Carcinoma	A78Efs*38	OncoKB: Likely Oncogenic, level_3b;CIViC: NA;MyCancerGenome: not present;CancerHotspot: no;3DHotspot: no	MutationAssessor: NA;SIFT: NA;Polyphen-2: NA	Frame_Shift_Del	DEL			.	.	.	11	108099952	108099952	C	-	11:g.108099952del	ENST00000278616.4:c.233del	0.21		16	61		45	102	4/63
Uterine Corpus Endometrial Carcinoma (TCGA, PanCancer Atlas)	TCGA-QF-A5YS-01	Uterine Mixed Endometrial Carcinoma	S2283*	OncoKB: Likely Oncogenic, level_3b;CIViC: NA;MyCancerGenome: not present;CancerHotspot: no;3DHotspot: no	MutationAssessor: NA;SIFT: NA;Polyphen-2: NA	Nonsense_Mutation	SNP			.	.	.	11	108196825	108196825	C	A	11:g.108196825C>A	ENST00000278616.4:c.6848C>A	0.47		14	16		55	1562	47/63
Breast Invasive Carcinoma (TCGA, PanCancer Atlas)	TCGA-A8-A07P-01	Breast Invasive Ductal Carcinoma	L1574Ffs*11	OncoKB: Likely Oncogenic, level_3b;CIViC: NA;MyCancerGenome: not present;CancerHotspot: no;3DHotspot: no	MutationAssessor: NA;SIFT: NA;Polyphen-2: NA	Frame_Shift_Del	DEL			.	.	.	11	108164150	108164152	GCG	T	11:g.108164150_108164152delinsT	ENST00000278616.4:c.4722_4724delinsT	0.55		65	54		396	46	31/63
Colorectal Adenocarcinoma (TCGA, PanCancer Atlas)	TCGA-G5-6641-01	Rectal Adenocarcinoma	X1921_splice	OncoKB: Likely Oncogenic, level_3b;CIViC: NA;MyCancerGenome: not present;CancerHotspot: no;3DHotspot: no	MutationAssessor: NA;SIFT: NA;Polyphen-2: NA	Splice_Site	SNP			.	.	.	11	108178712	108178712	G	T	11:g.108178712G>T	ENST00000278616.4:c.5762+1G>T	0.36		21	38		115	93
Colorectal Adenocarcinoma (TCGA, PanCancer Atlas)	TCGA-A6-4105-01	Colon Adenocarcinoma	E708*	OncoKB: Likely Oncogenic, level_3b;CIViC: NA;MyCancerGenome: not present;CancerHotspot: no;3DHotspot: no	MutationAssessor: NA;SIFT: NA;Polyphen-2: NA	Nonsense_Mutation	SNP		1	.	.	.	11	108124764	108124764	G	T	11:g.108124764G>T	ENST00000278616.4:c.2122G>T	0.48		31	33		70	144	13/63
Colorectal Adenocarcinoma (TCGA, PanCancer Atlas)	TCGA-AA-3678-01	Colon Adenocarcinoma	T1609*	OncoKB: Likely Oncogenic, level_3b;CIViC: NA;MyCancerGenome: not present;CancerHotspot: no;3DHotspot: no	MutationAssessor: NA;SIFT: NA;Polyphen-2: NA	Frame_Shift_Ins	INS			.	.	.	11	108165699	108165700	-	TG	11:g.108165699_108165700insTG	ENST00000278616.4:c.4823_4824dup	0.20		32	129		213	66	32/63
Colorectal Adenocarcinoma (TCGA, PanCancer Atlas)	TCGA-AA-3695-01	Colon Adenocarcinoma	X1249_splice	OncoKB: Likely Oncogenic, level_3b;CIViC: NA;MyCancerGenome: not present;CancerHotspot: no;3DHotspot: no	MutationAssessor: impact: , score: undefined;SIFT: NA;Polyphen-2: NA	Splice_Site	SNP			.	.	.	11	108154952	108154952	A	G	11:g.108154952A>G	ENST00000278616.4:c.3747-2A>G	0.40		31	47		90	147
Colorectal Adenocarcinoma (TCGA, PanCancer Atlas)	TCGA-AA-3819-01	Colon Adenocarcinoma	X1726_splice	OncoKB: Likely Oncogenic, level_3b;CIViC: NA;MyCancerGenome: not present;CancerHotspot: no;3DHotspot: no	MutationAssessor: impact: , score: undefined;SIFT: NA;Polyphen-2: NA	Splice_Site	SNP			.	.	.	11	108172374	108172374	G	A	11:g.108172374G>A	ENST00000278616.4:c.5178-1G>A	0.39		46	73		176	177
Colorectal Adenocarcinoma (TCGA, PanCancer Atlas)	TCGA-AA-3854-01	Mucinous Adenocarcinoma of the Colon and Rectum	X1773_splice	OncoKB: Likely Oncogenic, level_3b;CIViC: NA;MyCancerGenome: not present;CancerHotspot: no;3DHotspot: no	MutationAssessor: impact: , score: undefined;SIFT: NA;Polyphen-2: NA	Splice_Site	SNP			.	.	.	11	108172517	108172517	G	A	11:g.108172517G>A	ENST00000278616.4:c.5319+1G>A	0.87		99	15		137	138
Colorectal Adenocarcinoma (TCGA, PanCancer Atlas)	TCGA-AD-6889-01	Colon Adenocarcinoma	L2231Wfs*4	OncoKB: Likely Oncogenic, level_3b;CIViC: NA;MyCancerGenome: not present;CancerHotspot: no;3DHotspot: no	MutationAssessor: NA;SIFT: NA;Polyphen-2: NA	Frame_Shift_Del	DEL		1	.	.	.	11	108196153	108196153	T	-	11:g.108196153del	ENST00000278616.4:c.6692del	0.34		29	56		70	1702	46/63
Colorectal Adenocarcinoma (TCGA, PanCancer Atlas)	TCGA-CA-6715-01	Colon Adenocarcinoma	S151*	OncoKB: Likely Oncogenic, level_3b;CIViC: NA;MyCancerGenome: not present;CancerHotspot: no;3DHotspot: no	MutationAssessor: NA;SIFT: NA;Polyphen-2: NA	Frame_Shift_Del	DEL		2	.	.	.	11	108106511	108106514	TTCT	-	11:g.108106511_108106514del	ENST00000278616.4:c.450_453del	0.42		46	63		175	96	5/63
Colorectal Adenocarcinoma (TCGA, PanCancer Atlas)	TCGA-CK-6746-01	Colon Adenocarcinoma	F627Sfs*22	OncoKB: Likely Oncogenic, level_3b;CIViC: NA;MyCancerGenome: not present;CancerHotspot: no;3DHotspot: no	MutationAssessor: NA;SIFT: NA;Polyphen-2: NA	Frame_Shift_Del	DEL		1	.	.	.	11	108123616	108123616	T	-	11:g.108123616del	ENST00000278616.4:c.1880del	0.30		119	278		345	1197	12/63
Colorectal Adenocarcinoma (TCGA, PanCancer Atlas)	TCGA-CK-6748-01	Mucinous Adenocarcinoma of the Colon and Rectum	G1642Wfs*23	OncoKB: Likely Oncogenic, level_3b;CIViC: NA;MyCancerGenome: not present;CancerHotspot: no;3DHotspot: no	MutationAssessor: NA;SIFT: NA;Polyphen-2: NA	Frame_Shift_Ins	INS		1	.	.	.	11	108168026	108168027	-	T	11:g.108168026_108168027insT	ENST00000278616.4:c.4923dup	0.43		13	17		28	57	33/63
Colorectal Adenocarcinoma (TCGA, PanCancer Atlas)	TCGA-CM-4743-01	Colon Adenocarcinoma	X1331_splice	OncoKB: Likely Oncogenic, level_3b;CIViC: NA;MyCancerGenome: not present;CancerHotspot: no;3DHotspot: no	MutationAssessor: NA;SIFT: NA;Polyphen-2: NA	Splice_Region	SNP			.	.	.	11	108155200	108155200	G	A	11:g.108155200G>A	ENST00000278616.4:c.3993G>A	0.18		19	85		120	1106	26/63
Colorectal Adenocarcinoma (TCGA, PanCancer Atlas)	TCGA-G4-6320-01	Colon Adenocarcinoma	R1973Efs*17	OncoKB: Likely Oncogenic, level_3b;CIViC: NA;MyCancerGenome: not present;CancerHotspot: no;3DHotspot: no	MutationAssessor: NA;SIFT: NA;Polyphen-2: NA	Frame_Shift_Del	DEL			.	.	.	11	108181038	108181038	A	-	11:g.108181038del	ENST00000278616.4:c.5917del	0.17		24	118		86	1015	39/63
Colorectal Adenocarcinoma (TCGA, PanCancer Atlas)	TCGA-G4-6628-01	Colon Adenocarcinoma	V1446Cfs*2	OncoKB: Likely Oncogenic, level_3b;CIViC: NA;MyCancerGenome: not present;CancerHotspot: no;3DHotspot: no	MutationAssessor: NA;SIFT: NA;Polyphen-2: NA	Frame_Shift_Ins	INS		1	.	.	.	11	108160424	108160425	-	T	11:g.108160424_108160425insT	ENST00000278616.4:c.4335dup	0.18		20	90		79	1874	29/63
Head and Neck Squamous Cell Carcinoma (TCGA, PanCancer Atlas)	TCGA-CN-6018-01	Head and Neck Squamous Cell Carcinoma	X1726_splice	OncoKB: Likely Oncogenic, level_3b;CIViC: NA;MyCancerGenome: not present;CancerHotspot: no;3DHotspot: no	MutationAssessor: impact: , score: undefined;SIFT: NA;Polyphen-2: NA	Splice_Region	SNP			.	.	.	11	108172372	108172372	C	T	11:g.108172372C>T	ENST00000278616.4:c.5178-3C>T	0.18		15	67		67	97
Head and Neck Squamous Cell Carcinoma (TCGA, PanCancer Atlas)	TCGA-CQ-7063-01	Head and Neck Squamous Cell Carcinoma	X25_splice	OncoKB: Likely Oncogenic, level_3b;CIViC: NA;MyCancerGenome: not present;CancerHotspot: no;3DHotspot: no	MutationAssessor: impact: , score: undefined;SIFT: NA;Polyphen-2: NA	Splice_Region	SNP			.	.	.	11	108098500	108098500	C	G	11:g.108098500C>G	ENST00000278616.4:c.73-3C>G	0.20		26	101		97	122
Lung Adenocarcinoma (TCGA, PanCancer Atlas)	TCGA-17-Z060-01	Lung Adenocarcinoma	E953*	OncoKB: Likely Oncogenic, level_3b;CIViC: NA;MyCancerGenome: not present;CancerHotspot: no;3DHotspot: no	MutationAssessor: NA;SIFT: NA;Polyphen-2: NA	Nonsense_Mutation	SNP			.	.	.	11	108141809	108141809	G	T	11:g.108141809G>T	ENST00000278616.4:c.2857G>T	0.41	0.02	45	64	2	120	217	19/63
Pediatric Pan-Cancer (DKFZ, Nature 2017)	SJHGG042	High-Grade Glioma, NOS	Q466*	OncoKB: Likely Oncogenic, level_3b;CIViC: NA;MyCancerGenome: not present;CancerHotspot: no;3DHotspot: no	MutationAssessor: NA;SIFT: NA;Polyphen-2: NA	Nonsense_Mutation	SNP		1	NA	Untested	.	11	108121588	108121588	C	T	11:g.108121588C>T	ENST00000278616.4:c.1396C>T							17	10/63
Intrahepatic Cholangiocarcinoma (Shanghai, Nat Commun 2014)	ihch_smmu_34	Intrahepatic Cholangiocarcinoma	Q466*	OncoKB: Likely Oncogenic, level_3b;CIViC: NA;MyCancerGenome: not present;CancerHotspot: no;3DHotspot: no	MutationAssessor: NA;SIFT: NA;Polyphen-2: NA	Nonsense_Mutation	SNP		1	Somatic	NA	http://www.wuxiapptec.com	11	108121588	108121588	C	T	11:g.108121588C>T	ENST00000278616.4:c.1396C>T							31	10/63
Breast Cancer (MSKCC, NPJ Breast Cancer 2019)	s_DS_bkm_035_T	Invasive Breast Carcinoma	F2827L	OncoKB: Likely Oncogenic, level_3b;CIViC: NA;MyCancerGenome: not present;CancerHotspot: no;3DHotspot: no	MutationAssessor: impact: low, score: 1.235;SIFT: impact: deleterious, score: 0;Polyphen-2: impact: probably_damaging, score: 0.998	Missense_Mutation	SNP			SOMATIC_VS_POOL	NA	MSK-IMPACT	11	108216532	108216532	T	G	11:g.108216532T>G	ENST00000278616.4:c.8481T>G	0.17		80	392		1424	14	58/63
Breast Cancer (MSKCC, NPJ Breast Cancer 2019)	s_DS_bkm_055_T	Invasive Breast Carcinoma	X62_splice	OncoKB: Likely Oncogenic, level_3b;CIViC: NA;MyCancerGenome: not present;CancerHotspot: no;3DHotspot: no	MutationAssessor: impact: , score: undefined;SIFT: NA;Polyphen-2: NA	Splice_Site	SNP			SOMATIC_VS_POOL	NA	MSK-IMPACT	11	108099904	108099904	G	T	11:g.108099904G>T	ENST00000278616.4:c.186-1G>T	0.66		190	96		680	4
Non-Small Cell Lung Cancer (MSK, Cancer Cell 2018)	nsclc_mskcc_2018s41	Lung Adenocarcinoma	X301_splice	OncoKB: Likely Oncogenic, level_3b;CIViC: NA;MyCancerGenome: not present;CancerHotspot: no;3DHotspot: no	MutationAssessor: impact: , score: undefined;SIFT: NA;Polyphen-2: NA	Splice_Region	SNP			NA	NA	MSKCC	11	108117683	108117683	G	C	11:g.108117683G>C	ENST00000278616.4:c.902-8G>C	0.44		46	59			893
SUMMIT - Neratinib Basket Study (Multi-Institute, Nature 2018)	114	Lung Adenocarcinoma	S47*	OncoKB: Likely Oncogenic, level_3b;CIViC: NA;MyCancerGenome: not present;CancerHotspot: no;3DHotspot: no	MutationAssessor: NA;SIFT: NA;Polyphen-2: NA	Nonsense_Mutation	SNP		1	NA	NA	NA	11	108098570	108098570	C	G	11:g.108098570C>G	ENST00000278616.4:c.140C>G	0.30		79	188			4	3/63
SUMMIT - Neratinib Basket Study (Multi-Institute, Nature 2018)	73	Urethral Urothelial Carcinoma	X2929_splice	OncoKB: Likely Oncogenic, level_3b;CIViC: NA;MyCancerGenome: not present;CancerHotspot: no;3DHotspot: no	MutationAssessor: impact: , score: undefined;SIFT: NA;Polyphen-2: NA	Splice_Site	SNP			NA	NA	NA	11	108225537	108225537	G	C	11:g.108225537G>C	ENST00000278616.4:c.8787-1G>C	0.28		97	248			20
SUMMIT - Neratinib Basket Study (Multi-Institute, Nature 2018)	73	Urethral Urothelial Carcinoma	D932Rfs*32	OncoKB: Likely Oncogenic, level_3b;CIViC: NA;MyCancerGenome: not present;CancerHotspot: no;3DHotspot: no	MutationAssessor: NA;SIFT: NA;Polyphen-2: NA	Frame_Shift_Del	DEL			NA	NA	NA	11	108139291	108139304	TGATTCTAGCACGC	-	11:g.108139291_108139304del	ENST00000278616.4:c.2794_2807del	0.14		45	275			20	18/63
Pediatric Pan-cancer (Columbia U, Genome Med 2016)	PIP15-18739-T1	Ewing Sarcoma	L544Wfs*3	OncoKB: Likely Oncogenic, level_3b;CIViC: NA;MyCancerGenome: not present;CancerHotspot: no;3DHotspot: no	MutationAssessor: NA;SIFT: NA;Polyphen-2: NA	Frame_Shift_Del	DEL		2	NA	NA	.	11	108122587	108122587	T	-	11:g.108122587del	ENST00000278616.4:c.1631del							2328	11/63
Pediatric Pan-cancer (Columbia U, Genome Med 2016)	PIP14-13487-T1	Chondroblastic Osteosarcoma	X166_splice	OncoKB: Likely Oncogenic, level_3b;CIViC: NA;MyCancerGenome: not present;CancerHotspot: no;3DHotspot: no	MutationAssessor: NA;SIFT: NA;Polyphen-2: NA	Splice_Region	DEL			NA	NA	.	11	108114676	108114676	T	-	11:g.108114676del	ENST00000278616.4:c.497-4del							239
Pediatric Pan-cancer (Columbia U, Genome Med 2016)	PIP14-13487-T1	Chondroblastic Osteosarcoma	X412_splice	OncoKB: Likely Oncogenic, level_3b;CIViC: NA;MyCancerGenome: not present;CancerHotspot: no;3DHotspot: no	MutationAssessor: NA;SIFT: NA;Polyphen-2: NA	Splice_Region	INS			NA	NA	.	11	108121425	108121426	-	T	11:g.108121425_108121426insT	ENST00000278616.4:c.1236-3dup							239
Metastatic Solid Cancers (UMich, Nature 2017)	MO_1039	Intrahepatic Cholangiocarcinoma	K578Efs*11	OncoKB: Likely Oncogenic, level_3b;CIViC: NA;MyCancerGenome: not present;CancerHotspot: no;3DHotspot: no	MutationAssessor: NA;SIFT: NA;Polyphen-2: NA	Frame_Shift_Ins	INS			NA	NA	University of Michigan	11	108122688	108122688	A	GA	11:g.108122688delinsGA		0.49		20	21		31	30
Metastatic Solid Cancers (UMich, Nature 2017)	MO_1146	Cutaneous Melanoma	Q852*	OncoKB: Likely Oncogenic, level_3b;CIViC: NA;MyCancerGenome: not present;CancerHotspot: no;3DHotspot: no	MutationAssessor: NA;SIFT: NA;Polyphen-2: NA	Nonsense_Mutation	SNP		1	NA	NA	University of Michigan	11	108137985	108137985	C	T	11:g.108137985C>T	ENST00000278616.4:c.2554C>T	0.13		13	91		92	2209	17/63
Metastatic Solid Cancers (UMich, Nature 2017)	MO_1226	Angiosarcoma	W1933*	OncoKB: Likely Oncogenic, level_3b;CIViC: NA;MyCancerGenome: not present;CancerHotspot: no;3DHotspot: no	MutationAssessor: NA;SIFT: NA;Polyphen-2: NA	Nonsense_Mutation	SNP			NA	NA	University of Michigan	11	108180923	108180923	G	A	11:g.108180923G>A	ENST00000278616.4:c.5799G>A	0.17		16	79		54	97	39/63
Metastatic Solid Cancers (UMich, Nature 2017)	MO_1363	Poorly Differentiated Carcinoma, NOS	E2126Gfs*20	OncoKB: Likely Oncogenic, level_3b;CIViC: NA;MyCancerGenome: not present;CancerHotspot: no;3DHotspot: no	MutationAssessor: NA;SIFT: NA;Polyphen-2: NA	Frame_Shift_Ins	INS		2	NA	NA	University of Michigan	11	108190710	108190729	AATCATTGTACAATGCTCTA	GAATCATTGTACAATGCTCTA	11:g.108190710_108190729delinsGAATCATTGTACAATGCTCTA		0.25		31	94		84	2399
Metastatic Solid Cancers (UMich, Nature 2017)	TP_2013	Angiosarcoma	K1033Efs*15	OncoKB: Likely Oncogenic, level_3b;CIViC: NA;MyCancerGenome: not present;CancerHotspot: no;3DHotspot: no	MutationAssessor: NA;SIFT: NA;Polyphen-2: NA	Frame_Shift_Ins	INS			NA	NA	University of Michigan	11	108143278	108143306	AAATATATATTCTCTGTAAGAATGGCCCT	GAAATATATATTCTCTGTAAGAATGGCCCT	11:g.108143278_108143306delinsGAAATATATATTCTCTGTAAGAATGGCCCT		0.11		6	48		30	30
Colon Cancer (CPTAC-2 Prospective, Cell 2019)	11CO020	Colon Adenocarcinoma	E1228*	OncoKB: Likely Oncogenic, level_3b;CIViC: NA;MyCancerGenome: not present;CancerHotspot: no;3DHotspot: no	MutationAssessor: NA;SIFT: NA;Polyphen-2: NA	Nonsense_Mutation	SNP			NA	NA	NA	11	108153542	108153542	G	T	11:g.108153542G>T	ENST00000278616.4:c.3682G>T							145	25/63
Colon Cancer (CPTAC-2 Prospective, Cell 2019)	11CO070	Colon Adenocarcinoma	G294*	OncoKB: Likely Oncogenic, level_3b;CIViC: NA;MyCancerGenome: not present;CancerHotspot: no;3DHotspot: no	MutationAssessor: NA;SIFT: NA;Polyphen-2: NA	Nonsense_Mutation	SNP			NA	NA	NA	11	108115732	108115732	G	T	11:g.108115732G>T	ENST00000278616.4:c.880G>T							9438	7/63
Colon Cancer (CPTAC-2 Prospective, Cell 2019)	05CO048	Colon Adenocarcinoma	R386Gfs*4	OncoKB: Likely Oncogenic, level_3b;CIViC: NA;MyCancerGenome: not present;CancerHotspot: no;3DHotspot: no	MutationAssessor: NA;SIFT: NA;Polyphen-2: NA	Frame_Shift_Del	DEL			NA	NA	NA	11	108119747	108119747	A	-	11:g.108119747del	ENST00000278616.4:c.1156del							1118	9/63
Colon Cancer (CPTAC-2 Prospective, Cell 2019)	11CO020	Colon Adenocarcinoma	R2568Ifs*5	OncoKB: Likely Oncogenic, level_3b;CIViC: NA;MyCancerGenome: not present;CancerHotspot: no;3DHotspot: no	MutationAssessor: NA;SIFT: NA;Polyphen-2: NA	Frame_Shift_Ins	INS			NA	NA	NA	11	108202652	108202653	-	TATACTGGCCTTAGCAAATGCAAACA	11:g.108202652_108202653insTATACTGGCCTTAGCAAATGCAAACA	ENST00000278616.4:c.7677_7702dup							145	52/63
Bladder Urothelial Carcinoma (BGI, Nat Genet 2013)	B89-4	Bladder Urothelial Carcinoma	T2666I	OncoKB: Likely Oncogenic, level_3b;CIViC: NA;MyCancerGenome: not present;CancerHotspot: no;3DHotspot: no	MutationAssessor: impact: medium, score: 3.155;SIFT: impact: deleterious, score: 0;Polyphen-2: impact: probably_damaging, score: 1	Missense_Mutation	SNP		5	NA	NA	BGI	11	108204682	108204682	C	T	11:g.108204682C>T	ENST00000278616.4:c.7997C>T							219	54/63
Bladder Urothelial Carcinoma (BGI, Nat Genet 2013)	B59	Bladder Urothelial Carcinoma	X1026_splice	OncoKB: Likely Oncogenic, level_3b;CIViC: NA;MyCancerGenome: not present;CancerHotspot: no;3DHotspot: no	MutationAssessor: impact: low, score: 1.74;SIFT: NA;Polyphen-2: NA	Splice_Site	SNP		2	NA	NA	BGI	11	108142134	108142134	G	C	11:g.108142134G>C	ENST00000278616.4:c.3077+1G>C							130
Bladder Urothelial Carcinoma (BGI, Nat Genet 2013)	B78	Bladder Urothelial Carcinoma	E968*	OncoKB: Likely Oncogenic, level_3b;CIViC: NA;MyCancerGenome: not present;CancerHotspot: no;3DHotspot: no	MutationAssessor: NA;SIFT: NA;Polyphen-2: NA	Nonsense_Mutation	SNP		2	NA	NA	BGI	11	108141854	108141854	G	T	11:g.108141854G>T	ENST00000278616.4:c.2902G>T							103	19/63
Glioblastoma Multiforme (TCGA, PanCancer Atlas)	TCGA-06-5416-01	Glioblastoma Multiforme	E2884*	OncoKB: Likely Oncogenic, level_3b;CIViC: NA;MyCancerGenome: not present;CancerHotspot: no;3DHotspot: no	MutationAssessor: NA;SIFT: NA;Polyphen-2: NA	Nonsense_Mutation	SNP			.	.	.	11	108218071	108218071	G	T	11:g.108218071G>T	ENST00000278616.4:c.8650G>T	0.42	0.0060	74	103	1	165	12177	59/63
Adenoid Cystic Carcinoma Project (J Clin Invest 2019)	XRN-AANAT8	Adenoid Cystic Carcinoma	E1091Vfs*4	OncoKB: Likely Oncogenic, level_3b;CIViC: NA;MyCancerGenome: not present;CancerHotspot: no;3DHotspot: no	MutationAssessor: NA;SIFT: NA;Polyphen-2: NA	Frame_Shift_Del	DEL			SOMATIC	unknown	Foundation	11	108143567	108143568	AG	-	11:g.108143567_108143568del	ENST00000278616.4:c.3272_3273del	0.14		88	540			5	22/63
Adenoid Cystic Carcinoma Project (J Clin Invest 2019)	XRN-1N3FNJ	Adenoid Cystic Carcinoma	I2356_Q2358del	OncoKB: Likely Oncogenic, level_3b;CIViC: NA;MyCancerGenome: not present;CancerHotspot: no;3DHotspot: no	MutationAssessor: NA;SIFT: NA;Polyphen-2: NA	In_Frame_Del	DEL			SOMATIC	unknown	Foundation	11	108198463	108198471	TCATGCAGA	-	11:g.108198463_108198471del	ENST00000278616.4:c.7067_7075del	0.26		107	306			9	48/63
Adenoid Cystic Carcinoma Project (J Clin Invest 2019)	XRN-8XULXY	Adenoid Cystic Carcinoma	X356_splice	OncoKB: Likely Oncogenic, level_3b;CIViC: NA;MyCancerGenome: not present;CancerHotspot: no;3DHotspot: no	MutationAssessor: impact: , score: undefined;SIFT: NA;Polyphen-2: NA	Splice_Site	SNP			SOMATIC	unknown	Foundation	11	108119659	108119659	G	A	11:g.108119659G>A	ENST00000278616.4:c.1066-1G>A	0.23		167	561			8
Adenoid Cystic Carcinoma Project (J Clin Invest 2019)	XRN-2MGYJ6	Adenoid Cystic Carcinoma	X2505_splice	OncoKB: Likely Oncogenic, level_3b;CIViC: NA;MyCancerGenome: not present;CancerHotspot: no;3DHotspot: no	MutationAssessor: impact: , score: undefined;SIFT: NA;Polyphen-2: NA	Splice_Site	SNP			SOMATIC	unknown	Foundation	11	108201149	108201149	G	A	11:g.108201149G>A	ENST00000278616.4:c.7515+1G>A	0.41		85	123			8
Adenoid Cystic Carcinoma Project (J Clin Invest 2019)	XRN-JSYYMP	Adenoid Cystic Carcinoma	V2424G	OncoKB: Likely Oncogenic, level_3b;CIViC: NA;MyCancerGenome: not present;CancerHotspot: no;3DHotspot: no	MutationAssessor: impact: medium, score: 2.535;SIFT: impact: deleterious, score: 0;Polyphen-2: impact: probably_damaging, score: 0.996	Missense_Mutation	SNP		2	SOMATIC	unknown	Foundation	11	108199929	108199929	T	G	11:g.108199929T>G	ENST00000278616.4:c.7271T>G	0.45		235	288			10	49/63
Adenoid Cystic Carcinoma Project (J Clin Invest 2019)	XRN-DNLHGL	Adenoid Cystic Carcinoma	R2547_S2549del	OncoKB: Likely Oncogenic, level_3b;CIViC: NA;MyCancerGenome: not present;CancerHotspot: no;3DHotspot: no	MutationAssessor: NA;SIFT: NA;Polyphen-2: NA	In_Frame_Del	DEL			SOMATIC	unknown	Foundation	11	108202614	108202622	TAGAATTTC	-	11:g.108202614_108202622del	ENST00000278616.4:c.7638_7646del	0.45		225	276			11	52/63
Adenoid Cystic Carcinoma Project (J Clin Invest 2019)	XRN-M879KE	Adenoid Cystic Carcinoma	S917*	OncoKB: Likely Oncogenic, level_3b;CIViC: NA;MyCancerGenome: not present;CancerHotspot: no;3DHotspot: no	MutationAssessor: NA;SIFT: NA;Polyphen-2: NA	Frame_Shift_Del	DEL			SOMATIC	unknown	Foundation	11	108139248	108139264	CCTTTAGGGCAGCTGAT	A	11:g.108139248_108139264delinsA	ENST00000278616.4:c.2750_2766delinsA	0.07		47	623			13	18/63
Adenoid Cystic Carcinoma Project (J Clin Invest 2019)	XRN-KQ2S4C	Adenoid Cystic Carcinoma	V1941L	OncoKB: Likely Oncogenic, level_3b;CIViC: NA;MyCancerGenome: not present;CancerHotspot: no;3DHotspot: no	MutationAssessor: impact: medium, score: 2.62;SIFT: impact: tolerated, score: 0.12;Polyphen-2: impact: benign, score: 0.406	Missense_Mutation	SNP		2	SOMATIC	unknown	Foundation	11	108180945	108180945	G	C	11:g.108180945G>C	ENST00000278616.4:c.5821G>C	0.52		468	432			6	39/63
Pancreatic Adenocarcinoma (QCMG, Nature 2016)	ICGC_0025	Pancreatic Adenocarcinoma	X633_splice	OncoKB: Likely Oncogenic, level_3b;CIViC: NA;MyCancerGenome: not present;CancerHotspot: no;3DHotspot: no	MutationAssessor: impact: , score: undefined;SIFT: NA;Polyphen-2: NA	Splice_Site	SNP			Somatic	NA	qcmg.uq.edu.au	11	108123641	108123641	T	A	11:g.108123641T>A	ENST00000278616.4:c.1898+2T>A							34
Pancreatic Adenocarcinoma (QCMG, Nature 2016)	ICGC_0045	Pancreatic Adenocarcinoma	X1726_splice	OncoKB: Likely Oncogenic, level_3b;CIViC: NA;MyCancerGenome: not present;CancerHotspot: no;3DHotspot: no	MutationAssessor: impact: , score: undefined;SIFT: NA;Polyphen-2: NA	Splice_Site	SNP			Somatic	NA	qcmg.uq.edu.au	11	108170614	108170614	T	G	11:g.108170614T>G	ENST00000278616.4:c.5177+2T>G							16
Pancreatic Adenocarcinoma (QCMG, Nature 2016)	ICGC_0048	Pancreatic Adenocarcinoma	A1110Hfs*4	OncoKB: Likely Oncogenic, level_3b;CIViC: NA;MyCancerGenome: not present;CancerHotspot: no;3DHotspot: no	MutationAssessor: NA;SIFT: NA;Polyphen-2: NA	Frame_Shift_Del	DEL		2	Somatic	NA	qcmg.uq.edu.au	11	108150257	108150257	G	-	11:g.108150257del	ENST00000278616.4:c.3324del							33	23/63
Pancreatic Adenocarcinoma (QCMG, Nature 2016)	ICGC_0338	Pancreatic Adenocarcinoma	X2505_splice	OncoKB: Likely Oncogenic, level_3b;CIViC: NA;MyCancerGenome: not present;CancerHotspot: no;3DHotspot: no	MutationAssessor: impact: , score: undefined;SIFT: NA;Polyphen-2: NA	Splice_Region	SNP			Somatic	NA	qcmg.uq.edu.au	11	108201153	108201153	G	A	11:g.108201153G>A	ENST00000278616.4:c.7515+5G>A							54
Pancreatic Adenocarcinoma (QCMG, Nature 2016)	ICGC_0365	Pancreatic Adenocarcinoma	G956Efs*15	OncoKB: Likely Oncogenic, level_3b;CIViC: NA;MyCancerGenome: not present;CancerHotspot: no;3DHotspot: no	MutationAssessor: NA;SIFT: NA;Polyphen-2: NA	Frame_Shift_Del	DEL			Somatic	NA	qcmg.uq.edu.au	11	108141817	108141817	T	-	11:g.108141817del	ENST00000278616.4:c.2865del							32	19/63
Pancreatic Adenocarcinoma (QCMG, Nature 2016)	ICGC_0377	Pancreatic Adenocarcinoma	I326Rfs*3	OncoKB: Likely Oncogenic, level_3b;CIViC: NA;MyCancerGenome: not present;CancerHotspot: no;3DHotspot: no	MutationAssessor: NA;SIFT: NA;Polyphen-2: NA	Frame_Shift_Del	DEL			Somatic	NA	qcmg.uq.edu.au	11	108117763	108117764	AT	-	11:g.108117763_108117764del	ENST00000278616.4:c.977_978del							31	8/63
Pediatric Pan-Cancer (DKFZ, Nature 2017)	NB-S-230	Neuroblastoma	Q561Kfs*4	OncoKB: Likely Oncogenic, level_3b;CIViC: NA;MyCancerGenome: not present;CancerHotspot: no;3DHotspot: no	MutationAssessor: NA;SIFT: NA;Polyphen-2: NA	Frame_Shift_Del	DEL			NA	Untested	.	11	108122637	108122638	CA	-	11:g.108122637_108122638del	ENST00000278616.4:c.1681_1682del							49	11/63
Pediatric Pan-Cancer (DKFZ, Nature 2017)	NB-S-497	Neuroblastoma	X1973_splice	OncoKB: Likely Oncogenic, level_3b;CIViC: NA;MyCancerGenome: not present;CancerHotspot: no;3DHotspot: no	MutationAssessor: NA;SIFT: NA;Polyphen-2: NA	Splice_Site	SNP			NA	Untested	.	11	108181043	108181043	G	A	11:g.108181043G>A	ENST00000278616.4:c.5918+1G>A							17
MSK-IMPACT Clinical Sequencing Cohort (MSKCC, Nat Med 2017)	P-0006365-T01-IM5	Colon Adenocarcinoma	ATM-intragenic	OncoKB: Likely Oncogenic, level_3b;CIViC: NA;MyCancerGenome: not present;CancerHotspot: no;3DHotspot: no	MutationAssessor: NA;SIFT: NA;Polyphen-2: NA	Fusion	NA			NA	NA	MSKCC-DMP	NA	-1	-1	NA										43
MSK-IMPACT Clinical Sequencing Cohort (MSKCC, Nat Med 2017)	P-0008947-T01-IM5	Non-Small Cell Lung Cancer	ELOVL4-ATM fusion	OncoKB: Likely Oncogenic, level_3b;CIViC: NA;MyCancerGenome: not present;CancerHotspot: no;3DHotspot: no	MutationAssessor: NA;SIFT: NA;Polyphen-2: NA	Fusion	NA			NA	NA	MSKCC-DMP	NA	-1	-1	NA										9
MSK-IMPACT Clinical Sequencing Cohort (MSKCC, Nat Med 2017)	P-0012246-T01-IM5	Pancreatic Neuroendocrine Tumor	ATM-CDKL5 fusion	OncoKB: Likely Oncogenic, level_3b;CIViC: NA;MyCancerGenome: not present;CancerHotspot: no;3DHotspot: no	MutationAssessor: NA;SIFT: NA;Polyphen-2: NA	Fusion	NA			NA	NA	MSKCC-DMP	NA	-1	-1	NA										4
MSK-IMPACT Clinical Sequencing Cohort (MSKCC, Nat Med 2017)	P-0003100-T01-IM5	Mixed Germ Cell Tumor	ATM-NPAT fusion	OncoKB: Likely Oncogenic, level_3b;CIViC: NA;MyCancerGenome: not present;CancerHotspot: no;3DHotspot: no	MutationAssessor: NA;SIFT: NA;Polyphen-2: NA	Fusion	NA			NA	NA	MSKCC-DMP	NA	-1	-1	NA										2
MSK-IMPACT Clinical Sequencing Cohort (MSKCC, Nat Med 2017)	P-0004937-T01-IM5	Gastrointestinal Stromal Tumor	C11orf65-ATM fusion	OncoKB: Likely Oncogenic, level_3b;CIViC: NA;MyCancerGenome: not present;CancerHotspot: no;3DHotspot: no	MutationAssessor: NA;SIFT: NA;Polyphen-2: NA	Fusion	NA			NA	NA	MSKCC-DMP	NA	-1	-1	NA										3
Uterine Corpus Endometrial Carcinoma (TCGA, PanCancer Atlas)	TCGA-EY-A4KR-01	Uterine Serous Carcinoma/Uterine Papillary Serous Carcinoma	ITGB8-ATM	OncoKB: Likely Oncogenic, level_3b;CIViC: NA;MyCancerGenome: not present;CancerHotspot: no;3DHotspot: no	MutationAssessor: NA;SIFT: NA;Polyphen-2: NA	Fusion	NA			NA	NA	WashU	NA	-1	-1	NA										73
Breast Invasive Carcinoma (TCGA, PanCancer Atlas)	TCGA-BH-A1EU-01	Breast Invasive Ductal Carcinoma	EXOC4-ATM	OncoKB: Likely Oncogenic, level_3b;CIViC: NA;MyCancerGenome: not present;CancerHotspot: no;3DHotspot: no	MutationAssessor: NA;SIFT: NA;Polyphen-2: NA	Fusion	NA			NA	NA	WashU	NA	-1	-1	NA										26
Lung Adenocarcinoma (TCGA, PanCancer Atlas)	TCGA-50-6594-01	Lung Adenocarcinoma	JARID2-ATM	OncoKB: Likely Oncogenic, level_3b;CIViC: NA;MyCancerGenome: not present;CancerHotspot: no;3DHotspot: no	MutationAssessor: NA;SIFT: NA;Polyphen-2: NA	Fusion	NA			NA	NA	WashU	NA	-1	-1	NA										489
Metastatic Solid Cancers (UMich, Nature 2017)	MO_1313	Soft Tissue Myoepithelial Carcinoma	ARFGAP3-ATM fusion	OncoKB: Likely Oncogenic, level_3b;CIViC: NA;MyCancerGenome: not present;CancerHotspot: no;3DHotspot: no	MutationAssessor: NA;SIFT: NA;Polyphen-2: NA	Fusion	NA			NA	NA	NA	NA	-1	-1	NA										47
Adenoid Cystic Carcinoma Project (J Clin Invest 2019)	XRN-4LBS9R	Adenoid Cystic Carcinoma	ATM-TTC28 fusion	OncoKB: Likely Oncogenic, level_3b;CIViC: NA;MyCancerGenome: not present;CancerHotspot: no;3DHotspot: no	MutationAssessor: NA;SIFT: NA;Polyphen-2: NA	Fusion	NA			NA	NA	Foundation	NA	-1	-1	NA										9
Ovarian Serous Cystadenocarcinoma (TCGA, PanCancer Atlas)	TCGA-13-1403-01	Serous Ovarian Cancer	DDX10-ATM	OncoKB: Likely Oncogenic, level_3b;CIViC: NA;MyCancerGenome: not present;CancerHotspot: no;3DHotspot: no	MutationAssessor: NA;SIFT: NA;Polyphen-2: NA	Fusion	NA			NA	NA	WashU	NA	-1	-1	NA										64
MSK-IMPACT Clinical Sequencing Cohort (MSKCC, Nat Med 2017)	P-0009318-T01-IM5	Mantle Cell Lymphoma	R3008H	OncoKB: Likely Oncogenic, level NA;CIViC: NA;MyCancerGenome: not present;CancerHotspot: yes;3DHotspot: no	MutationAssessor: impact: medium, score: 2.36;SIFT: impact: deleterious, score: 0;Polyphen-2: impact: probably_damaging, score: 0.988	Missense_Mutation	SNP	diploid	28	NA	NA	NA	11	108236087	108236087	G	A	11:g.108236087G>A	ENST00000278616.4:c.9023G>A	0.86		483	81			5	63/63
Myeloproliferative Neoplasms (CIMR, NEJM 2013)	PD5155	Myeloproliferative Neoplasms	R3008H	OncoKB: Likely Oncogenic, level NA;CIViC: NA;MyCancerGenome: not present;CancerHotspot: yes;3DHotspot: no	MutationAssessor: impact: medium, score: 2.36;SIFT: impact: deleterious, score: 0;Polyphen-2: impact: probably_damaging, score: 0.988	Missense_Mutation	SNP		28	NA	NA	cimr.cam.ac.uk	11	108236087	108236087	G	A	11:g.108236087G>A	ENST00000278616.4:c.9023G>A							29	63/63
Chronic Lymphocytic Leukemia (Broad, Nature 2015)	CLL-GCLL-0073-Tumor-SM-41JO2	Chronic Lymphocytic Leukemia/Small Lymphocytic Lymphoma	R3008H	OncoKB: Likely Oncogenic, level NA;CIViC: NA;MyCancerGenome: not present;CancerHotspot: yes;3DHotspot: no	MutationAssessor: impact: medium, score: 2.36;SIFT: impact: deleterious, score: 0;Polyphen-2: impact: probably_damaging, score: 0.988	Missense_Mutation	SNP		28	NA	NA	broad.mit.edu	11	108236087	108236087	G	A	11:g.108236087G>A	ENST00000278616.4:c.9023G>A	0.11		5	40			16	63/63
Chronic Lymphocytic Leukemia (Broad, Nature 2015)	CLL-GCLL-0011-Tumor-SM-41JMA	Chronic Lymphocytic Leukemia/Small Lymphocytic Lymphoma	L2890V	OncoKB: Likely Oncogenic, level NA;CIViC: NA;MyCancerGenome: not present;CancerHotspot: yes;3DHotspot: no	MutationAssessor: impact: high, score: 3.535;SIFT: impact: deleterious, score: 0;Polyphen-2: impact: probably_damaging, score: 0.998	Missense_Mutation	SNP		8	NA	NA	broad.mit.edu	11	108218089	108218089	C	G	11:g.108218089C>G	ENST00000278616.4:c.8668C>G	0.22		6	21			28	59/63
Chronic Lymphocytic Leukemia (Broad, Nature 2015)	CLL-GCLL-0158-Tumor-SM-41JYP	Chronic Lymphocytic Leukemia/Small Lymphocytic Lymphoma	L2890V	OncoKB: Likely Oncogenic, level NA;CIViC: NA;MyCancerGenome: not present;CancerHotspot: yes;3DHotspot: no	MutationAssessor: impact: high, score: 3.535;SIFT: impact: deleterious, score: 0;Polyphen-2: impact: probably_damaging, score: 0.998	Missense_Mutation	SNP		8	NA	NA	broad.mit.edu	11	108218089	108218089	C	G	11:g.108218089C>G	ENST00000278616.4:c.8668C>G	1.00		26				17	59/63
Diffuse Large B cell Lymphoma (DFCI, Nat Med 2018)	DLBCL-RICOVER_314	Diffuse Large B-Cell Lymphoma, NOS	R3008C	OncoKB: Oncogenic, level NA;CIViC: Predictive: 1;MyCancerGenome: not present;CancerHotspot: yes;3DHotspot: no	MutationAssessor: impact: medium, score: 2.36;SIFT: impact: deleterious, score: 0;Polyphen-2: impact: probably_damaging, score: 0.988	Missense_Mutation	SNP		28	NA	NA	broad.mit.edu	11	108236086	108236086	C	T	11:g.108236086C>T	ENST00000278616.4:c.9022C>T	0.50		16	16			52	63/63
Mantle Cell Lymphoma (IDIBIPS, PNAS 2013)	M010	Mantle Cell Lymphoma	R3008C	OncoKB: Oncogenic, level NA;CIViC: Predictive: 1;MyCancerGenome: not present;CancerHotspot: yes;3DHotspot: no	MutationAssessor: impact: medium, score: 2.36;SIFT: impact: deleterious, score: 0;Polyphen-2: impact: probably_damaging, score: 0.988	Missense_Mutation	SNP		28	NA	NA	idibps.org	11	108236086	108236086	C	T	11:g.108236086C>T	ENST00000278616.4:c.9022C>T	0.98		3008	49			33	63/63
Chronic Lymphocytic Leukemia (IUOPA, Nature 2015)	cll_iuopa_2015_1384	Chronic Lymphocytic Leukemia/Small Lymphocytic Lymphoma	R3008C	OncoKB: Oncogenic, level NA;CIViC: Predictive: 1;MyCancerGenome: not present;CancerHotspot: yes;3DHotspot: no	MutationAssessor: impact: medium, score: 2.36;SIFT: impact: deleterious, score: 0;Polyphen-2: impact: probably_damaging, score: 0.988	Missense_Mutation	SNP		28	NA	NA	www.unioviedo.es/IUOPA/	11	108236086	108236086	C	T	11:g.108236086C>T	ENST00000278616.4:c.9022C>T							27	63/63
Mantle Cell Lymphoma (IDIBIPS, PNAS 2013)	M022	Mantle Cell Lymphoma	L2427P	OncoKB: Likely Oncogenic, level NA;CIViC: Predictive: 1;MyCancerGenome: not present;CancerHotspot: no;3DHotspot: no	MutationAssessor: impact: medium, score: 2.24;SIFT: impact: deleterious, score: 0;Polyphen-2: impact: probably_damaging, score: 0.975	Missense_Mutation	SNP		7	NA	NA	idibps.org	11	108199938	108199938	T	C	11:g.108199938T>C	ENST00000278616.4:c.7280T>C	0.79		2427	630			24	49/63
Chronic Lymphocytic Leukemia (Broad, Nature 2015)	ICGC_CLL-182-TD	Chronic Lymphocytic Leukemia/Small Lymphocytic Lymphoma	L2427P	OncoKB: Likely Oncogenic, level NA;CIViC: Predictive: 1;MyCancerGenome: not present;CancerHotspot: no;3DHotspot: no	MutationAssessor: impact: medium, score: 2.24;SIFT: impact: deleterious, score: 0;Polyphen-2: impact: probably_damaging, score: 0.975	Missense_Mutation	SNP		7	NA	NA	broad.mit.edu	11	108199938	108199938	T	C	11:g.108199938T>C	ENST00000278616.4:c.7280T>C	0.27		6	16			30	49/63
Chronic Lymphocytic Leukemia (IUOPA, Nature 2015)	cll_iuopa_2015_182	Chronic Lymphocytic Leukemia/Small Lymphocytic Lymphoma	L2427P	OncoKB: Likely Oncogenic, level NA;CIViC: Predictive: 1;MyCancerGenome: not present;CancerHotspot: no;3DHotspot: no	MutationAssessor: impact: medium, score: 2.24;SIFT: impact: deleterious, score: 0;Polyphen-2: impact: probably_damaging, score: 0.975	Missense_Mutation	SNP		7	NA	NA	www.unioviedo.es/IUOPA/	11	108199938	108199938	T	C	11:g.108199938T>C	ENST00000278616.4:c.7280T>C							25	49/63
Chronic Lymphocytic Leukemia (Broad, Nature 2015)	CLL-GCLL-0180-Tumor-SM-41JZC	Chronic Lymphocytic Leukemia/Small Lymphocytic Lymphoma	K293*	OncoKB: Likely Oncogenic, level NA;CIViC: Predictive: 1;MyCancerGenome: not present;CancerHotspot: no;3DHotspot: no	MutationAssessor: NA;SIFT: NA;Polyphen-2: NA	Nonsense_Mutation	SNP		1	NA	NA	broad.mit.edu	11	108115729	108115729	A	T	11:g.108115729A>T	ENST00000278616.4:c.877A>T	0.23		6	20			28	7/63
Multiple Myeloma (Broad, Cancer Cell 2014)	MM-0638	Plasma Cell Myeloma	R1466P	OncoKB: Predicted Oncogenic, level NA;CIViC: NA;MyCancerGenome: not present;CancerHotspot: yes;3DHotspot: no	MutationAssessor: impact: medium, score: 2.51;SIFT: impact: deleterious, score: 0;Polyphen-2: impact: probably_damaging, score: 0.943	Missense_Mutation	SNP		2	NA	NA	broad.mit.edu	11	108160489	108160489	G	C	11:g.108160489G>C	ENST00000278616.4:c.4397G>C							172	29/63
Chronic Lymphocytic Leukemia (Broad, Nature 2015)	CLL-GCLL-0181-Tumor-SM-41JZD	Chronic Lymphocytic Leukemia/Small Lymphocytic Lymphoma	R2832C	OncoKB: Likely Oncogenic, level NA;CIViC: NA;MyCancerGenome: not present;CancerHotspot: yes;3DHotspot: no	MutationAssessor: impact: high, score: 3.65;SIFT: impact: deleterious, score: 0;Polyphen-2: impact: probably_damaging, score: 0.994	Missense_Mutation	SNP		9	NA	NA	broad.mit.edu	11	108216545	108216545	C	T	11:g.108216545C>T	ENST00000278616.4:c.8494C>T	0.12		12	87			18	58/63
Diffuse Large B-Cell Lymphoma (Duke, Cell 2017)	DLBCL_DUKE_2142	Diffuse Large B-Cell Lymphoma, NOS	R337H	OncoKB: Likely Oncogenic, level NA;CIViC: NA;MyCancerGenome: not present;CancerHotspot: yes;3DHotspot: no	MutationAssessor: impact: medium, score: 2.42;SIFT: impact: deleterious, score: 0.02;Polyphen-2: impact: probably_damaging, score: 0.974	Missense_Mutation	SNP		29	NA	NA	Duke University	11	108117799	108117799	G	A	11:g.108117799G>A	ENST00000278616.4:c.1010G>A							6	8/63
Diffuse Large B-Cell Lymphoma (Duke, Cell 2017)	DLBCL_DUKE_2157	Diffuse Large B-Cell Lymphoma, NOS	R337H	OncoKB: Likely Oncogenic, level NA;CIViC: NA;MyCancerGenome: not present;CancerHotspot: yes;3DHotspot: no	MutationAssessor: impact: medium, score: 2.42;SIFT: impact: deleterious, score: 0.02;Polyphen-2: impact: probably_damaging, score: 0.974	Missense_Mutation	SNP		29	NA	NA	Duke University	11	108117799	108117799	G	A	11:g.108117799G>A	ENST00000278616.4:c.1010G>A							8	8/63
Diffuse Large B-Cell Lymphoma (Duke, Cell 2017)	DLBCL_DUKE_3613	Diffuse Large B-Cell Lymphoma, NOS	R337H	OncoKB: Likely Oncogenic, level NA;CIViC: NA;MyCancerGenome: not present;CancerHotspot: yes;3DHotspot: no	MutationAssessor: impact: medium, score: 2.42;SIFT: impact: deleterious, score: 0.02;Polyphen-2: impact: probably_damaging, score: 0.974	Missense_Mutation	SNP		29	NA	NA	Duke University	11	108117799	108117799	G	A	11:g.108117799G>A	ENST00000278616.4:c.1010G>A							7	8/63
Diffuse Large B-Cell Lymphoma (Duke, Cell 2017)	DLBCL_DUKE_3617	Diffuse Large B-Cell Lymphoma, NOS	R337H	OncoKB: Likely Oncogenic, level NA;CIViC: NA;MyCancerGenome: not present;CancerHotspot: yes;3DHotspot: no	MutationAssessor: impact: medium, score: 2.42;SIFT: impact: deleterious, score: 0.02;Polyphen-2: impact: probably_damaging, score: 0.974	Missense_Mutation	SNP		29	NA	NA	Duke University	11	108117799	108117799	G	A	11:g.108117799G>A	ENST00000278616.4:c.1010G>A							9	8/63
Chronic Lymphocytic Leukemia (Broad, Nature 2015)	CLL-GCLL-0126-Tumor-SM-41JXS	Chronic Lymphocytic Leukemia/Small Lymphocytic Lymphoma	N2875S	OncoKB: Likely Oncogenic, level NA;CIViC: NA;MyCancerGenome: not present;CancerHotspot: yes;3DHotspot: no	MutationAssessor: impact: high, score: 4.835;SIFT: impact: deleterious, score: 0;Polyphen-2: impact: probably_damaging, score: 1	Missense_Mutation	SNP		7	NA	NA	broad.mit.edu	11	108218045	108218045	A	G	11:g.108218045A>G	ENST00000278616.4:c.8624A>G	0.22		8	29			27	59/63
Chronic Lymphocytic Leukemia (Broad, Nature 2015)	ICGC_CLL-020-TD	Chronic Lymphocytic Leukemia/Small Lymphocytic Lymphoma	N2875S	OncoKB: Likely Oncogenic, level NA;CIViC: NA;MyCancerGenome: not present;CancerHotspot: yes;3DHotspot: no	MutationAssessor: impact: high, score: 4.835;SIFT: impact: deleterious, score: 0;Polyphen-2: impact: probably_damaging, score: 1	Missense_Mutation	SNP		7	NA	NA	broad.mit.edu	11	108218045	108218045	A	G	11:g.108218045A>G	ENST00000278616.4:c.8624A>G	0.13		8	56			19	59/63
Chronic Lymphocytic Leukemia (IUOPA, Nature 2015)	cll_iuopa_2015_20	Chronic Lymphocytic Leukemia/Small Lymphocytic Lymphoma	N2875S	OncoKB: Likely Oncogenic, level NA;CIViC: NA;MyCancerGenome: not present;CancerHotspot: yes;3DHotspot: no	MutationAssessor: impact: high, score: 4.835;SIFT: impact: deleterious, score: 0;Polyphen-2: impact: probably_damaging, score: 1	Missense_Mutation	SNP		7	NA	NA	www.unioviedo.es/IUOPA/	11	108218045	108218045	A	G	11:g.108218045A>G	ENST00000278616.4:c.8624A>G							18	59/63
Diffuse Large B-Cell Lymphoma (Duke, Cell 2017)	DLBCL_DUKE_2164	Diffuse Large B-Cell Lymphoma, NOS	R2832H	OncoKB: Likely Oncogenic, level NA;CIViC: NA;MyCancerGenome: not present;CancerHotspot: yes;3DHotspot: no	MutationAssessor: impact: neutral, score: -0.095;SIFT: impact: tolerated, score: 0.12;Polyphen-2: impact: benign, score: 0.315	Missense_Mutation	SNP		9	NA	NA	Duke University	11	108216546	108216546	G	A	11:g.108216546G>A	ENST00000278616.4:c.8495G>A							4	58/63
Diffuse Large B-Cell Lymphoma (Duke, Cell 2017)	DLBCL_DUKE_2269	Diffuse Large B-Cell Lymphoma, NOS	R2832H	OncoKB: Likely Oncogenic, level NA;CIViC: NA;MyCancerGenome: not present;CancerHotspot: yes;3DHotspot: no	MutationAssessor: impact: neutral, score: -0.095;SIFT: impact: tolerated, score: 0.12;Polyphen-2: impact: benign, score: 0.315	Missense_Mutation	SNP		9	NA	NA	Duke University	11	108216546	108216546	G	A	11:g.108216546G>A	ENST00000278616.4:c.8495G>A							7	58/63
Chronic Lymphocytic Leukemia (Broad, Nature 2015)	CLL-GCLL-0097-Tumor-SM-41JWY	Chronic Lymphocytic Leukemia/Small Lymphocytic Lymphoma	I2888T	OncoKB: Predicted Oncogenic, level NA;CIViC: NA;MyCancerGenome: not present;CancerHotspot: yes;3DHotspot: no	MutationAssessor: impact: high, score: 4.345;SIFT: impact: deleterious, score: 0;Polyphen-2: impact: probably_damaging, score: 1	Missense_Mutation	SNP		5	NA	NA	broad.mit.edu	11	108218084	108218084	T	C	11:g.108218084T>C	ENST00000278616.4:c.8663T>C	0.19		6	26			20	59/63
Chronic Lymphocytic Leukemia (Broad, Nature 2015)	CLL-GCLL-0291-Tumor-SM-4MHXN	Chronic Lymphocytic Leukemia/Small Lymphocytic Lymphoma	I2888T	OncoKB: Predicted Oncogenic, level NA;CIViC: NA;MyCancerGenome: not present;CancerHotspot: yes;3DHotspot: no	MutationAssessor: impact: high, score: 4.345;SIFT: impact: deleterious, score: 0;Polyphen-2: impact: probably_damaging, score: 1	Missense_Mutation	SNP		5	NA	NA	broad.mit.edu	11	108218084	108218084	T	C	11:g.108218084T>C	ENST00000278616.4:c.8663T>C	0.53		70	61			22	59/63
Chronic Lymphocytic Leukemia (Broad, Nature 2015)	CLL-GCLL-0186-Tumor-SM-41JZI	Chronic Lymphocytic Leukemia/Small Lymphocytic Lymphoma	L2890P	OncoKB: Likely Oncogenic, level NA;CIViC: NA;MyCancerGenome: not present;CancerHotspot: yes;3DHotspot: no	MutationAssessor: impact: high, score: 3.535;SIFT: impact: deleterious, score: 0;Polyphen-2: impact: probably_damaging, score: 1	Missense_Mutation	SNP		8	NA	NA	broad.mit.edu	11	108218090	108218090	T	C	11:g.108218090T>C	ENST00000278616.4:c.8669T>C	0.94		15	1			14	59/63
Liver Hepatocellular Carcinoma (RIKEN, Nat Genet 2012)	HC3-1	Heptocellular Carcinoma	N2875T	OncoKB: Likely Oncogenic, level NA;CIViC: NA;MyCancerGenome: not present;CancerHotspot: yes;3DHotspot: no	MutationAssessor: impact: high, score: 4.49;SIFT: impact: deleterious, score: 0;Polyphen-2: impact: probably_damaging, score: 1	Missense_Mutation	SNP		7	NA	NA	RIKEN	11	108218045	108218045	A	C	11:g.108218045A>C	ENST00000278616.4:c.8624A>C							4	59/63
Chronic Lymphocytic Leukemia (Broad, Nature 2015)	CLL-GCLL-0148-Tumor-SM-41JYF	Chronic Lymphocytic Leukemia/Small Lymphocytic Lymphoma	R2832L	OncoKB: Likely Oncogenic, level NA;CIViC: NA;MyCancerGenome: not present;CancerHotspot: yes;3DHotspot: no	MutationAssessor: impact: medium, score: 2.45;SIFT: impact: deleterious, score: 0;Polyphen-2: impact: probably_damaging, score: 0.986	Missense_Mutation	SNP		9	NA	NA	broad.mit.edu	11	108216546	108216546	G	T	11:g.108216546G>T	ENST00000278616.4:c.8495G>T	0.05		6	105			20	58/63
Chronic Lymphocytic Leukemia (Broad, Cell 2013)	CLL085	Chronic Lymphocytic Leukemia/Small Lymphocytic Lymphoma	X1726_splice	OncoKB: Likely Oncogenic, level NA;CIViC: NA;MyCancerGenome: not present;CancerHotspot: no;3DHotspot: no	MutationAssessor: impact: , score: undefined;SIFT: NA;Polyphen-2: NA	Splice_Site	SNP			Somatic	NA	broad.mit.edu	11	108172374	108172374	G	T	11:g.108172374G>T	ENST00000278616.4:c.5178-1G>T							14
Chronic Lymphocytic Leukemia (Broad, Nature 2015)	DFCI-CLL085-Tumor	Chronic Lymphocytic Leukemia/Small Lymphocytic Lymphoma	X1726_splice	OncoKB: Likely Oncogenic, level NA;CIViC: NA;MyCancerGenome: not present;CancerHotspot: no;3DHotspot: no	MutationAssessor: impact: , score: undefined;SIFT: NA;Polyphen-2: NA	Splice_Site	SNP			NA	NA	broad.mit.edu	11	108172374	108172374	G	T	11:g.108172374G>T	ENST00000278616.4:c.5178-1G>T	0.14		12	71			16
Chronic Lymphocytic Leukemia (Broad, Nature 2015)	CLL-GCLL-0094-Tumor-SM-41JON	Chronic Lymphocytic Leukemia/Small Lymphocytic Lymphoma	R1575Yfs*10	OncoKB: Likely Oncogenic, level NA;CIViC: NA;MyCancerGenome: not present;CancerHotspot: no;3DHotspot: no	MutationAssessor: NA;SIFT: NA;Polyphen-2: NA	Frame_Shift_Del	DEL		1	NA	NA	broad.mit.edu	11	108164150	108164151	GC	-	11:g.108164150_108164151del	ENST00000278616.4:c.4723_4724del	0.06		4	66			28	31/63
Breast Invasive Carcinoma (TCGA, PanCancer Atlas)	TCGA-B6-A0RV-01	Breast Invasive Carcinoma (NOS)	X2032_splice	OncoKB: Likely Oncogenic, level NA;CIViC: NA;MyCancerGenome: not present;CancerHotspot: no;3DHotspot: no	MutationAssessor: impact: , score: undefined;SIFT: NA;Polyphen-2: NA	Splice_Site	SNP			.	.	.	11	108186737	108186737	G	A	11:g.108186737G>A	ENST00000278616.4:c.6096-1G>A	0.26		30	86		182	38
Mantle Cell Lymphoma (IDIBIPS, PNAS 2013)	M025	Mantle Cell Lymphoma	Q2297*	OncoKB: Likely Oncogenic, level NA;CIViC: NA;MyCancerGenome: not present;CancerHotspot: no;3DHotspot: no	MutationAssessor: NA;SIFT: NA;Polyphen-2: NA	Nonsense_Mutation	SNP		2	NA	NA	idibps.org	11	108196866	108196866	C	T	11:g.108196866C>T	ENST00000278616.4:c.6889C>T	0.75		2297	760			11	47/63
Diffuse Large B-Cell Lymphoma (Duke, Cell 2017)	DLBCL_DUKE_3831	Diffuse Large B-Cell Lymphoma, NOS	R805*	OncoKB: Likely Oncogenic, level NA;CIViC: NA;MyCancerGenome: not present;CancerHotspot: no;3DHotspot: no	MutationAssessor: NA;SIFT: NA;Polyphen-2: NA	Nonsense_Mutation	SNP		2	NA	NA	Duke University	11	108129749	108129749	C	T	11:g.108129749C>T	ENST00000278616.4:c.2413C>T							8	16/63
Acute myeloid leukemia or myelodysplastic syndromes (WashU, 2016)	mnm_washu_2016_1021-1	Myeloid Neoplasm	R1730*	OncoKB: Likely Oncogenic, level NA;CIViC: NA;MyCancerGenome: not present;CancerHotspot: no;3DHotspot: no	MutationAssessor: NA;SIFT: NA;Polyphen-2: NA	Nonsense_Mutation	SNP		4	NA	NA	NA	11	108172385	108172385	C	T	11:g.108172385C>T	ENST00000278616.4:c.5188C>T	0.08		6	72		50	14	35/63
Mantle Cell Lymphoma (IDIBIPS, PNAS 2013)	M031	Mantle Cell Lymphoma	R1618*	OncoKB: Likely Oncogenic, level NA;CIViC: NA;MyCancerGenome: not present;CancerHotspot: no;3DHotspot: no	MutationAssessor: NA;SIFT: NA;Polyphen-2: NA	Nonsense_Mutation	SNP		3	NA	NA	idibps.org	11	108165729	108165729	C	T	11:g.108165729C>T	ENST00000278616.4:c.4852C>T	0.53		1618	1439			29	32/63
Chronic lymphocytic leukemia (ICGC, Nature Genetics 2011)	CLL_20	Chronic Lymphocytic Leukemia/Small Lymphocytic Lymphoma	X974_splice	OncoKB: Likely Oncogenic, level NA;CIViC: NA;MyCancerGenome: not present;CancerHotspot: no;3DHotspot: no	MutationAssessor: NA;SIFT: NA;Polyphen-2: NA	Splice_Site	SNP			NA	NA	Oviedo	11	108141874	108141874	G	A	11:g.108141874G>A	ENST00000278616.4:c.2921+1G>A							6
Chronic Lymphocytic Leukemia (Broad, Nature 2015)	ICGC_CLL-020-TD	Chronic Lymphocytic Leukemia/Small Lymphocytic Lymphoma	X974_splice	OncoKB: Likely Oncogenic, level NA;CIViC: NA;MyCancerGenome: not present;CancerHotspot: no;3DHotspot: no	MutationAssessor: NA;SIFT: NA;Polyphen-2: NA	Splice_Site	SNP			NA	NA	broad.mit.edu	11	108141874	108141874	G	A	11:g.108141874G>A	ENST00000278616.4:c.2921+1G>A	0.41		13	19			19
Chronic Lymphocytic Leukemia (IUOPA, Nature 2015)	cll_iuopa_2015_20	Chronic Lymphocytic Leukemia/Small Lymphocytic Lymphoma	X974_splice	OncoKB: Likely Oncogenic, level NA;CIViC: NA;MyCancerGenome: not present;CancerHotspot: no;3DHotspot: no	MutationAssessor: NA;SIFT: NA;Polyphen-2: NA	Splice_Site	SNP			NA	NA	www.unioviedo.es/IUOPA/	11	108141874	108141874	G	A	11:g.108141874G>A	ENST00000278616.4:c.2921+1G>A							18
Diffuse Large B-Cell Lymphoma (Duke, Cell 2017)	DLBCL_DUKE_2150	Diffuse Large B-Cell Lymphoma, NOS	R250*	OncoKB: Likely Oncogenic, level NA;CIViC: NA;MyCancerGenome: not present;CancerHotspot: no;3DHotspot: no	MutationAssessor: NA;SIFT: NA;Polyphen-2: NA	Nonsense_Mutation	SNP		8	NA	NA	Duke University	11	108115600	108115600	C	T	11:g.108115600C>T	ENST00000278616.4:c.748C>T							14	7/63
Chronic Lymphocytic Leukemia (Broad, Nature 2015)	CLL-GCLL-0164-Tumor-SM-41JYV	Chronic Lymphocytic Leukemia/Small Lymphocytic Lymphoma	R2598*	OncoKB: Likely Oncogenic, level NA;CIViC: NA;MyCancerGenome: not present;CancerHotspot: no;3DHotspot: no	MutationAssessor: NA;SIFT: NA;Polyphen-2: NA	Nonsense_Mutation	SNP		2	NA	NA	broad.mit.edu	11	108203492	108203492	C	T	11:g.108203492C>T	ENST00000278616.4:c.7792C>T	0.14		5	30			19	53/63
MSK-IMPACT Clinical Sequencing Cohort (MSKCC, Nat Med 2017)	P-0011139-T01-IM5	Angioimmunoblastic T-Cell Lymphoma	R2034*	OncoKB: Likely Oncogenic, level NA;CIViC: NA;MyCancerGenome: not present;CancerHotspot: no;3DHotspot: no	MutationAssessor: NA;SIFT: NA;Polyphen-2: NA	Nonsense_Mutation	SNP		2	NA	NA	NA	11	108186742	108186742	C	T	11:g.108186742C>T	ENST00000278616.4:c.6100C>T	0.06		68	1167			4	42/63
Chronic Lymphocytic Leukemia (IUOPA, Nature 2015)	cll_iuopa_2015_725	Chronic Lymphocytic Leukemia/Small Lymphocytic Lymphoma	X974_splice	OncoKB: Likely Oncogenic, level NA;CIViC: NA;MyCancerGenome: not present;CancerHotspot: no;3DHotspot: no	MutationAssessor: NA;SIFT: NA;Polyphen-2: NA	Splice_Site	SNP			NA	NA	www.unioviedo.es/IUOPA/	11	108141874	108141874	G	T	11:g.108141874G>T	ENST00000278616.4:c.2921+1G>T							24
Mantle Cell Lymphoma (IDIBIPS, PNAS 2013)	M008	Mantle Cell Lymphoma	I323V	OncoKB: Likely Oncogenic, level NA;CIViC: NA;MyCancerGenome: not present;CancerHotspot: no;3DHotspot: no	MutationAssessor: impact: medium, score: 2.015;SIFT: impact: deleterious, score: 0.05;Polyphen-2: impact: possibly_damaging, score: 0.639	Missense_Mutation	SNP		3	NA	NA	idibps.org	11	108117756	108117756	A	G	11:g.108117756A>G	ENST00000278616.4:c.967A>G	0.11		323	2734			10	8/63
Breast Invasive Carcinoma (TCGA, PanCancer Atlas)	TCGA-EW-A2FV-01	Breast Invasive Carcinoma (NOS)	L210Wfs*20	OncoKB: Likely Oncogenic, level NA;CIViC: NA;MyCancerGenome: not present;CancerHotspot: no;3DHotspot: no	MutationAssessor: NA;SIFT: NA;Polyphen-2: NA	Frame_Shift_Del	DEL			.	.	.	11	108114808	108114808	T	-	11:g.108114808del	ENST00000278616.4:c.629del	0.09		17	183		93	3876	6/63
Chronic Lymphocytic Leukemia (Broad, Nature 2015)	CLL-GCLL-0244-Tumor-SM-4DP9K	Chronic Lymphocytic Leukemia/Small Lymphocytic Lymphoma	X24_splice	OncoKB: Likely Oncogenic, level NA;CIViC: NA;MyCancerGenome: not present;CancerHotspot: no;3DHotspot: no	MutationAssessor: impact: , score: undefined;SIFT: NA;Polyphen-2: NA	Splice_Site	SNP			NA	NA	broad.mit.edu	11	108098425	108098425	T	C	11:g.108098425T>C	ENST00000278616.4:c.72+2T>C	0.57		47	35			20
Diffuse Large B-Cell Lymphoma (Duke, Cell 2017)	DLBCL_DUKE_3433	Diffuse Large B-Cell Lymphoma, NOS	R1466*	OncoKB: Likely Oncogenic, level NA;CIViC: NA;MyCancerGenome: not present;CancerHotspot: no;3DHotspot: no	MutationAssessor: NA;SIFT: NA;Polyphen-2: NA	Nonsense_Mutation	SNP		2	NA	NA	Duke University	11	108160488	108160488	C	T	11:g.108160488C>T	ENST00000278616.4:c.4396C>T							4	29/63
Diffuse Large B-Cell Lymphoma (Duke, Cell 2017)	DLBCL_DUKE_3556	Diffuse Large B-Cell Lymphoma, NOS	R1466*	OncoKB: Likely Oncogenic, level NA;CIViC: NA;MyCancerGenome: not present;CancerHotspot: no;3DHotspot: no	MutationAssessor: NA;SIFT: NA;Polyphen-2: NA	Nonsense_Mutation	SNP		2	NA	NA	Duke University	11	108160488	108160488	C	T	11:g.108160488C>T	ENST00000278616.4:c.4396C>T							2	29/63
Diffuse Large B-Cell Lymphoma (Duke, Cell 2017)	DLBCL_DUKE_3616	Diffuse Large B-Cell Lymphoma, NOS	R1466*	OncoKB: Likely Oncogenic, level NA;CIViC: NA;MyCancerGenome: not present;CancerHotspot: no;3DHotspot: no	MutationAssessor: NA;SIFT: NA;Polyphen-2: NA	Nonsense_Mutation	SNP		2	NA	NA	Duke University	11	108160488	108160488	C	T	11:g.108160488C>T	ENST00000278616.4:c.4396C>T							9	29/63
Chronic Lymphocytic Leukemia (Broad, Nature 2015)	CLL-GCLL-0164-Tumor-SM-41JYV	Chronic Lymphocytic Leukemia/Small Lymphocytic Lymphoma	Y2019C	OncoKB: Likely Oncogenic, level NA;CIViC: NA;MyCancerGenome: not present;CancerHotspot: no;3DHotspot: no	MutationAssessor: impact: medium, score: 2.67;SIFT: impact: deleterious, score: 0;Polyphen-2: impact: probably_damaging, score: 1	Missense_Mutation	SNP		4	NA	NA	broad.mit.edu	11	108186599	108186599	A	G	11:g.108186599A>G	ENST00000278616.4:c.6056A>G	0.14		6	38			19	41/63
Chronic Lymphocytic Leukemia (Broad, Nature 2015)	CLL-GCLL-0174-Tumor-SM-41JZ6	Chronic Lymphocytic Leukemia/Small Lymphocytic Lymphoma	Y2019C	OncoKB: Likely Oncogenic, level NA;CIViC: NA;MyCancerGenome: not present;CancerHotspot: no;3DHotspot: no	MutationAssessor: impact: medium, score: 2.67;SIFT: impact: deleterious, score: 0;Polyphen-2: impact: probably_damaging, score: 1	Missense_Mutation	SNP		4	NA	NA	broad.mit.edu	11	108186599	108186599	A	G	11:g.108186599A>G	ENST00000278616.4:c.6056A>G	0.08		3	35			18	41/63
Chronic Lymphocytic Leukemia (Broad, Nature 2015)	CLL-GCLL-0307-Tumor-SM-4MHY4	Chronic Lymphocytic Leukemia/Small Lymphocytic Lymphoma	R1875*	OncoKB: Likely Oncogenic, level NA;CIViC: NA;MyCancerGenome: not present;CancerHotspot: no;3DHotspot: no	MutationAssessor: NA;SIFT: NA;Polyphen-2: NA	Nonsense_Mutation	SNP		1	NA	NA	broad.mit.edu	11	108175528	108175528	C	T	11:g.108175528C>T	ENST00000278616.4:c.5623C>T	0.35		23	42			20	37/63
Chronic Lymphocytic Leukemia (Broad, Nature 2015)	CLL-GCLL-0191-Tumor-SM-41JZN	Chronic Lymphocytic Leukemia/Small Lymphocytic Lymphoma	F2732L	OncoKB: Likely Oncogenic, level NA;CIViC: NA;MyCancerGenome: not present;CancerHotspot: no;3DHotspot: no	MutationAssessor: impact: medium, score: 2.24;SIFT: impact: deleterious, score: 0.04;Polyphen-2: impact: probably_damaging, score: 1	Missense_Mutation	SNP		2	NA	NA	broad.mit.edu	11	108206616	108206616	C	G	11:g.108206616C>G	ENST00000278616.4:c.8196C>G	0.24		10	31			21	56/63
Pediatric Pan-cancer (Columbia U, Genome Med 2016)	PIP15-68033-T1	B-Lymphoblastic Leukemia/Lymphoma	P604S	OncoKB: Likely Oncogenic, level NA;CIViC: NA;MyCancerGenome: not present;CancerHotspot: no;3DHotspot: no	MutationAssessor: impact: medium, score: 2.39;SIFT: impact: deleterious, score: 0.05;Polyphen-2: impact: benign, score: 0.195	Missense_Mutation	SNP		6	NA	NA	.	11	108123551	108123551	C	T	11:g.108123551C>T	ENST00000278616.4:c.1810C>T							241	12/63
Breast Invasive Carcinoma (Broad, Nature 2012)	BR-M-191	Infiltrating Ductal Carcinoma	X2506_splice	OncoKB: Likely Oncogenic, level NA;CIViC: NA;MyCancerGenome: not present;CancerHotspot: no;3DHotspot: no	MutationAssessor: impact: , score: undefined;SIFT: NA;Polyphen-2: NA	Splice_Site	SNP		1	Somatic	Valid	broad.mit.edu	11	108202170	108202170	G	A	11:g.108202170G>A	ENST00000278616.4:c.7516-1G>A							233
Diffuse Large B-Cell Lymphoma (Duke, Cell 2017)	DLBCL_DUKE_3527	Diffuse Large B-Cell Lymphoma, NOS	F2799Kfs*4	OncoKB: Likely Oncogenic, level NA;CIViC: NA;MyCancerGenome: not present;CancerHotspot: no;3DHotspot: no	MutationAssessor: NA;SIFT: NA;Polyphen-2: NA	Frame_Shift_Del	DEL		1	NA	NA	Duke University	11	108214075	108214084	TTTCAGTGCC	-	11:g.108214075_108214084del	ENST00000278616.4:c.8395_8404del							5	57/63
Chronic Lymphocytic Leukemia (Broad, Nature 2015)	CLL-GCLL-0016-Tumor-SM-41JMF	Chronic Lymphocytic Leukemia/Small Lymphocytic Lymphoma	S1601Ffs*7	OncoKB: Likely Oncogenic, level NA;CIViC: NA;MyCancerGenome: not present;CancerHotspot: no;3DHotspot: no	MutationAssessor: NA;SIFT: NA;Polyphen-2: NA	Frame_Shift_Del	DEL		1	NA	NA	broad.mit.edu	11	108165674	108165677	AGTA	-	11:g.108165674_108165677del	ENST00000278616.4:c.4800_4803del	0.43		18	24			15	32/63
Breast Invasive Carcinoma (TCGA, PanCancer Atlas)	TCGA-EW-A2FV-01	Breast Invasive Carcinoma (NOS)	K2303Rfs*7	OncoKB: Likely Oncogenic, level NA;CIViC: NA;MyCancerGenome: not present;CancerHotspot: no;3DHotspot: no	MutationAssessor: NA;SIFT: NA;Polyphen-2: NA	Frame_Shift_Del	DEL			.	.	.	11	108196880	108196880	A	-	11:g.108196880del	ENST00000278616.4:c.6908del	0.09		12	125		141	3876	47/63
Chronic lymphocytic leukemia (ICGC, Nature Genetics 2011)	CLL_48	Chronic Lymphocytic Leukemia/Small Lymphocytic Lymphoma	X1593_splice	OncoKB: Likely Oncogenic, level NA;CIViC: NA;MyCancerGenome: not present;CancerHotspot: no;3DHotspot: no	MutationAssessor: impact: , score: undefined;SIFT: NA;Polyphen-2: NA	Splice_Site	SNP			NA	NA	Oviedo	11	108165652	108165652	A	T	11:g.108165652A>T	ENST00000278616.4:c.4777-2A>T							7
Chronic Lymphocytic Leukemia (Broad, Nature 2015)	ICGC_CLL-048-TD	Chronic Lymphocytic Leukemia/Small Lymphocytic Lymphoma	X1593_splice	OncoKB: Likely Oncogenic, level NA;CIViC: NA;MyCancerGenome: not present;CancerHotspot: no;3DHotspot: no	MutationAssessor: impact: , score: undefined;SIFT: NA;Polyphen-2: NA	Splice_Site	SNP			NA	NA	broad.mit.edu	11	108165652	108165652	A	T	11:g.108165652A>T	ENST00000278616.4:c.4777-2A>T	0.26		27	75			17
Chronic Lymphocytic Leukemia (IUOPA, Nature 2015)	cll_iuopa_2015_48	Chronic Lymphocytic Leukemia/Small Lymphocytic Lymphoma	X1593_splice	OncoKB: Likely Oncogenic, level NA;CIViC: NA;MyCancerGenome: not present;CancerHotspot: no;3DHotspot: no	MutationAssessor: impact: , score: undefined;SIFT: NA;Polyphen-2: NA	Splice_Site	SNP			NA	NA	www.unioviedo.es/IUOPA/	11	108165652	108165652	A	T	11:g.108165652A>T	ENST00000278616.4:c.4777-2A>T							14
Chronic Lymphocytic Leukemia (IUOPA, Nature 2015)	cll_iuopa_2015_306	Chronic Lymphocytic Leukemia/Small Lymphocytic Lymphoma	Q1852*	OncoKB: Likely Oncogenic, level NA;CIViC: NA;MyCancerGenome: not present;CancerHotspot: no;3DHotspot: no	MutationAssessor: NA;SIFT: NA;Polyphen-2: NA	Nonsense_Mutation	SNP			NA	NA	www.unioviedo.es/IUOPA/	11	108175459	108175459	C	T	11:g.108175459C>T	ENST00000278616.4:c.5554C>T							6	37/63
Chronic Lymphocytic Leukemia (Broad, Nature 2015)	CLL-GCLL-0180-Tumor-SM-41JZC	Chronic Lymphocytic Leukemia/Small Lymphocytic Lymphoma	F2558Lfs*5	OncoKB: Likely Oncogenic, level NA;CIViC: NA;MyCancerGenome: not present;CancerHotspot: no;3DHotspot: no	MutationAssessor: NA;SIFT: NA;Polyphen-2: NA	Frame_Shift_Del	DEL			NA	NA	broad.mit.edu	11	108202644	108202647	TTTG	-	11:g.108202644_108202647del	ENST00000278616.4:c.7671_7674del	0.06		3	50			28	52/63
Myelodysplasia (UTokyo, Nature 2011)	tAML-04	Acute Myeloid Leukemia	E26Kfs*8	OncoKB: Likely Oncogenic, level NA;CIViC: NA;MyCancerGenome: not present;CancerHotspot: no;3DHotspot: no	MutationAssessor: NA;SIFT: NA;Polyphen-2: NA	Frame_Shift_Del	DEL		2	NA	NA	Tokyo	11	108098503	108098503	A	-	11:g.108098503del	ENST00000278616.4:c.75del							6	3/63
Liver Hepatocellular Carcinoma (RIKEN, Nat Genet 2012)	HC3-2	Heptocellular Carcinoma	L544Cfs*21	OncoKB: Likely Oncogenic, level NA;CIViC: NA;MyCancerGenome: not present;CancerHotspot: no;3DHotspot: no	MutationAssessor: NA;SIFT: NA;Polyphen-2: NA	Frame_Shift_Del	DEL		2	NA	NA	NA	11	108122587	108122588	TG	-	11:g.108122587_108122588del	ENST00000278616.4:c.1631_1632del							3	11/63
Kidney Renal Clear Cell Carcinoma (BGI, Nat Genet 2012)	K119	Chromophobe Renal Cell Carcinoma	E1664Kfs*5	OncoKB: Likely Oncogenic, level NA;CIViC: NA;MyCancerGenome: not present;CancerHotspot: no;3DHotspot: no	MutationAssessor: NA;SIFT: NA;Polyphen-2: NA	Frame_Shift_Del	DEL		1	NA	NA	BGI	11	108168094	108168094	G	-	11:g.108168094del	ENST00000278616.4:c.4990del							3	33/63
Chronic Lymphocytic Leukemia (Broad, Cell 2013)	CLL023	Chronic Lymphocytic Leukemia/Small Lymphocytic Lymphoma	H2038R	OncoKB: Likely Oncogenic, level NA;CIViC: NA;MyCancerGenome: not present;CancerHotspot: no;3DHotspot: no	MutationAssessor: impact: medium, score: 2.67;SIFT: impact: deleterious, score: 0.01;Polyphen-2: impact: probably_damaging, score: 0.999	Missense_Mutation	SNP		1	Somatic	NA	broad.mit.edu	11	108186755	108186755	A	G	11:g.108186755A>G	ENST00000278616.4:c.6113A>G							11	42/63
[truncated: 1,668 more rows]
