# Supplementary material for: Cancer genome datamining and functional genetic analysis implicate mechanisms of ATM/ATR dysfunction underpinning carcinogenesis
Source: Commun Biol. 2021 Mar 19;4:363. doi: 10.1038/s42003-021-01884-x (PMC7979806; doi:10.1038/s42003-021-01884-x)
Supplement: Supplementary file 5 — Supplementary Data 2 [file 42003_2021_1884_MOESM5_ESM.txt]

Study	Sample ID	Cancer Type	Protein Change	Annotation	Functional Impact	Mutation Type	Variant Type	Copy #	COSMIC	MS	VS	Center	Chromosome	Start Pos	End Pos	Ref	Var	HGVSg	HGVSc	Allele Freq (T)	Allele Freq (N)	Variant Reads	Ref Reads	Variant Reads (Normal)	Ref Reads (Normal)	# Mut in Sample	Exon	gnomAD	ClinVar ID	dbSNP
Desmoplastic Melanoma (Broad Institute, Nat Genet 2015)	Au1	Desmoplastic Melanoma	R2363*	OncoKB: Likely Oncogenic, level NA;CIViC: NA;MyCancerGenome: not present;CancerHotspot: no;3DHotspot: no	MutationAssessor: NA;SIFT: NA;Polyphen-2: NA	Nonsense_Mutation	SNP			NA	NA	www.broadinstitute.org	3	142180887	142180887	G	A	3:g.142180887G>A	ENST00000350721.4:c.7087C>T							1055	42/47
Colon Cancer (CPTAC-2 Prospective, Cell 2019)	11CO070	Colon Adenocarcinoma	R2363*	OncoKB: Likely Oncogenic, level NA;CIViC: NA;MyCancerGenome: not present;CancerHotspot: no;3DHotspot: no	MutationAssessor: NA;SIFT: NA;Polyphen-2: NA	Nonsense_Mutation	SNP	diploid		NA	NA	NA	3	142180887	142180887	G	A	3:g.142180887G>A	ENST00000350721.4:c.7087C>T							9438	42/47
Hepatocellular Carcinomas (INSERM, Nat Genet 2015)	BCM723T	Hepatocellular Carcinoma	I774Yfs*5	OncoKB: Likely Oncogenic, level NA;CIViC: NA;MyCancerGenome: not present;CancerHotspot: no;3DHotspot: no	MutationAssessor: NA;SIFT: NA;Polyphen-2: NA	Frame_Shift_Del	DEL		25	NA	NA	inserm.fr	3	142274740	142274740	T	-	3:g.142274740del	ENST00000350721.4:c.2320del							498	10/47
Ampullary Carcinoma (Baylor College of Medicine, Cell Reports 2016)	AMPAC_95	Ampullary Carcinoma	I774Yfs*5	OncoKB: Likely Oncogenic, level NA;CIViC: NA;MyCancerGenome: not present;CancerHotspot: no;3DHotspot: no	MutationAssessor: NA;SIFT: NA;Polyphen-2: NA	Frame_Shift_Del	DEL		25	Somatic	Valid	Baylor College of Medicine	3	142274740	142274740	T	-	3:g.142274740del	ENST00000350721.4:c.2320del	0.12		6	45		49	389	10/47
Ampullary Carcinoma (Baylor College of Medicine, Cell Reports 2016)	AMPAC_2713	Ampullary Carcinoma	I774Yfs*5	OncoKB: Likely Oncogenic, level NA;CIViC: NA;MyCancerGenome: not present;CancerHotspot: no;3DHotspot: no	MutationAssessor: NA;SIFT: NA;Polyphen-2: NA	Frame_Shift_Del	DEL		25	Somatic	Valid	Baylor College of Medicine	3	142274740	142274740	T	-	3:g.142274740del	ENST00000350721.4:c.2320del	0.10	0.04	3	28	1	27	1847	10/47
Ampullary Carcinoma (Baylor College of Medicine, Cell Reports 2016)	AMPAC_2890	Ampullary Carcinoma	I774Yfs*5	OncoKB: Likely Oncogenic, level NA;CIViC: NA;MyCancerGenome: not present;CancerHotspot: no;3DHotspot: no	MutationAssessor: NA;SIFT: NA;Polyphen-2: NA	Frame_Shift_Del	DEL		25	Somatic	Valid	Baylor College of Medicine	3	142274740	142274740	T	-	3:g.142274740del	ENST00000350721.4:c.2320del	0.17		5	24		38	729	10/47
Ampullary Carcinoma (Baylor College of Medicine, Cell Reports 2016)	DUOAC_781	Ampullary Carcinoma	I774Yfs*5	OncoKB: Likely Oncogenic, level NA;CIViC: NA;MyCancerGenome: not present;CancerHotspot: no;3DHotspot: no	MutationAssessor: NA;SIFT: NA;Polyphen-2: NA	Frame_Shift_Del	DEL		25	Somatic	Valid	Baylor College of Medicine	3	142274740	142274740	T	-	3:g.142274740del	ENST00000350721.4:c.2320del	0.19		17	71		57	1744	10/47
Ampullary Carcinoma (Baylor College of Medicine, Cell Reports 2016)	DUOAC_782	Ampullary Carcinoma	I774Yfs*5	OncoKB: Likely Oncogenic, level NA;CIViC: NA;MyCancerGenome: not present;CancerHotspot: no;3DHotspot: no	MutationAssessor: NA;SIFT: NA;Polyphen-2: NA	Frame_Shift_Del	DEL		25	Somatic	Valid	Baylor College of Medicine	3	142274740	142274740	T	-	3:g.142274740del	ENST00000350721.4:c.2320del	0.15		10	57		27	1187	10/47
Ampullary Carcinoma (Baylor College of Medicine, Cell Reports 2016)	CAC_2987	Ampullary Carcinoma	I774Yfs*5	OncoKB: Likely Oncogenic, level NA;CIViC: NA;MyCancerGenome: not present;CancerHotspot: no;3DHotspot: no	MutationAssessor: NA;SIFT: NA;Polyphen-2: NA	Frame_Shift_Del	DEL		25	Somatic	Valid	Baylor College of Medicine	3	142274740	142274740	T	-	3:g.142274740del	ENST00000350721.4:c.2320del	0.24	0.02	39	125	3	119	1245	10/47
Stomach Adenocarcinoma (Pfizer and UHK, Nat Genet 2014)	pfg008T	Stomach Adenocarcinoma	I774Yfs*5	OncoKB: Likely Oncogenic, level NA;CIViC: NA;MyCancerGenome: not present;CancerHotspot: no;3DHotspot: no	MutationAssessor: NA;SIFT: NA;Polyphen-2: NA	Frame_Shift_Del	DEL		25	NA	NA	pfizer_uhongkong	3	142274740	142274740	T	-	3:g.142274740del	ENST00000350721.4:c.2320del	0.30		21	49		55	1529	10/47
Stomach Adenocarcinoma (Pfizer and UHK, Nat Genet 2014)	pfg068T	Stomach Adenocarcinoma	I774Yfs*5	OncoKB: Likely Oncogenic, level NA;CIViC: NA;MyCancerGenome: not present;CancerHotspot: no;3DHotspot: no	MutationAssessor: NA;SIFT: NA;Polyphen-2: NA	Frame_Shift_Del	DEL		25	NA	NA	pfizer_uhongkong	3	142274740	142274740	T	-	3:g.142274740del	ENST00000350721.4:c.2320del	0.21		27	104		107	1315	10/47
Stomach Adenocarcinoma (Pfizer and UHK, Nat Genet 2014)	pfg122T	Stomach Adenocarcinoma	I774Yfs*5	OncoKB: Likely Oncogenic, level NA;CIViC: NA;MyCancerGenome: not present;CancerHotspot: no;3DHotspot: no	MutationAssessor: NA;SIFT: NA;Polyphen-2: NA	Frame_Shift_Del	DEL		25	NA	NA	pfizer_uhongkong	3	142274740	142274740	T	-	3:g.142274740del	ENST00000350721.4:c.2320del	0.22		21	74		78	1082	10/47
Stomach Adenocarcinoma (Pfizer and UHK, Nat Genet 2014)	pfg127T	Stomach Adenocarcinoma	I774Yfs*5	OncoKB: Likely Oncogenic, level NA;CIViC: NA;MyCancerGenome: not present;CancerHotspot: no;3DHotspot: no	MutationAssessor: NA;SIFT: NA;Polyphen-2: NA	Frame_Shift_Del	DEL		25	NA	NA	pfizer_uhongkong	3	142274740	142274740	T	-	3:g.142274740del	ENST00000350721.4:c.2320del	0.21		21	78		98	855	10/47
Acinar Cell Carcinoma of the Pancreas (JHU, J Pathol 2014)	ACINAR28	Acinar Cell Carcinoma of the Pancreas	I774Yfs*5	OncoKB: Likely Oncogenic, level NA;CIViC: NA;MyCancerGenome: not present;CancerHotspot: no;3DHotspot: no	MutationAssessor: NA;SIFT: NA;Polyphen-2: NA	Frame_Shift_Del	DEL		25	NA	NA	John_Hopkins	3	142274740	142274740	T	-	3:g.142274740del	ENST00000350721.4:c.2320del							340	10/47
Upper Tract Urothelial Carcinoma (MSK, Nat Commun 2020)	s_JC_ucc_006_P	Upper Tract Urothelial Carcinoma	I774Yfs*5	OncoKB: Likely Oncogenic, level NA;CIViC: NA;MyCancerGenome: not present;CancerHotspot: no;3DHotspot: no	MutationAssessor: NA;SIFT: NA;Polyphen-2: NA	Frame_Shift_Del	DEL	diploid	25	SOMATIC	NA	MSK-IMPACT468	3	142274740	142274740	T	-	3:g.142274740del	ENST00000350721.4:c.2320del	0.41	0.03	123	180	8	230	69	10/47
Gastric Cancer (OncoSG, 2018)	GIS003-apollo24	Stomach Adenocarcinoma	I774Yfs*5	OncoKB: Likely Oncogenic, level NA;CIViC: NA;MyCancerGenome: not present;CancerHotspot: no;3DHotspot: no	MutationAssessor: NA;SIFT: NA;Polyphen-2: NA	Frame_Shift_Del	DEL	diploid	25	NA	NA	NA	3	142274740	142274740	T	-	3:g.142274740del	ENST00000350721.4:c.2320del	0.21		14	52			1271	10/47
Gastric Cancer (OncoSG, 2018)	GIS003-apollo9	Stomach Adenocarcinoma	I774Yfs*5	OncoKB: Likely Oncogenic, level NA;CIViC: NA;MyCancerGenome: not present;CancerHotspot: no;3DHotspot: no	MutationAssessor: NA;SIFT: NA;Polyphen-2: NA	Frame_Shift_Del	DEL	diploid	25	NA	NA	NA	3	142274740	142274740	T	-	3:g.142274740del	ENST00000350721.4:c.2320del	0.40		17	26			2548	10/47
Gastric Cancer (OncoSG, 2018)	GIS003-HK-pfg068	Stomach Adenocarcinoma	I774Yfs*5	OncoKB: Likely Oncogenic, level NA;CIViC: NA;MyCancerGenome: not present;CancerHotspot: no;3DHotspot: no	MutationAssessor: NA;SIFT: NA;Polyphen-2: NA	Frame_Shift_Del	DEL	gain	25	NA	NA	NA	3	142274740	142274740	T	-	3:g.142274740del	ENST00000350721.4:c.2320del	0.30		38	88			1383	10/47
Gastric Cancer (OncoSG, 2018)	GIS003-HK-pfg122	Stomach Adenocarcinoma	I774Yfs*5	OncoKB: Likely Oncogenic, level NA;CIViC: NA;MyCancerGenome: not present;CancerHotspot: no;3DHotspot: no	MutationAssessor: NA;SIFT: NA;Polyphen-2: NA	Frame_Shift_Del	DEL		25	NA	NA	NA	3	142274740	142274740	T	-	3:g.142274740del	ENST00000350721.4:c.2320del	0.31		28	62			1117	10/47
Gastric Cancer (OncoSG, 2018)	GIS003-HK-pfg127	Stomach Adenocarcinoma	I774Yfs*5	OncoKB: Likely Oncogenic, level NA;CIViC: NA;MyCancerGenome: not present;CancerHotspot: no;3DHotspot: no	MutationAssessor: NA;SIFT: NA;Polyphen-2: NA	Frame_Shift_Del	DEL		25	NA	NA	NA	3	142274740	142274740	T	-	3:g.142274740del	ENST00000350721.4:c.2320del	0.29		28	70			864	10/47
Gastric Cancer (OncoSG, 2018)	GIS003-HK-pfg143	Stomach Adenocarcinoma	I774Yfs*5	OncoKB: Likely Oncogenic, level NA;CIViC: NA;MyCancerGenome: not present;CancerHotspot: no;3DHotspot: no	MutationAssessor: NA;SIFT: NA;Polyphen-2: NA	Frame_Shift_Del	DEL		25	NA	NA	NA	3	142274740	142274740	T	-	3:g.142274740del	ENST00000350721.4:c.2320del	0.24		22	68			880	10/47
Breast Invasive Carcinoma (British Columbia, Nature 2012)	SA218	Invasive Breast Carcinoma	I774Yfs*5	OncoKB: Likely Oncogenic, level NA;CIViC: NA;MyCancerGenome: not present;CancerHotspot: no;3DHotspot: no	MutationAssessor: NA;SIFT: NA;Polyphen-2: NA	Frame_Shift_Del	DEL		25	NA	NA	NA	3	142274740	142274740	T	-	3:g.142274740del	ENST00000350721.4:c.2320del							126	10/47
Cervical Squamous Cell Carcinoma (TCGA, PanCancer Atlas)	TCGA-EA-A410-01	Cervical Squamous Cell Carcinoma	I774Yfs*5	OncoKB: Likely Oncogenic, level NA;CIViC: NA;MyCancerGenome: not present;CancerHotspot: no;3DHotspot: no	MutationAssessor: NA;SIFT: NA;Polyphen-2: NA	Frame_Shift_Del	DEL	diploid	25	.	.	.	3	142274740	142274740	T	-	3:g.142274740del	ENST00000350721.4:c.2320del	0.44		8	10		21	1466	10/47
Colon Cancer (CPTAC-2 Prospective, Cell 2019)	05CO050	Colon Adenocarcinoma	I774Yfs*5	OncoKB: Likely Oncogenic, level NA;CIViC: NA;MyCancerGenome: not present;CancerHotspot: no;3DHotspot: no	MutationAssessor: NA;SIFT: NA;Polyphen-2: NA	Frame_Shift_Del	DEL	diploid	25	NA	NA	NA	3	142274740	142274740	T	-	3:g.142274740del	ENST00000350721.4:c.2320del							2010	10/47
Kidney Chromophobe (TCGA, PanCancer Atlas)	TCGA-KN-8428-01	Chromophobe Renal Cell Carcinoma	X844_splice	OncoKB: Likely Oncogenic, level NA;CIViC: NA;MyCancerGenome: not present;CancerHotspot: no;3DHotspot: no	MutationAssessor: impact: , score: undefined;SIFT: NA;Polyphen-2: NA	Splice_Site	SNP	gain		.	.	.	3	142272665	142272665	A	G	3:g.142272665A>G	ENST00000350721.4:c.2532+2T>C	0.20		28	114		126	672
Breast Cancer (METABRIC, Nature 2012 & Nat Commun 2016)	MB-4004	Breast Invasive Ductal Carcinoma	X878_splice	OncoKB: Likely Oncogenic, level NA;CIViC: NA;MyCancerGenome: not present;CancerHotspot: no;3DHotspot: no	MutationAssessor: impact: low, score: 1.845;SIFT: NA;Polyphen-2: NA	Splice_Site	SNP	gain		NA	NA	METABRIC	3	142272241	142272241	C	T	3:g.142272241C>T	ENST00000350721.4:c.2634-1G>A							8
Ampullary Carcinoma (Baylor College of Medicine, Cell Reports 2016)	AMPAC_719	Ampullary Carcinoma	I774Nfs*3	OncoKB: Likely Oncogenic, level NA;CIViC: NA;MyCancerGenome: not present;CancerHotspot: no;3DHotspot: no	MutationAssessor: NA;SIFT: NA;Polyphen-2: NA	Frame_Shift_Ins	INS		25	Somatic	Valid	Baylor College of Medicine	3	142274739	142274740	-	T	3:g.142274739_142274740insT	ENST00000350721.4:c.2320dup	0.13	0.02	5	34	1	63	343	10/47
Basal Cell Carcinoma (UNIGE, Nat Genet 2016)	5-GE098-T1	Skin Cancer, Non-Melanoma	I774Nfs*3	OncoKB: Likely Oncogenic, level NA;CIViC: NA;MyCancerGenome: not present;CancerHotspot: no;3DHotspot: no	MutationAssessor: NA;SIFT: NA;Polyphen-2: NA	Frame_Shift_Ins	INS		25	NA	NA	NA	3	142274739	142274740	-	T	3:g.142274739_142274740insT	ENST00000350721.4:c.2320dup	0.12		16	114			79	10/47
Uterine Corpus Endometrial Carcinoma (TCGA, PanCancer Atlas)	TCGA-AP-A1DM-01	Uterine Endometrioid Carcinoma	I774Nfs*3	OncoKB: Likely Oncogenic, level NA;CIViC: NA;MyCancerGenome: not present;CancerHotspot: no;3DHotspot: no	MutationAssessor: NA;SIFT: NA;Polyphen-2: NA	Frame_Shift_Ins	INS	diploid	25	.	.	.	3	142274739	142274740	-	T	3:g.142274739_142274740insT	ENST00000350721.4:c.2320dup	0.45		13	16		51	354	10/47
Uterine Corpus Endometrial Carcinoma (TCGA, PanCancer Atlas)	TCGA-AX-A3G9-01	Uterine Endometrioid Carcinoma	I774Nfs*3	OncoKB: Likely Oncogenic, level NA;CIViC: NA;MyCancerGenome: not present;CancerHotspot: no;3DHotspot: no	MutationAssessor: NA;SIFT: NA;Polyphen-2: NA	Frame_Shift_Ins	INS	diploid	25	.	.	.	3	142274739	142274740	-	T	3:g.142274739_142274740insT	ENST00000350721.4:c.2320dup	0.38		12	20		28	658	10/47
MSK-IMPACT Clinical Sequencing Cohort (MSKCC, Nat Med 2017)	P-0007739-T01-IM5	Colorectal Adenocarcinoma	R1814Efs*10	OncoKB: Likely Oncogenic, level NA;CIViC: NA;MyCancerGenome: not present;CancerHotspot: no;3DHotspot: no	MutationAssessor: NA;SIFT: NA;Polyphen-2: NA	Frame_Shift_Del	DEL	diploid	2	NA	NA	NA	3	142217557	142217557	T	-	3:g.142217557del	ENST00000350721.4:c.5440del	0.12		142	1006			36	32/47
MSK-IMPACT Clinical Sequencing Cohort (MSKCC, Nat Med 2017)	P-0011324-T01-IM5	Colon Adenocarcinoma	R1814Efs*10	OncoKB: Likely Oncogenic, level NA;CIViC: NA;MyCancerGenome: not present;CancerHotspot: no;3DHotspot: no	MutationAssessor: NA;SIFT: NA;Polyphen-2: NA	Frame_Shift_Del	DEL	diploid	2	NA	NA	NA	3	142217557	142217557	T	-	3:g.142217557del	ENST00000350721.4:c.5440del	0.16		115	621			62	32/47
Uterine Corpus Endometrial Carcinoma (TCGA, PanCancer Atlas)	TCGA-A5-A0VQ-01	Uterine Endometrioid Carcinoma	R1814Efs*10	OncoKB: Likely Oncogenic, level NA;CIViC: NA;MyCancerGenome: not present;CancerHotspot: no;3DHotspot: no	MutationAssessor: NA;SIFT: NA;Polyphen-2: NA	Frame_Shift_Del	DEL	diploid	2	.	.	.	3	142217557	142217557	T	-	3:g.142217557del	ENST00000350721.4:c.5440del	0.29		21	52		96	367	32/47
Uterine Corpus Endometrial Carcinoma (TCGA, PanCancer Atlas)	TCGA-DI-A0WH-01	Uterine Endometrioid Carcinoma	R1814Efs*10	OncoKB: Likely Oncogenic, level NA;CIViC: NA;MyCancerGenome: not present;CancerHotspot: no;3DHotspot: no	MutationAssessor: NA;SIFT: NA;Polyphen-2: NA	Frame_Shift_Del	DEL	diploid	2	.	.	.	3	142217557	142217557	T	-	3:g.142217557del	ENST00000350721.4:c.5440del	0.23		46	155		215	587	32/47
Stomach Adenocarcinoma (TCGA, PanCancer Atlas)	TCGA-BR-4292-01	Stomach Adenocarcinoma	R1814Efs*10	OncoKB: Likely Oncogenic, level NA;CIViC: NA;MyCancerGenome: not present;CancerHotspot: no;3DHotspot: no	MutationAssessor: NA;SIFT: NA;Polyphen-2: NA	Frame_Shift_Del	DEL	diploid	2	.	.	.	3	142217557	142217557	T	-	3:g.142217557del	ENST00000350721.4:c.5440del	0.14		4	25		21	1300	32/47
Stomach Adenocarcinoma (TCGA, PanCancer Atlas)	TCGA-BR-8361-01	Stomach Adenocarcinoma	R1814Efs*10	OncoKB: Likely Oncogenic, level NA;CIViC: NA;MyCancerGenome: not present;CancerHotspot: no;3DHotspot: no	MutationAssessor: NA;SIFT: NA;Polyphen-2: NA	Frame_Shift_Del	DEL	gain	2	.	.	.	3	142217557	142217557	T	-	3:g.142217557del	ENST00000350721.4:c.5440del	0.18		12	55		46	1424	32/47
Stomach Adenocarcinoma (TCGA, PanCancer Atlas)	TCGA-CG-4442-01	Intestinal Type Stomach Adenocarcinoma	R1814Efs*10	OncoKB: Likely Oncogenic, level NA;CIViC: NA;MyCancerGenome: not present;CancerHotspot: no;3DHotspot: no	MutationAssessor: NA;SIFT: NA;Polyphen-2: NA	Frame_Shift_Del	DEL	diploid	2	.	.	.	3	142217557	142217557	T	-	3:g.142217557del	ENST00000350721.4:c.5440del	0.36		42	75		64	1359	32/47
Lung Adenocarcinoma (Broad, Cell 2012)	LUAD-NYU160	Lung Adenocarcinoma	R1653*	OncoKB: Likely Oncogenic, level NA;CIViC: NA;MyCancerGenome: not present;CancerHotspot: no;3DHotspot: no	MutationAssessor: NA;SIFT: NA;Polyphen-2: NA	Nonsense_Mutation	SNP	diploid	1	Unknown	NA	broad.mit.edu	3	142226847	142226847	G	A	3:g.142226847G>A	ENST00000350721.4:c.4957C>T							234	28/47
MSK-IMPACT Clinical Sequencing Cohort (MSKCC, Nat Med 2017)	P-0004910-T01-IM5	Prostate Adenocarcinoma	F1134Lfs*6	OncoKB: Likely Oncogenic, level NA;CIViC: NA;MyCancerGenome: not present;CancerHotspot: no;3DHotspot: no	MutationAssessor: NA;SIFT: NA;Polyphen-2: NA	Frame_Shift_Del	DEL	diploid	1	NA	NA	NA	3	142261555	142261555	A	-	3:g.142261555del	ENST00000350721.4:c.3402del	0.27		165	439			42	17/47
Colorectal Adenocarcinoma (DFCI, Cell Reports 2016)	coadread_dfci_2016_60	Colorectal Adenocarcinoma	F1134Lfs*6	OncoKB: Likely Oncogenic, level NA;CIViC: NA;MyCancerGenome: not present;CancerHotspot: no;3DHotspot: no	MutationAssessor: NA;SIFT: NA;Polyphen-2: NA	Frame_Shift_Del	DEL		1	NA	NA	dfci.harvard.edu	3	142261555	142261555	A	-	3:g.142261555del	ENST00000350721.4:c.3402del							1257	17/47
Stomach Adenocarcinoma (TCGA, PanCancer Atlas)	TCGA-BR-4201-01	Stomach Adenocarcinoma	F1134Lfs*6	OncoKB: Likely Oncogenic, level NA;CIViC: NA;MyCancerGenome: not present;CancerHotspot: no;3DHotspot: no	MutationAssessor: NA;SIFT: NA;Polyphen-2: NA	Frame_Shift_Del	DEL	diploid	1	.	.	.	3	142261555	142261555	A	-	3:g.142261555del	ENST00000350721.4:c.3402del	0.21		9	33		42	1350	17/47
Stomach Adenocarcinoma (TCGA, PanCancer Atlas)	TCGA-BR-7707-01	Stomach Adenocarcinoma	F1134Lfs*6	OncoKB: Likely Oncogenic, level NA;CIViC: NA;MyCancerGenome: not present;CancerHotspot: no;3DHotspot: no	MutationAssessor: NA;SIFT: NA;Polyphen-2: NA	Frame_Shift_Del	DEL	diploid	1	.	.	.	3	142261555	142261555	A	-	3:g.142261555del	ENST00000350721.4:c.3402del	0.11		7	55		47	1264	17/47
MSK-IMPACT Clinical Sequencing Cohort (MSKCC, Nat Med 2017)	P-0004865-T01-IM5	Colon Adenocarcinoma	X98_splice	OncoKB: Likely Oncogenic, level NA;CIViC: NA;MyCancerGenome: not present;CancerHotspot: no;3DHotspot: no	MutationAssessor: NA;SIFT: NA;Polyphen-2: NA	Splice_Site	SNP	diploid		NA	NA	NA	3	142281952	142281952	C	A	3:g.142281952C>A	ENST00000350721.4:c.293-1G>T	0.17		50	238			146
MSK-IMPACT Clinical Sequencing Cohort (MSKCC, Nat Med 2017)	P-0010499-T01-IM5	Cancer of Unknown Primary	X98_splice	OncoKB: Likely Oncogenic, level NA;CIViC: NA;MyCancerGenome: not present;CancerHotspot: no;3DHotspot: no	MutationAssessor: NA;SIFT: NA;Polyphen-2: NA	Splice_Site	SNP	diploid		NA	NA	NA	3	142281952	142281952	C	A	3:g.142281952C>A	ENST00000350721.4:c.293-1G>T	0.16		58	315			156
Stomach Adenocarcinoma (TCGA, PanCancer Atlas)	TCGA-BR-8680-01	Tubular Stomach Adenocarcinoma	X98_splice	OncoKB: Likely Oncogenic, level NA;CIViC: NA;MyCancerGenome: not present;CancerHotspot: no;3DHotspot: no	MutationAssessor: NA;SIFT: NA;Polyphen-2: NA	Splice_Site	SNP	diploid		.	.	.	3	142281952	142281952	C	A	3:g.142281952C>A	ENST00000350721.4:c.293-1G>T	0.33		40	81		134	5414
Stomach Adenocarcinoma (TCGA, PanCancer Atlas)	TCGA-CG-4305-01	Stomach Adenocarcinoma	V543Cfs*9	OncoKB: Likely Oncogenic, level NA;CIViC: NA;MyCancerGenome: not present;CancerHotspot: no;3DHotspot: no	MutationAssessor: NA;SIFT: NA;Polyphen-2: NA	Frame_Shift_Del	DEL	gain		.	.	.	3	142278199	142278199	T	-	3:g.142278199del	ENST00000350721.4:c.1626del	0.10		13	114		71	1092	7/47
Stomach Adenocarcinoma (TCGA, PanCancer Atlas)	TCGA-CG-5721-01	Intestinal Type Stomach Adenocarcinoma	L2139*	OncoKB: Likely Oncogenic, level NA;CIViC: NA;MyCancerGenome: not present;CancerHotspot: no;3DHotspot: no	MutationAssessor: NA;SIFT: NA;Polyphen-2: NA	Frame_Shift_Del	DEL	diploid		.	.	.	3	142188315	142188315	A	-	3:g.142188315del	ENST00000350721.4:c.6416del	0.15		29	166		247	3725	38/47
Lung Adenocarcinoma (Broad, Cell 2012)	LUAD-E00918	Lung Adenocarcinoma	X1967_splice	OncoKB: Likely Oncogenic, level NA;CIViC: NA;MyCancerGenome: not present;CancerHotspot: no;3DHotspot: no	MutationAssessor: impact: , score: undefined;SIFT: NA;Polyphen-2: NA	Splice_Site	SNP	diploid		Unknown	NA	broad.mit.edu	3	142212154	142212154	C	G	3:g.142212154C>G	ENST00000350721.4:c.5899-1G>C							420
Lung Adenocarcinoma (Broad, Cell 2012)	LUAD-F00089	Lung Adenocarcinoma	R109Afs*17	OncoKB: Likely Oncogenic, level NA;CIViC: NA;MyCancerGenome: not present;CancerHotspot: no;3DHotspot: no	MutationAssessor: NA;SIFT: NA;Polyphen-2: NA	Frame_Shift_Ins	INS	diploid	1	Unknown	NA	broad.mit.edu	3	142281920	142281921	-	A	3:g.142281920_142281921insA	ENST00000350721.4:c.323dup							294	4/47
Lung Adenocarcinoma (Broad, Cell 2012)	LUAD-F00162	Lung Adenocarcinoma	Q757*	OncoKB: Likely Oncogenic, level NA;CIViC: NA;MyCancerGenome: not present;CancerHotspot: no;3DHotspot: no	MutationAssessor: NA;SIFT: NA;Polyphen-2: NA	Nonsense_Mutation	SNP	gain	1	Unknown	NA	broad.mit.edu	3	142274791	142274791	G	A	3:g.142274791G>A	ENST00000350721.4:c.2269C>T							600	10/47
Lung Adenocarcinoma (Broad, Cell 2012)	LUAD-YINHD	Lung Adenocarcinoma	X1733_splice	OncoKB: Likely Oncogenic, level NA;CIViC: NA;MyCancerGenome: not present;CancerHotspot: no;3DHotspot: no	MutationAssessor: impact: , score: undefined;SIFT: NA;Polyphen-2: NA	Splice_Site	SNP	diploid		Unknown	NA	broad.mit.edu	3	142222296	142222296	C	A	3:g.142222296C>A	ENST00000350721.4:c.5197-1G>T							2733
Lung Adenocarcinoma (TCGA, PanCancer Atlas)	TCGA-05-4398-01	Lung Adenocarcinoma	X1315_splice	OncoKB: Likely Oncogenic, level NA;CIViC: NA;MyCancerGenome: not present;CancerHotspot: no;3DHotspot: no	MutationAssessor: impact: , score: undefined;SIFT: NA;Polyphen-2: NA	Splice_Site	SNP	diploid		.	.	.	3	142253921	142253921	C	A	3:g.142253921C>A	ENST00000350721.4:c.3945+1G>T	0.28		12	31		54	665
Lung Adenocarcinoma (TCGA, PanCancer Atlas)	TCGA-75-6214-01	Lung Adenocarcinoma	S508Lfs*5	OncoKB: Likely Oncogenic, level NA;CIViC: NA;MyCancerGenome: not present;CancerHotspot: no;3DHotspot: no	MutationAssessor: NA;SIFT: NA;Polyphen-2: NA	Frame_Shift_Del	DEL	gain		.	.	.	3	142279124	142279124	A	-	3:g.142279124del	ENST00000350721.4:c.1522del	0.28		39	102		46	639	6/47
Uterine Corpus Endometrial Carcinoma (TCGA, PanCancer Atlas)	TCGA-AP-A051-01	Uterine Endometrioid Carcinoma	C347*	OncoKB: Likely Oncogenic, level NA;CIViC: NA;MyCancerGenome: not present;CancerHotspot: no;3DHotspot: no	MutationAssessor: NA;SIFT: NA;Polyphen-2: NA	Nonsense_Mutation	SNP	diploid	1	.	.	.	3	142281203	142281203	G	T	3:g.142281203G>T	ENST00000350721.4:c.1041C>A	0.34		41	80		182	8312	4/47
Uterine Corpus Endometrial Carcinoma (TCGA, PanCancer Atlas)	TCGA-AP-A0LM-01	Uterine Endometrioid Carcinoma	E1229*	OncoKB: Likely Oncogenic, level NA;CIViC: NA;MyCancerGenome: not present;CancerHotspot: no;3DHotspot: no	MutationAssessor: NA;SIFT: NA;Polyphen-2: NA	Nonsense_Mutation	SNP	diploid	1	.	.	.	3	142257364	142257364	C	A	3:g.142257364C>A	ENST00000350721.4:c.3685G>T	0.27		18	49		349	13187	19/47
MSK-IMPACT Clinical Sequencing Cohort (MSKCC, Nat Med 2017)	P-0011540-T01-IM5	Small Bowel Cancer	R1503*	OncoKB: Likely Oncogenic, level NA;CIViC: NA;MyCancerGenome: not present;CancerHotspot: no;3DHotspot: no	MutationAssessor: NA;SIFT: NA;Polyphen-2: NA	Nonsense_Mutation	SNP	diploid	1	NA	NA	NA	3	142232477	142232477	G	A	3:g.142232477G>A	ENST00000350721.4:c.4507C>T	0.17		81	402			40	26/47
Uterine Corpus Endometrial Carcinoma (TCGA, PanCancer Atlas)	TCGA-AX-A0J0-01	Uterine Endometrioid Carcinoma	R1503*	OncoKB: Likely Oncogenic, level NA;CIViC: NA;MyCancerGenome: not present;CancerHotspot: no;3DHotspot: no	MutationAssessor: NA;SIFT: NA;Polyphen-2: NA	Nonsense_Mutation	SNP	diploid	1	.	.	.	3	142232477	142232477	G	A	3:g.142232477G>A	ENST00000350721.4:c.4507C>T	0.34		25	49		172	7790	26/47
Brain Lower Grade Glioma (TCGA, PanCancer Atlas)	TCGA-DU-6392-01	Astrocytoma	R2598*	OncoKB: Likely Oncogenic, level NA;CIViC: NA;MyCancerGenome: not present;CancerHotspot: no;3DHotspot: no	MutationAssessor: NA;SIFT: NA;Polyphen-2: NA	Nonsense_Mutation	SNP	diploid	1	.	.	.	3	142168414	142168414	G	A	3:g.142168414G>A	ENST00000350721.4:c.7792C>T	0.35		18	33		54	10863	47/47
Uterine Corpus Endometrial Carcinoma (TCGA, PanCancer Atlas)	TCGA-AX-A0J1-01	Uterine Endometrioid Carcinoma	R2598*	OncoKB: Likely Oncogenic, level NA;CIViC: NA;MyCancerGenome: not present;CancerHotspot: no;3DHotspot: no	MutationAssessor: NA;SIFT: NA;Polyphen-2: NA	Nonsense_Mutation	SNP	diploid	1	.	.	.	3	142168414	142168414	G	A	3:g.142168414G>A	ENST00000350721.4:c.7792C>T	0.29		41	98		98	5126	47/47
MSK-IMPACT Clinical Sequencing Cohort (MSKCC, Nat Med 2017)	P-0000919-T01-IM3	Cutaneous Squamous Cell Carcinoma	R1886*	OncoKB: Likely Oncogenic, level NA;CIViC: NA;MyCancerGenome: not present;CancerHotspot: no;3DHotspot: no	MutationAssessor: NA;SIFT: NA;Polyphen-2: NA	Nonsense_Mutation	SNP	diploid	1	NA	NA	NA	3	142215937	142215937	G	A	3:g.142215937G>A	ENST00000350721.4:c.5656C>T	0.11		96	741			44	33/47
Uterine Corpus Endometrial Carcinoma (TCGA, PanCancer Atlas)	TCGA-BS-A0UV-01	Uterine Endometrioid Carcinoma	R1886*	OncoKB: Likely Oncogenic, level NA;CIViC: NA;MyCancerGenome: not present;CancerHotspot: no;3DHotspot: no	MutationAssessor: NA;SIFT: NA;Polyphen-2: NA	Nonsense_Mutation	SNP	gain	1	.	.	.	3	142215937	142215937	G	A	3:g.142215937G>A	ENST00000350721.4:c.5656C>T	0.30		44	104		223	8968	33/47
Kidney Renal Clear Cell Carcinoma (TCGA, PanCancer Atlas)	TCGA-B0-5107-01	Renal Clear Cell Carcinoma	Y1107Ifs*12	OncoKB: Likely Oncogenic, level NA;CIViC: NA;MyCancerGenome: not present;CancerHotspot: no;3DHotspot: no	MutationAssessor: NA;SIFT: NA;Polyphen-2: NA	Frame_Shift_Del	DEL	diploid		.	.	.	3	142266605	142266605	A	-	3:g.142266605del	ENST00000350721.4:c.3319del	0.23		45	155		134	52	16/47
MSK-IMPACT Clinical Sequencing Cohort (MSKCC, Nat Med 2017)	P-0004783-T01-IM5	Rectal Adenocarcinoma	S2207Ifs*15	OncoKB: Likely Oncogenic, level NA;CIViC: NA;MyCancerGenome: not present;CancerHotspot: no;3DHotspot: no	MutationAssessor: NA;SIFT: NA;Polyphen-2: NA	Frame_Shift_Ins	INS	diploid		NA	NA	NA	3	142186844	142186845	-	T	3:g.142186844_142186845insT	ENST00000350721.4:c.6618dup	0.16		84	454			48	39/47
Lung Adenocarcinoma (TCGA, PanCancer Atlas)	TCGA-50-8457-01	Lung Adenocarcinoma	K343*	OncoKB: Likely Oncogenic, level NA;CIViC: NA;MyCancerGenome: not present;CancerHotspot: no;3DHotspot: no	MutationAssessor: NA;SIFT: NA;Polyphen-2: NA	Nonsense_Mutation	SNP	diploid		.	.	.	3	142281217	142281217	T	A	3:g.142281217T>A	ENST00000350721.4:c.1027A>T	0.31		26	58		101	53	4/47
Prostate Adenocarcinoma (TCGA, PanCancer Atlas)	TCGA-ZG-A9KY-01	Prostate Adenocarcinoma	E833*	OncoKB: Likely Oncogenic, level NA;CIViC: NA;MyCancerGenome: not present;CancerHotspot: no;3DHotspot: no	MutationAssessor: NA;SIFT: NA;Polyphen-2: NA	Nonsense_Mutation	SNP	diploid		.	.	.	3	142272702	142272702	C	A	3:g.142272702C>A	ENST00000350721.4:c.2497G>T	0.17		8	39		62	55	11/47
Lung Adenocarcinoma (TCGA, PanCancer Atlas)	TCGA-55-8620-01	Lung Adenocarcinoma	E833*	OncoKB: Likely Oncogenic, level NA;CIViC: NA;MyCancerGenome: not present;CancerHotspot: no;3DHotspot: no	MutationAssessor: NA;SIFT: NA;Polyphen-2: NA	Nonsense_Mutation	SNP	gain		.	.	.	3	142272702	142272702	C	A	3:g.142272702C>A	ENST00000350721.4:c.2497G>T	0.37		34	57		81	434	11/47
Lung Squamous Cell Carcinoma (TCGA, PanCancer Atlas)	TCGA-56-A4ZK-01	Lung Squamous Cell Carcinoma	S1616*	OncoKB: Likely Oncogenic, level NA;CIViC: NA;MyCancerGenome: not present;CancerHotspot: no;3DHotspot: no	MutationAssessor: NA;SIFT: NA;Polyphen-2: NA	Nonsense_Mutation	SNP	amp		.	.	.	3	142231107	142231107	G	C	3:g.142231107G>C	ENST00000350721.4:c.4847C>G	0.14		17	103		98	206	27/47
Lung Squamous Cell Carcinoma (TCGA, PanCancer Atlas)	TCGA-85-8071-01	Lung Squamous Cell Carcinoma	I97*	OncoKB: Likely Oncogenic, level NA;CIViC: NA;MyCancerGenome: not present;CancerHotspot: no;3DHotspot: no	MutationAssessor: NA;SIFT: NA;Polyphen-2: NA	Frame_Shift_Del	DEL	diploid		.	.	.	3	142284965	142284966	AT	-	3:g.142284965_142284966del	ENST00000350721.4:c.289_290del	0.28		35	91		114	331	3/47
Lung Squamous Cell Carcinoma (TCGA, PanCancer Atlas)	TCGA-NC-A5HT-01	Lung Squamous Cell Carcinoma	X2587_splice	OncoKB: Likely Oncogenic, level NA;CIViC: NA;MyCancerGenome: not present;CancerHotspot: no;3DHotspot: no	MutationAssessor: impact: , score: undefined;SIFT: NA;Polyphen-2: NA	Splice_Site	SNP	diploid		.	.	.	3	142171968	142171968	A	C	3:g.142171968A>C	ENST00000350721.4:c.7761+2T>G	0.30		15	35		67	303
Lung Adenocarcinoma (TCGA, PanCancer Atlas)	TCGA-NJ-A4YP-01	Lung Adenocarcinoma	Q2085*	OncoKB: Likely Oncogenic, level NA;CIViC: NA;MyCancerGenome: not present;CancerHotspot: no;3DHotspot: no	MutationAssessor: NA;SIFT: NA;Polyphen-2: NA	Nonsense_Mutation	SNP	diploid		.	.	.	3	142188994	142188994	G	A	3:g.142188994G>A	ENST00000350721.4:c.6253C>T	0.21		7	26		60	468	37/47
MSK-IMPACT Clinical Sequencing Cohort (MSKCC, Nat Med 2017)	P-0000768-T01-IM3	Oropharynx Squamous Cell Carcinoma	N1135*	OncoKB: Likely Oncogenic, level NA;CIViC: NA;MyCancerGenome: not present;CancerHotspot: no;3DHotspot: no	MutationAssessor: NA;SIFT: NA;Polyphen-2: NA	Frame_Shift_Ins	INS	diploid		NA	NA	NA	3	142261554	142261555	-	A	3:g.142261554_142261555insA	ENST00000350721.4:c.3402dup	0.23		161	550			4	17/47
MSK-IMPACT Clinical Sequencing Cohort (MSKCC, Nat Med 2017)	P-0001229-T01-IM3	Cutaneous Squamous Cell Carcinoma	L728Ffs*7	OncoKB: Likely Oncogenic, level NA;CIViC: NA;MyCancerGenome: not present;CancerHotspot: no;3DHotspot: no	MutationAssessor: NA;SIFT: NA;Polyphen-2: NA	Frame_Shift_Ins	INS	diploid		NA	NA	NA	3	142274876	142274877	-	A	3:g.142274876_142274877insA	ENST00000350721.4:c.2183dup	0.10		31	281			64	10/47
MSK-IMPACT Clinical Sequencing Cohort (MSKCC, Nat Med 2017)	P-0003080-T01-IM5	Head and Neck Squamous Cell Carcinoma of Unknown Primary	E409*	OncoKB: Likely Oncogenic, level NA;CIViC: NA;MyCancerGenome: not present;CancerHotspot: no;3DHotspot: no	MutationAssessor: NA;SIFT: NA;Polyphen-2: NA	Nonsense_Mutation	SNP	diploid		NA	NA	NA	3	142280209	142280209	C	A	3:g.142280209C>A	ENST00000350721.4:c.1225G>T	0.70		942	400			9	5/47
MSK-IMPACT Clinical Sequencing Cohort (MSKCC, Nat Med 2017)	P-0003104-T01-IM5	Cutaneous Squamous Cell Carcinoma	W2640*	OncoKB: Likely Oncogenic, level NA;CIViC: NA;MyCancerGenome: not present;CancerHotspot: no;3DHotspot: no	MutationAssessor: NA;SIFT: NA;Polyphen-2: NA	Nonsense_Mutation	SNP	diploid		NA	NA	NA	3	142168287	142168287	C	T	3:g.142168287C>T	ENST00000350721.4:c.7919G>A	0.23		130	440			57	47/47
MSK-IMPACT Clinical Sequencing Cohort (MSKCC, Nat Med 2017)	P-0003711-T01-IM5	Oropharynx Squamous Cell Carcinoma	X2347_splice	OncoKB: Likely Oncogenic, level NA;CIViC: NA;MyCancerGenome: not present;CancerHotspot: no;3DHotspot: no	MutationAssessor: impact: , score: undefined;SIFT: NA;Polyphen-2: NA	Splice_Site	SNP	diploid		NA	NA	NA	3	142183938	142183938	C	A	3:g.142183938C>A	ENST00000350721.4:c.7041+1G>T	0.14		91	539			7
Breast Invasive Carcinoma (TCGA, PanCancer Atlas)	TCGA-A2-A25D-01	Breast Invasive Lobular Carcinoma	X1461_splice	OncoKB: Likely Oncogenic, level NA;CIViC: NA;MyCancerGenome: not present;CancerHotspot: no;3DHotspot: no	MutationAssessor: impact: medium, score: 2.63;SIFT: NA;Polyphen-2: NA	Splice_Site	SNP	gain		.	.	.	3	142234359	142234359	T	C	3:g.142234359T>C	ENST00000350721.4:c.4383-2A>G	0.22		13	47		45	50
Breast Invasive Carcinoma (TCGA, PanCancer Atlas)	TCGA-AN-A0AK-01	Breast Invasive Ductal Carcinoma	E2354Vfs*3	OncoKB: Likely Oncogenic, level NA;CIViC: NA;MyCancerGenome: not present;CancerHotspot: no;3DHotspot: no	MutationAssessor: NA;SIFT: NA;Polyphen-2: NA	Frame_Shift_Del	DEL	diploid		.	.	.	3	142180912	142180913	CT	-	3:g.142180912_142180913del	ENST00000350721.4:c.7061_7062del	0.24		74	229		228	1122	42/47
MSK-IMPACT Clinical Sequencing Cohort (MSKCC, Nat Med 2017)	P-0010649-T01-IM5	Cutaneous Squamous Cell Carcinoma	Q1073*	OncoKB: Likely Oncogenic, level NA;CIViC: NA;MyCancerGenome: not present;CancerHotspot: no;3DHotspot: no	MutationAssessor: NA;SIFT: NA;Polyphen-2: NA	Nonsense_Mutation	SNP	diploid	1	NA	NA	NA	3	142266707	142266707	G	A	3:g.142266707G>A	ENST00000350721.4:c.3217C>T	0.15		143	808			104	16/47
Basal Cell Carcinoma (UNIGE, Nat Genet 2016)	5-VS090-T3	Skin Cancer, Non-Melanoma	Q1073*	OncoKB: Likely Oncogenic, level NA;CIViC: NA;MyCancerGenome: not present;CancerHotspot: no;3DHotspot: no	MutationAssessor: NA;SIFT: NA;Polyphen-2: NA	Nonsense_Mutation	SNP		1	NA	NA	NA	3	142266707	142266707	G	A	3:g.142266707G>A	ENST00000350721.4:c.3217C>T	0.36		72	126			69	16/47
Thyroid Carcinoma (TCGA, PanCancer Atlas)	TCGA-DJ-A4V2-01	Papillary Thyroid Cancer	Q1073*	OncoKB: Likely Oncogenic, level NA;CIViC: NA;MyCancerGenome: not present;CancerHotspot: no;3DHotspot: no	MutationAssessor: NA;SIFT: NA;Polyphen-2: NA	Nonsense_Mutation	SNP	diploid	1	.	.	.	3	142266707	142266707	G	A	3:g.142266707G>A	ENST00000350721.4:c.3217C>T	0.31		16	36		24	9	16/47
Colorectal Adenocarcinoma (DFCI, Cell Reports 2016)	coadread_dfci_2016_1240	Colorectal Adenocarcinoma	R635*	OncoKB: Likely Oncogenic, level NA;CIViC: NA;MyCancerGenome: not present;CancerHotspot: no;3DHotspot: no	MutationAssessor: NA;SIFT: NA;Polyphen-2: NA	Nonsense_Mutation	SNP			NA	NA	dfci.harvard.edu	3	142275400	142275400	G	A	3:g.142275400G>A	ENST00000350721.4:c.1903C>T							117	9/47
Uterine Corpus Endometrial Carcinoma (TCGA, PanCancer Atlas)	TCGA-A5-A0G2-01	Uterine Serous Carcinoma/Uterine Papillary Serous Carcinoma	R635*	OncoKB: Likely Oncogenic, level NA;CIViC: NA;MyCancerGenome: not present;CancerHotspot: no;3DHotspot: no	MutationAssessor: NA;SIFT: NA;Polyphen-2: NA	Nonsense_Mutation	SNP	diploid		.	.	.	3	142275400	142275400	G	A	3:g.142275400G>A	ENST00000350721.4:c.1903C>T	0.08		16	187		177	25711	9/47
Stomach Adenocarcinoma (TCGA, PanCancer Atlas)	TCGA-IN-A6RP-01	Stomach Adenocarcinoma	R635*	OncoKB: Likely Oncogenic, level NA;CIViC: NA;MyCancerGenome: not present;CancerHotspot: no;3DHotspot: no	MutationAssessor: NA;SIFT: NA;Polyphen-2: NA	Nonsense_Mutation	SNP	gain		.	.	.	3	142275400	142275400	G	A	3:g.142275400G>A	ENST00000350721.4:c.1903C>T	0.28		22	58		123	150	9/47
MSK-IMPACT Clinical Sequencing Cohort (MSKCC, Nat Med 2017)	P-0001808-T01-IM3	Colon Adenocarcinoma	E148*	OncoKB: Likely Oncogenic, level NA;CIViC: NA;MyCancerGenome: not present;CancerHotspot: no;3DHotspot: no	MutationAssessor: NA;SIFT: NA;Polyphen-2: NA	Nonsense_Mutation	SNP	diploid		NA	NA	NA	3	142281802	142281802	C	A	3:g.142281802C>A	ENST00000350721.4:c.442G>T	0.12		174	1270			159	4/47
MSK-IMPACT Clinical Sequencing Cohort (MSKCC, Nat Med 2017)	P-0010499-T01-IM5	Cancer of Unknown Primary	E148*	OncoKB: Likely Oncogenic, level NA;CIViC: NA;MyCancerGenome: not present;CancerHotspot: no;3DHotspot: no	MutationAssessor: NA;SIFT: NA;Polyphen-2: NA	Nonsense_Mutation	SNP	diploid		NA	NA	NA	3	142281802	142281802	C	A	3:g.142281802C>A	ENST00000350721.4:c.442G>T	0.16		155	816			156	4/47
Colorectal Adenocarcinoma (DFCI, Cell Reports 2016)	coadread_dfci_2016_578	Colorectal Adenocarcinoma	E148*	OncoKB: Likely Oncogenic, level NA;CIViC: NA;MyCancerGenome: not present;CancerHotspot: no;3DHotspot: no	MutationAssessor: NA;SIFT: NA;Polyphen-2: NA	Nonsense_Mutation	SNP			NA	NA	dfci.harvard.edu	3	142281802	142281802	C	A	3:g.142281802C>A	ENST00000350721.4:c.442G>T							3908	4/47
Uterine Corpus Endometrial Carcinoma (TCGA, PanCancer Atlas)	TCGA-EO-A3B0-01	Uterine Endometrioid Carcinoma	E148*	OncoKB: Likely Oncogenic, level NA;CIViC: NA;MyCancerGenome: not present;CancerHotspot: no;3DHotspot: no	MutationAssessor: NA;SIFT: NA;Polyphen-2: NA	Nonsense_Mutation	SNP	diploid		.	.	.	3	142281802	142281802	C	A	3:g.142281802C>A	ENST00000350721.4:c.442G>T	0.46		25	29		30	10909	4/47
Esophageal Adenocarcinoma (TCGA, PanCancer Atlas)	TCGA-L5-A8NQ-01	Esophageal Squamous Cell Carcinoma	E1788*	OncoKB: Likely Oncogenic, level NA;CIViC: NA;MyCancerGenome: not present;CancerHotspot: no;3DHotspot: no	MutationAssessor: NA;SIFT: NA;Polyphen-2: NA	Nonsense_Mutation	SNP	diploid		.	.	.	3	142218487	142218487	C	A	3:g.142218487C>A	ENST00000350721.4:c.5362G>T	0.07		5	66		91	209	31/47
Esophageal Adenocarcinoma (TCGA, PanCancer Atlas)	TCGA-LN-A8HZ-01	Esophageal Squamous Cell Carcinoma	S1115Ifs*3	OncoKB: Likely Oncogenic, level NA;CIViC: NA;MyCancerGenome: not present;CancerHotspot: no;3DHotspot: no	MutationAssessor: NA;SIFT: NA;Polyphen-2: NA	Frame_Shift_Ins	INS	amp		.	.	.	3	142266582	142266583	-	A	3:g.142266582_142266583insA	ENST00000350721.4:c.3341dup	0.22		27	96		100	96	16/47
Uterine Corpus Endometrial Carcinoma (TCGA, PanCancer Atlas)	TCGA-DF-A2KN-01	Uterine Endometrioid Carcinoma	K2206Nfs*3	OncoKB: Likely Oncogenic, level NA;CIViC: NA;MyCancerGenome: not present;CancerHotspot: no;3DHotspot: no	MutationAssessor: NA;SIFT: NA;Polyphen-2: NA	Frame_Shift_Del	DEL	diploid		.	.	.	3	142186845	142186845	T	-	3:g.142186845del	ENST00000350721.4:c.6618del	0.24		12	38		26	4342	39/47
Stomach Adenocarcinoma (TCGA, PanCancer Atlas)	TCGA-VQ-A8P2-01	Mucinous Stomach Adenocarcinoma	K2206Nfs*3	OncoKB: Likely Oncogenic, level NA;CIViC: NA;MyCancerGenome: not present;CancerHotspot: no;3DHotspot: no	MutationAssessor: NA;SIFT: NA;Polyphen-2: NA	Frame_Shift_Del	DEL	diploid		.	.	.	3	142186845	142186845	T	-	3:g.142186845del	ENST00000350721.4:c.6618del	0.32		53	113		104	6365	39/47
Stomach Adenocarcinoma (TCGA, PanCancer Atlas)	TCGA-CD-A4MI-01	Stomach Adenocarcinoma	E1356Gfs*20	OncoKB: Likely Oncogenic, level NA;CIViC: NA;MyCancerGenome: not present;CancerHotspot: no;3DHotspot: no	MutationAssessor: NA;SIFT: NA;Polyphen-2: NA	Frame_Shift_Ins	INS	diploid		.	.	.	3	142242920	142242921	-	C	3:g.142242920_142242921insC	ENST00000350721.4:c.4066dup	0.18		35	160		138	918	22/47
Stomach Adenocarcinoma (TCGA, PanCancer Atlas)	TCGA-HF-A5NB-01	Mucinous Stomach Adenocarcinoma	E1356Gfs*20	OncoKB: Likely Oncogenic, level NA;CIViC: NA;MyCancerGenome: not present;CancerHotspot: no;3DHotspot: no	MutationAssessor: NA;SIFT: NA;Polyphen-2: NA	Frame_Shift_Ins	INS	diploid		.	.	.	3	142242920	142242921	-	C	3:g.142242920_142242921insC	ENST00000350721.4:c.4066dup	0.36		70	126		163	1308	22/47
Stomach Adenocarcinoma (TCGA, PanCancer Atlas)	TCGA-BR-6802-01	Stomach Adenocarcinoma	E1027Dfs*21	OncoKB: Likely Oncogenic, level NA;CIViC: NA;MyCancerGenome: not present;CancerHotspot: no;3DHotspot: no	MutationAssessor: NA;SIFT: NA;Polyphen-2: NA	Frame_Shift_Del	DEL	gain		.	.	.	3	142268410	142268411	TC	-	3:g.142268410_142268411del	ENST00000350721.4:c.3081_3082del	0.11		7	55		33	426	15/47
MSK-IMPACT Clinical Sequencing Cohort (MSKCC, Nat Med 2017)	P-0007548-T01-IM5	Colon Adenocarcinoma	X578_splice	OncoKB: Likely Oncogenic, level NA;CIViC: NA;MyCancerGenome: not present;CancerHotspot: no;3DHotspot: no	MutationAssessor: impact: low, score: 1.52;SIFT: NA;Polyphen-2: NA	Splice_Site	SNP	diploid		NA	NA	NA	3	142277619	142277619	C	T	3:g.142277619C>T	ENST00000350721.4:c.1733-1G>A	0.20		97	383			8
Sarcoma (TCGA, PanCancer Atlas)	TCGA-3B-A9HZ-01	Leiomyosarcoma	X578_splice	OncoKB: Likely Oncogenic, level NA;CIViC: NA;MyCancerGenome: not present;CancerHotspot: no;3DHotspot: no	MutationAssessor: impact: low, score: 1.52;SIFT: NA;Polyphen-2: NA	Splice_Site	SNP	diploid		.	.	.	3	142277619	142277619	C	T	3:g.142277619C>T	ENST00000350721.4:c.1733-1G>A	0.33		41	83		108	26
Colorectal Adenocarcinoma (TCGA, PanCancer Atlas)	TCGA-AA-3984-01	Colon Adenocarcinoma	E1061*	OncoKB: Likely Oncogenic, level NA;CIViC: NA;MyCancerGenome: not present;CancerHotspot: no;3DHotspot: no	MutationAssessor: NA;SIFT: NA;Polyphen-2: NA	Nonsense_Mutation	SNP	diploid	1	.	.	.	3	142266743	142266743	C	A	3:g.142266743C>A	ENST00000350721.4:c.3181G>T	0.24		32	104		150	5116	16/47
Colorectal Adenocarcinoma (TCGA, PanCancer Atlas)	TCGA-AA-A010-01	Colon Adenocarcinoma	E91*	OncoKB: Likely Oncogenic, level NA;CIViC: NA;MyCancerGenome: not present;CancerHotspot: no;3DHotspot: no	MutationAssessor: NA;SIFT: NA;Polyphen-2: NA	Nonsense_Mutation	SNP	diploid	1	.	.	.	3	142284984	142284984	C	A	3:g.142284984C>A	ENST00000350721.4:c.271G>T	0.37		111	189		89	7496	3/47
Ampullary Carcinoma (Baylor College of Medicine, Cell Reports 2016)	AMPAC_2713	Ampullary Carcinoma	R1814Kfs*8	OncoKB: Likely Oncogenic, level NA;CIViC: NA;MyCancerGenome: not present;CancerHotspot: no;3DHotspot: no	MutationAssessor: NA;SIFT: NA;Polyphen-2: NA	Frame_Shift_Ins	INS		2	Somatic	Valid	Baylor College of Medicine	3	142217556	142217557	-	T	3:g.142217556_142217557insT	ENST00000350721.4:c.5440dup	0.14		27	163		199	1847	32/47
Uterine Corpus Endometrial Carcinoma (TCGA, PanCancer Atlas)	TCGA-B5-A3FA-01	Uterine Endometrioid Carcinoma	R1814Kfs*8	OncoKB: Likely Oncogenic, level NA;CIViC: NA;MyCancerGenome: not present;CancerHotspot: no;3DHotspot: no	MutationAssessor: NA;SIFT: NA;Polyphen-2: NA	Frame_Shift_Ins	INS	diploid	2	.	.	.	3	142217556	142217557	-	T	3:g.142217556_142217557insT	ENST00000350721.4:c.5440dup	0.24		9	29		42	9652	32/47
MSK-IMPACT Clinical Sequencing Cohort (MSKCC, Nat Med 2017)	P-0006269-T01-IM5	Uterine Clear Cell Carcinoma	F270Sfs*8	OncoKB: Likely Oncogenic, level NA;CIViC: NA;MyCancerGenome: not present;CancerHotspot: no;3DHotspot: no	MutationAssessor: NA;SIFT: NA;Polyphen-2: NA	Frame_Shift_Del	DEL	diploid		NA	NA	NA	3	142281435	142281435	A	-	3:g.142281435del	ENST00000350721.4:c.809del	0.09		58	557			75	4/47
Uterine Corpus Endometrial Carcinoma (TCGA, PanCancer Atlas)	TCGA-D1-A0ZS-01	Uterine Endometrioid Carcinoma	F270Sfs*8	OncoKB: Likely Oncogenic, level NA;CIViC: NA;MyCancerGenome: not present;CancerHotspot: no;3DHotspot: no	MutationAssessor: NA;SIFT: NA;Polyphen-2: NA	Frame_Shift_Del	DEL	diploid		.	.	.	3	142281435	142281435	A	-	3:g.142281435del	ENST00000350721.4:c.809del	0.26		76	212		157	386	4/47
Uterine Corpus Endometrial Carcinoma (TCGA, PanCancer Atlas)	TCGA-AX-A0J1-01	Uterine Endometrioid Carcinoma	F222Lfs*11	OncoKB: Likely Oncogenic, level NA;CIViC: NA;MyCancerGenome: not present;CancerHotspot: no;3DHotspot: no	MutationAssessor: NA;SIFT: NA;Polyphen-2: NA	Frame_Shift_Del	DEL	diploid		.	.	.	3	142281578	142281578	A	-	3:g.142281578del	ENST00000350721.4:c.666del	0.27		37	99		72	5126	4/47
Stomach Adenocarcinoma (TCGA, PanCancer Atlas)	TCGA-BR-A4IY-01	Stomach Adenocarcinoma	X19_splice	OncoKB: Likely Oncogenic, level NA;CIViC: NA;MyCancerGenome: not present;CancerHotspot: no;3DHotspot: no	MutationAssessor: NA;SIFT: NA;Polyphen-2: NA	Splice_Region	SNP	shallowdel		.	.	.	3	142297490	142297490	G	A	3:g.142297490G>A	ENST00000350721.4:c.57C>T	0.20		6	24		26	141	1/47
MSK-IMPACT Clinical Sequencing Cohort (MSKCC, Nat Med 2017)	P-0003553-T01-IM5	Lung Adenocarcinoma	I1014Sfs*12	OncoKB: Likely Oncogenic, level NA;CIViC: NA;MyCancerGenome: not present;CancerHotspot: no;3DHotspot: no	MutationAssessor: NA;SIFT: NA;Polyphen-2: NA	Frame_Shift_Del	DEL	diploid		NA	NA	NA	3	142268452	142268453	TG	-	3:g.142268452_142268453del	ENST00000350721.4:c.3039_3040del	0.12		57	419			31	15/47
MSK-IMPACT Clinical Sequencing Cohort (MSKCC, Nat Med 2017)	P-0006960-T01-IM5	Colorectal Adenocarcinoma	H2277Qfs*38	OncoKB: Likely Oncogenic, level NA;CIViC: NA;MyCancerGenome: not present;CancerHotspot: no;3DHotspot: no	MutationAssessor: NA;SIFT: NA;Polyphen-2: NA	Frame_Shift_Del	DEL	diploid		NA	NA	NA	3	142185232	142185232	A	-	3:g.142185232del	ENST00000350721.4:c.6831del	0.34		341	664			351	40/47
MSK-IMPACT Clinical Sequencing Cohort (MSKCC, Nat Med 2017)	P-0005326-T01-IM5	Colon Adenocarcinoma	F1091Lfs*28	OncoKB: Likely Oncogenic, level NA;CIViC: NA;MyCancerGenome: not present;CancerHotspot: no;3DHotspot: no	MutationAssessor: NA;SIFT: NA;Polyphen-2: NA	Frame_Shift_Del	DEL	diploid		NA	NA	NA	3	142266651	142266651	A	-	3:g.142266651del	ENST00000350721.4:c.3273del	0.24		238	754			82	16/47
MSK-IMPACT Clinical Sequencing Cohort (MSKCC, Nat Med 2017)	P-0000149-T01-IM3	Lung Adenocarcinoma	G1795Efs*29	OncoKB: Likely Oncogenic, level NA;CIViC: NA;MyCancerGenome: not present;CancerHotspot: no;3DHotspot: no	MutationAssessor: NA;SIFT: NA;Polyphen-2: NA	Frame_Shift_Del	DEL	diploid		NA	NA	NA	3	142217613	142217613	C	-	3:g.142217613del	ENST00000350721.4:c.5384del	0.25		210	623			10	32/47
MSK-IMPACT Clinical Sequencing Cohort (MSKCC, Nat Med 2017)	P-0000149-T02-IM3	Lung Adenocarcinoma	G1795Efs*29	OncoKB: Likely Oncogenic, level NA;CIViC: NA;MyCancerGenome: not present;CancerHotspot: no;3DHotspot: no	MutationAssessor: NA;SIFT: NA;Polyphen-2: NA	Frame_Shift_Del	DEL	diploid		NA	NA	NA	3	142217613	142217613	C	-	3:g.142217613del	ENST00000350721.4:c.5384del	0.31		70	158			5	32/47
MSK-IMPACT Clinical Sequencing Cohort (MSKCC, Nat Med 2017)	P-0003209-T01-IM5	Colon Adenocarcinoma	L1255Yfs*7	OncoKB: Likely Oncogenic, level NA;CIViC: NA;MyCancerGenome: not present;CancerHotspot: no;3DHotspot: no	MutationAssessor: NA;SIFT: NA;Polyphen-2: NA	Frame_Shift_Del	DEL	diploid		NA	NA	NA	3	142255005	142255005	A	-	3:g.142255005del	ENST00000350721.4:c.3764del	0.15		73	430			80	20/47
Uterine Corpus Endometrial Carcinoma (TCGA, PanCancer Atlas)	TCGA-EY-A1GK-01	Uterine Endometrioid Carcinoma	L1255Yfs*7	OncoKB: Likely Oncogenic, level NA;CIViC: NA;MyCancerGenome: not present;CancerHotspot: no;3DHotspot: no	MutationAssessor: NA;SIFT: NA;Polyphen-2: NA	Frame_Shift_Del	DEL	diploid		.	.	.	3	142255005	142255005	A	-	3:g.142255005del	ENST00000350721.4:c.3764del	0.10		5	45		57	840	20/47
MSK-IMPACT Clinical Sequencing Cohort (MSKCC, Nat Med 2017)	P-0004076-T01-IM5	Esophageal Adenocarcinoma	R1951*	OncoKB: Likely Oncogenic, level NA;CIViC: NA;MyCancerGenome: not present;CancerHotspot: no;3DHotspot: no	MutationAssessor: NA;SIFT: NA;Polyphen-2: NA	Nonsense_Mutation	SNP	diploid		NA	NA	NA	3	142215250	142215250	G	A	3:g.142215250G>A	ENST00000350721.4:c.5851C>T	0.17		111	552			53	34/47
Colorectal Adenocarcinoma (TCGA, PanCancer Atlas)	TCGA-AA-3980-01	Colon Adenocarcinoma	R1951*	OncoKB: Likely Oncogenic, level NA;CIViC: NA;MyCancerGenome: not present;CancerHotspot: no;3DHotspot: no	MutationAssessor: NA;SIFT: NA;Polyphen-2: NA	Nonsense_Mutation	SNP			.	.	.	3	142215250	142215250	G	A	3:g.142215250G>A	ENST00000350721.4:c.5851C>T	0.43		114	152		510	96	34/47
MSK-IMPACT Clinical Sequencing Cohort (MSKCC, Nat Med 2017)	P-0000602-T01-IM3	Lung Adenocarcinoma	X1242_splice	OncoKB: Likely Oncogenic, level NA;CIViC: NA;MyCancerGenome: not present;CancerHotspot: no;3DHotspot: no	MutationAssessor: impact: medium, score: 2.595;SIFT: NA;Polyphen-2: NA	Splice_Site	SNP	diploid		NA	NA	NA	3	142255044	142255044	C	A	3:g.142255044C>A	ENST00000350721.4:c.3726-1G>T	0.16		79	408			20
MSK-IMPACT Clinical Sequencing Cohort (MSKCC, Nat Med 2017)	P-0004327-T01-IM5	Lung Adenocarcinoma	C790Vfs*13	OncoKB: Likely Oncogenic, level NA;CIViC: NA;MyCancerGenome: not present;CancerHotspot: no;3DHotspot: no	MutationAssessor: NA;SIFT: NA;Polyphen-2: NA	Frame_Shift_Del	DEL	diploid		NA	NA	NA	3	142272831	142272831	A	-	3:g.142272831del	ENST00000350721.4:c.2368del	0.10		27	242			20	11/47
MSK-IMPACT Clinical Sequencing Cohort (MSKCC, Nat Med 2017)	P-0003196-T01-IM5	Lung Adenocarcinoma	X2587_splice	OncoKB: Likely Oncogenic, level NA;CIViC: NA;MyCancerGenome: not present;CancerHotspot: no;3DHotspot: no	MutationAssessor: impact: , score: undefined;SIFT: NA;Polyphen-2: NA	Splice_Site	SNP	diploid		NA	NA	NA	3	142171969	142171969	C	A	3:g.142171969C>A	ENST00000350721.4:c.7761+1G>T	0.07		56	697			5
MSK-IMPACT Clinical Sequencing Cohort (MSKCC, Nat Med 2017)	P-0004865-T01-IM5	Colon Adenocarcinoma	E254*	OncoKB: Likely Oncogenic, level NA;CIViC: NA;MyCancerGenome: not present;CancerHotspot: no;3DHotspot: no	MutationAssessor: NA;SIFT: NA;Polyphen-2: NA	Nonsense_Mutation	SNP	diploid		NA	NA	NA	3	142281484	142281484	C	A	3:g.142281484C>A	ENST00000350721.4:c.760G>T	0.27		202	552			146	4/47
MSK-IMPACT Clinical Sequencing Cohort (MSKCC, Nat Med 2017)	P-0011357-T01-IM5	Colon Adenocarcinoma	R2606*	OncoKB: Likely Oncogenic, level NA;CIViC: NA;MyCancerGenome: not present;CancerHotspot: no;3DHotspot: no	MutationAssessor: NA;SIFT: NA;Polyphen-2: NA	Nonsense_Mutation	SNP	diploid		NA	NA	NA	3	142168390	142168390	G	A	3:g.142168390G>A	ENST00000350721.4:c.7816C>T	0.07		53	747			206	47/47
MSK-IMPACT Clinical Sequencing Cohort (MSKCC, Nat Med 2017)	P-0000732-T01-IM3	Lung Adenocarcinoma	L318*	OncoKB: Likely Oncogenic, level NA;CIViC: NA;MyCancerGenome: not present;CancerHotspot: no;3DHotspot: no	MutationAssessor: NA;SIFT: NA;Polyphen-2: NA	Nonsense_Mutation	SNP	diploid		NA	NA	NA	3	142281291	142281291	A	C	3:g.142281291A>C	ENST00000350721.4:c.953T>G	0.10		54	466			2	4/47
Breast Invasive Carcinoma (TCGA, PanCancer Atlas)	TCGA-AN-A046-01	Breast Invasive Ductal Carcinoma	R1368*	OncoKB: Likely Oncogenic, level NA;CIViC: NA;MyCancerGenome: not present;CancerHotspot: no;3DHotspot: no	MutationAssessor: NA;SIFT: NA;Polyphen-2: NA	Nonsense_Mutation	SNP	diploid	1	.	.	.	3	142242885	142242885	G	A	3:g.142242885G>A	ENST00000350721.4:c.4102C>T	0.14		38	227		279	5392	22/47
Glioblastoma Multiforme (TCGA, PanCancer Atlas)	TCGA-06-5416-01	Glioblastoma Multiforme	R1368*	OncoKB: Likely Oncogenic, level NA;CIViC: NA;MyCancerGenome: not present;CancerHotspot: no;3DHotspot: no	MutationAssessor: NA;SIFT: NA;Polyphen-2: NA	Nonsense_Mutation	SNP	gain	1	.	.	.	3	142242885	142242885	G	A	3:g.142242885G>A	ENST00000350721.4:c.4102C>T	0.47		143	164		282	12177	22/47
MSS Mixed Solid Tumors (Broad/Dana-Farber, Nat Genet 2018)	NR8815_T	Cutaneous Melanoma	R2533*	OncoKB: Likely Oncogenic, level NA;CIViC: NA;MyCancerGenome: not present;CancerHotspot: no;3DHotspot: no	MutationAssessor: NA;SIFT: NA;Polyphen-2: NA	Nonsense_Mutation	SNP		2	NA	NA	NA	3	142176504	142176504	G	A	3:g.142176504G>A	ENST00000350721.4:c.7597C>T	0.37		53	91			1692	45/47
Melanoma (MSKCC, NEJM 2014)	NR8815	Cutaneous Melanoma	R2533*	OncoKB: Likely Oncogenic, level NA;CIViC: NA;MyCancerGenome: not present;CancerHotspot: no;3DHotspot: no	MutationAssessor: NA;SIFT: NA;Polyphen-2: NA	Nonsense_Mutation	SNP	diploid	2	Somatic	Untested	MSKCC	3	142176504	142176504	G	A	3:g.142176504G>A	ENST00000350721.4:c.7597C>T	0.34		55	109		122	1663	45/47
Basal Cell Carcinoma (UNIGE, Nat Genet 2016)	5-VS090-T2	Skin Cancer, Non-Melanoma	R2533*	OncoKB: Likely Oncogenic, level NA;CIViC: NA;MyCancerGenome: not present;CancerHotspot: no;3DHotspot: no	MutationAssessor: NA;SIFT: NA;Polyphen-2: NA	Nonsense_Mutation	SNP		2	NA	NA	NA	3	142176504	142176504	G	A	3:g.142176504G>A	ENST00000350721.4:c.7597C>T	0.07		11	150			130	45/47
Uterine Corpus Endometrial Carcinoma (TCGA, PanCancer Atlas)	TCGA-AP-A05N-01	Uterine Endometrioid Carcinoma	X1678_splice	OncoKB: Likely Oncogenic, level NA;CIViC: NA;MyCancerGenome: not present;CancerHotspot: no;3DHotspot: no	MutationAssessor: impact: , score: undefined;SIFT: NA;Polyphen-2: NA	Splice_Site	SNP	diploid		.	.	.	3	142224146	142224146	C	T	3:g.142224146C>T	ENST00000350721.4:c.5032-1G>A	0.40		136	207		228	257
Liver Hepatocellular Carcinoma (TCGA, PanCancer Atlas)	TCGA-MI-A75G-01	Hepatocellular Carcinoma	X1794_splice	OncoKB: Likely Oncogenic, level NA;CIViC: NA;MyCancerGenome: not present;CancerHotspot: no;3DHotspot: no	MutationAssessor: impact: medium, score: 2.39;SIFT: NA;Polyphen-2: NA	Splice_Site	SNP	gain		.	.	.	3	142217617	142217617	C	A	3:g.142217617C>A	ENST00000350721.4:c.5381-1G>T	0.29		39	96		106	225
Liver Hepatocellular Carcinoma (TCGA, PanCancer Atlas)	TCGA-DD-AADC-01	Hepatocellular Carcinoma	Y2084Lfs*13	OncoKB: Likely Oncogenic, level NA;CIViC: NA;MyCancerGenome: not present;CancerHotspot: no;3DHotspot: no	MutationAssessor: NA;SIFT: NA;Polyphen-2: NA	Frame_Shift_Ins	INS	diploid		.	.	.	3	142188996	142188997	-	A	3:g.142188996_142188997insA	ENST00000350721.4:c.6250dup	0.21		26	100		84	81	37/47
MSK-IMPACT Clinical Sequencing Cohort (MSKCC, Nat Med 2017)	P-0004865-T01-IM5	Colon Adenocarcinoma	X1678_splice	OncoKB: Likely Oncogenic, level NA;CIViC: NA;MyCancerGenome: not present;CancerHotspot: no;3DHotspot: no	MutationAssessor: impact: , score: undefined;SIFT: NA;Polyphen-2: NA	Splice_Site	SNP	diploid		NA	NA	NA	3	142224146	142224146	C	A	3:g.142224146C>A	ENST00000350721.4:c.5032-1G>T	0.25		139	417			146
Colorectal Adenocarcinoma (DFCI, Cell Reports 2016)	coadread_dfci_2016_3235	Colorectal Adenocarcinoma	X1678_splice	OncoKB: Likely Oncogenic, level NA;CIViC: NA;MyCancerGenome: not present;CancerHotspot: no;3DHotspot: no	MutationAssessor: impact: , score: undefined;SIFT: NA;Polyphen-2: NA	Splice_Site	SNP			NA	NA	dfci.harvard.edu	3	142224146	142224146	C	A	3:g.142224146C>A	ENST00000350721.4:c.5032-1G>T							2952
MSK-IMPACT Clinical Sequencing Cohort (MSKCC, Nat Med 2017)	P-0006697-T01-IM5	Bladder Urothelial Carcinoma	S1660*	OncoKB: Likely Oncogenic, level NA;CIViC: NA;MyCancerGenome: not present;CancerHotspot: no;3DHotspot: no	MutationAssessor: NA;SIFT: NA;Polyphen-2: NA	Nonsense_Mutation	SNP	diploid		NA	NA	NA	3	142226825	142226825	G	T	3:g.142226825G>T	ENST00000350721.4:c.4979C>A	0.40		231	343			7	28/47
Bladder Urothelial Carcinoma (TCGA, PanCancer Atlas)	TCGA-KQ-A41N-01	Bladder Urothelial Carcinoma	S1660*	OncoKB: Likely Oncogenic, level NA;CIViC: NA;MyCancerGenome: not present;CancerHotspot: no;3DHotspot: no	MutationAssessor: NA;SIFT: NA;Polyphen-2: NA	Nonsense_Mutation	SNP	diploid		.	.	.	3	142226825	142226825	G	T	3:g.142226825G>T	ENST00000350721.4:c.4979C>A	0.13		4	28		36	2528	28/47
MSK-IMPACT Clinical Sequencing Cohort (MSKCC, Nat Med 2017)	P-0012320-T01-IM5	Bladder Urothelial Carcinoma	Q2173*	OncoKB: Likely Oncogenic, level NA;CIViC: NA;MyCancerGenome: not present;CancerHotspot: no;3DHotspot: no	MutationAssessor: NA;SIFT: NA;Polyphen-2: NA	Nonsense_Mutation	SNP	diploid		NA	NA	NA	3	142188214	142188214	G	A	3:g.142188214G>A	ENST00000350721.4:c.6517C>T	0.16		71	377			6	38/47
Glioblastoma Multiforme (TCGA, PanCancer Atlas)	TCGA-14-1794-01	Glioblastoma Multiforme	Q2173*	OncoKB: Likely Oncogenic, level NA;CIViC: NA;MyCancerGenome: not present;CancerHotspot: no;3DHotspot: no	MutationAssessor: NA;SIFT: NA;Polyphen-2: NA	Nonsense_Mutation	SNP	gain		.	.	.	3	142188214	142188214	G	A	3:g.142188214G>A	ENST00000350721.4:c.6517C>T	0.05		12	222		414	196	38/47
Bladder Urothelial Carcinoma (TCGA, PanCancer Atlas)	TCGA-UY-A78K-01	Bladder Urothelial Carcinoma	W1196*	OncoKB: Likely Oncogenic, level NA;CIViC: NA;MyCancerGenome: not present;CancerHotspot: no;3DHotspot: no	MutationAssessor: NA;SIFT: NA;Polyphen-2: NA	Nonsense_Mutation	SNP	gain		.	.	.	3	142257461	142257461	C	T	3:g.142257461C>T	ENST00000350721.4:c.3588G>A	0.33		39	80		78	771	19/47
Skin Cutaneous Melanoma (TCGA, PanCancer Atlas)	TCGA-HR-A2OG-06	Cutaneous Melanoma	Y1790*	OncoKB: Likely Oncogenic, level NA;CIViC: NA;MyCancerGenome: not present;CancerHotspot: no;3DHotspot: no	MutationAssessor: NA;SIFT: NA;Polyphen-2: NA	Nonsense_Mutation	SNP	gain	1	.	.	.	3	142218479	142218479	A	T	3:g.142218479A>T	ENST00000350721.4:c.5370T>A	0.34		50	99		66	530	31/47
Skin Cutaneous Melanoma (TCGA, PanCancer Atlas)	TCGA-EE-A29V-06	Cutaneous Melanoma	R1846*	OncoKB: Likely Oncogenic, level NA;CIViC: NA;MyCancerGenome: not present;CancerHotspot: no;3DHotspot: no	MutationAssessor: NA;SIFT: NA;Polyphen-2: NA	Nonsense_Mutation	SNP	diploid	1	.	.	.	3	142217461	142217461	G	A	3:g.142217461G>A	ENST00000350721.4:c.5536C>T	0.21		6	22		28	1012	32/47
Diffuse Large B-Cell Lymphoma (Duke, Cell 2017)	DLBCL_DUKE_705	Diffuse Large B-Cell Lymphoma, NOS	R2148*	OncoKB: Likely Oncogenic, level NA;CIViC: NA;MyCancerGenome: not present;CancerHotspot: no;3DHotspot: no	MutationAssessor: NA;SIFT: NA;Polyphen-2: NA	Nonsense_Mutation	SNP			NA	NA	Duke University	3	142188289	142188289	G	A	3:g.142188289G>A	ENST00000350721.4:c.6442C>T							12	38/47
Bladder Urothelial Carcinoma (TCGA, PanCancer Atlas)	TCGA-DK-AA74-01	Bladder Urothelial Carcinoma	R2148*	OncoKB: Likely Oncogenic, level NA;CIViC: NA;MyCancerGenome: not present;CancerHotspot: no;3DHotspot: no	MutationAssessor: NA;SIFT: NA;Polyphen-2: NA	Nonsense_Mutation	SNP	diploid		.	.	.	3	142188289	142188289	G	A	3:g.142188289G>A	ENST00000350721.4:c.6442C>T	0.13		12	77		78	219	38/47
Liver Hepatocellular Carcinoma (TCGA, PanCancer Atlas)	TCGA-DD-AAEH-01	Hepatocellular Carcinoma	X578_splice	OncoKB: Likely Oncogenic, level NA;CIViC: NA;MyCancerGenome: not present;CancerHotspot: no;3DHotspot: no	MutationAssessor: impact: , score: undefined;SIFT: NA;Polyphen-2: NA	Splice_Site	SNP	diploid		.	.	.	3	142278092	142278092	C	A	3:g.142278092C>A	ENST00000350721.4:c.1732+1G>T	0.34		56	109		135	82
Metastatic Prostate Adenocarcinoma (SU2C/PCF Dream Team, PNAS 2019)	PRAD-01115263-Tumor-SM-6WZF9	Prostate Adenocarcinoma	S87Efs*5	OncoKB: Likely Oncogenic, level NA;CIViC: NA;MyCancerGenome: not present;CancerHotspot: no;3DHotspot: no	MutationAssessor: NA;SIFT: NA;Polyphen-2: NA	Frame_Shift_Ins	INS	diploid		Somatic	Untested	broad.mit.edu	3	142284997	142284998	-	A	3:g.142284997_142284998insA	ENST00000350721.4:c.257dup				121			33	3/47
MSS Mixed Solid Tumors (Broad/Dana-Farber, Nat Genet 2018)	CR6161_T	Cutaneous Melanoma	R960*	OncoKB: Likely Oncogenic, level NA;CIViC: NA;MyCancerGenome: not present;CancerHotspot: no;3DHotspot: no	MutationAssessor: NA;SIFT: NA;Polyphen-2: NA	Nonsense_Mutation	SNP			NA	NA	NA	3	142269072	142269072	G	A	3:g.142269072G>A	ENST00000350721.4:c.2878C>T	0.22		42	145			836	14/47
Melanoma (MSKCC, NEJM 2014)	CR6161	Cutaneous Melanoma	R960*	OncoKB: Likely Oncogenic, level NA;CIViC: NA;MyCancerGenome: not present;CancerHotspot: no;3DHotspot: no	MutationAssessor: NA;SIFT: NA;Polyphen-2: NA	Nonsense_Mutation	SNP	gain		Somatic	Untested	MSKCC	3	142269072	142269072	G	A	3:g.142269072G>A	ENST00000350721.4:c.2878C>T	0.21		46	177		155	907	14/47
Uterine Corpus Endometrial Carcinoma (TCGA, PanCancer Atlas)	TCGA-AX-A06F-01	Uterine Endometrioid Carcinoma	R960*	OncoKB: Likely Oncogenic, level NA;CIViC: NA;MyCancerGenome: not present;CancerHotspot: no;3DHotspot: no	MutationAssessor: NA;SIFT: NA;Polyphen-2: NA	Nonsense_Mutation	SNP	diploid		.	.	.	3	142269072	142269072	G	A	3:g.142269072G>A	ENST00000350721.4:c.2878C>T	0.07		18	236		223	7282	14/47
MSK-IMPACT Clinical Sequencing Cohort (MSKCC, Nat Med 2017)	P-0001488-T01-IM3	Breast Invasive Cancer, NOS	E1326*	OncoKB: Likely Oncogenic, level NA;CIViC: NA;MyCancerGenome: not present;CancerHotspot: no;3DHotspot: no	MutationAssessor: NA;SIFT: NA;Polyphen-2: NA	Nonsense_Mutation	SNP	diploid		NA	NA	NA	3	142243011	142243011	C	A	3:g.142243011C>A	ENST00000350721.4:c.3976G>T	0.19		100	434			24	22/47
MSK-IMPACT Clinical Sequencing Cohort (MSKCC, Nat Med 2017)	P-0002188-T01-IM3	Breast Invasive Ductal Carcinoma	L1537*	OncoKB: Likely Oncogenic, level NA;CIViC: NA;MyCancerGenome: not present;CancerHotspot: no;3DHotspot: no	MutationAssessor: NA;SIFT: NA;Polyphen-2: NA	Nonsense_Mutation	SNP	diploid		NA	NA	NA	3	142232374	142232374	A	T	3:g.142232374A>T	ENST00000350721.4:c.4610T>A	0.20		216	885			4	26/47
MSK-IMPACT Clinical Sequencing Cohort (MSKCC, Nat Med 2017)	P-0009344-T01-IM5	Invasive Breast Carcinoma	E386*	OncoKB: Likely Oncogenic, level NA;CIViC: NA;MyCancerGenome: not present;CancerHotspot: no;3DHotspot: no	MutationAssessor: NA;SIFT: NA;Polyphen-2: NA	Nonsense_Mutation	SNP	diploid		NA	NA	NA	3	142281088	142281088	C	A	3:g.142281088C>A	ENST00000350721.4:c.1156G>T	0.15		119	653			7	4/47
MSK-IMPACT Clinical Sequencing Cohort (MSKCC, Nat Med 2017)	P-0009602-T01-IM5	Invasive Breast Carcinoma	E1659*	OncoKB: Likely Oncogenic, level NA;CIViC: NA;MyCancerGenome: not present;CancerHotspot: no;3DHotspot: no	MutationAssessor: NA;SIFT: NA;Polyphen-2: NA	Nonsense_Mutation	SNP	diploid		NA	NA	NA	3	142226829	142226829	C	A	3:g.142226829C>A	ENST00000350721.4:c.4975G>T	0.27		183	496			46	28/47
MSK-IMPACT Clinical Sequencing Cohort (MSKCC, Nat Med 2017)	P-0005725-T01-IM5	Melanoma of Unknown Primary	W1443*	OncoKB: Likely Oncogenic, level NA;CIViC: NA;MyCancerGenome: not present;CancerHotspot: no;3DHotspot: no	MutationAssessor: NA;SIFT: NA;Polyphen-2: NA	Nonsense_Mutation	SNP	diploid		NA	NA	NA	3	142238564	142238564	C	T	3:g.142238564C>T	ENST00000350721.4:c.4329G>A	0.24		271	859			27	24/47
MSK-IMPACT Clinical Sequencing Cohort (MSKCC, Nat Med 2017)	P-0008553-T01-IM5	Lung Adenocarcinoma	W102*	OncoKB: Likely Oncogenic, level NA;CIViC: NA;MyCancerGenome: not present;CancerHotspot: no;3DHotspot: no	MutationAssessor: NA;SIFT: NA;Polyphen-2: NA	Nonsense_Mutation	SNP	diploid		NA	NA	NA	3	142281939	142281939	C	T	3:g.142281939C>T	ENST00000350721.4:c.305G>A	0.09		36	357			9	4/47
MSK-IMPACT Clinical Sequencing Cohort (MSKCC, Nat Med 2017)	P-0009499-T01-IM5	Anaplastic Astrocytoma	Q996*	OncoKB: Likely Oncogenic, level NA;CIViC: NA;MyCancerGenome: not present;CancerHotspot: no;3DHotspot: no	MutationAssessor: NA;SIFT: NA;Polyphen-2: NA	Nonsense_Mutation	SNP	diploid		NA	NA	NA	3	142268506	142268506	G	A	3:g.142268506G>A	ENST00000350721.4:c.2986C>T	0.41		217	312			52	15/47
MSK-IMPACT Clinical Sequencing Cohort (MSKCC, Nat Med 2017)	P-0010670-T01-IM5	Melanoma of Unknown Primary	X878_splice	OncoKB: Likely Oncogenic, level NA;CIViC: NA;MyCancerGenome: not present;CancerHotspot: no;3DHotspot: no	MutationAssessor: NA;SIFT: NA;Polyphen-2: NA	Splice_Site	DNP	diploid		NA	NA	NA	3	142272240	142272241	CC	TT	3:g.142272240_142272241delinsTT	ENST00000350721.4:c.2634-1_2634delinsAA	0.33		155	310			11	13/47
Colorectal Adenocarcinoma (DFCI, Cell Reports 2016)	coadread_dfci_2016_1202	Colorectal Adenocarcinoma	S1038Lfs*12	OncoKB: Likely Oncogenic, level NA;CIViC: NA;MyCancerGenome: not present;CancerHotspot: no;3DHotspot: no	MutationAssessor: NA;SIFT: NA;Polyphen-2: NA	Frame_Shift_Del	DEL			NA	NA	dfci.harvard.edu	3	142268380	142268380	A	-	3:g.142268380del	ENST00000350721.4:c.3112del							1080	15/47
Ampullary Carcinoma (Baylor College of Medicine, Cell Reports 2016)	AMPAC_2264	Ampullary Carcinoma	I774Nfs*5	OncoKB: Likely Oncogenic, level NA;CIViC: NA;MyCancerGenome: not present;CancerHotspot: no;3DHotspot: no	MutationAssessor: NA;SIFT: NA;Polyphen-2: NA	Frame_Shift_Del	DEL		25	Somatic	Valid	Baylor College of Medicine	3	142274739	142274739	A	-	3:g.142274739del	ENST00000350721.4:c.2321del	0.29		17	41		38	1509	10/47
MSS Mixed Solid Tumors (Broad/Dana-Farber, Nat Genet 2018)	BLCA-012-Tumor-SM-CUCGM	Bladder Urothelial Carcinoma	Q1108*	OncoKB: Likely Oncogenic, level NA;CIViC: NA;MyCancerGenome: not present;CancerHotspot: no;3DHotspot: no	MutationAssessor: NA;SIFT: NA;Polyphen-2: NA	Nonsense_Mutation	SNP			NA	NA	NA	3	142266602	142266602	G	A	3:g.142266602G>A	ENST00000350721.4:c.3322C>T	0.23		44	146			1029	16/47
MSS Mixed Solid Tumors (Broad/Dana-Farber, Nat Genet 2018)	LUAD-BS-12-R10269-Tumor-SM-9J2XO	Lung Adenocarcinoma	X1763_splice	OncoKB: Likely Oncogenic, level NA;CIViC: NA;MyCancerGenome: not present;CancerHotspot: no;3DHotspot: no	MutationAssessor: impact: low, score: 1.875;SIFT: NA;Polyphen-2: NA	Splice_Site	SNP			NA	NA	NA	3	142218561	142218561	C	A	3:g.142218561C>A	ENST00000350721.4:c.5289-1G>T	0.30		34	80			343
MSS Mixed Solid Tumors (Broad/Dana-Farber, Nat Genet 2018)	SD5038_T	Cutaneous Melanoma	X1423_splice	OncoKB: Likely Oncogenic, level NA;CIViC: NA;MyCancerGenome: not present;CancerHotspot: no;3DHotspot: no	MutationAssessor: impact: , score: undefined;SIFT: NA;Polyphen-2: NA	Splice_Site	SNP			NA	NA	NA	3	142238627	142238627	C	T	3:g.142238627C>T	ENST00000350721.4:c.4267-1G>A	0.14		16	97			278
Melanoma (MSKCC, NEJM 2014)	SD5038	Cutaneous Melanoma	X1423_splice	OncoKB: Likely Oncogenic, level NA;CIViC: NA;MyCancerGenome: not present;CancerHotspot: no;3DHotspot: no	MutationAssessor: impact: , score: undefined;SIFT: NA;Polyphen-2: NA	Splice_Site	SNP	gain		Somatic	Untested	MSKCC	3	142238627	142238627	C	T	3:g.142238627C>T	ENST00000350721.4:c.4267-1G>A	0.15		18	102		107	247
Skin Cutaneous Melanoma(Broad, Cancer Discov 2014)	Pat_76_Pre	Melanoma	X1274_splice	OncoKB: Likely Oncogenic, level NA;CIViC: NA;MyCancerGenome: not present;CancerHotspot: no;3DHotspot: no	MutationAssessor: impact: , score: undefined;SIFT: NA;Polyphen-2: NA	Splice_Site	SNP			NA	NA	broad.mit.edu	3	142254048	142254048	C	T	3:g.142254048C>T	ENST00000350721.4:c.3820-1G>A	0.63		41	24			1874
Skin Cutaneous Melanoma(Broad, Cancer Discov 2014)	Pat_41_Post	Melanoma	X1913_splice	OncoKB: Likely Oncogenic, level NA;CIViC: NA;MyCancerGenome: not present;CancerHotspot: no;3DHotspot: no	MutationAssessor: impact: neutral, score: 0.69;SIFT: NA;Polyphen-2: NA	Splice_Site	SNP			NA	NA	broad.mit.edu	3	142215363	142215363	C	T	3:g.142215363C>T	ENST00000350721.4:c.5739-1G>A	0.06		17	281			5838
Skin Cutaneous Melanoma(Broad, Cancer Discov 2014)	Pat_45_Pre	Melanoma	P1259Rfs*18	OncoKB: Likely Oncogenic, level NA;CIViC: NA;MyCancerGenome: not present;CancerHotspot: no;3DHotspot: no	MutationAssessor: NA;SIFT: NA;Polyphen-2: NA	Frame_Shift_Del	DEL			NA	NA	broad.mit.edu	3	142254993	142254994	GG	-	3:g.142254993_142254994del	ENST00000350721.4:c.3775_3776del	0.03		8	259			632	20/47
Multiple Myeloma (Broad, Cancer Cell 2014)	MM-0038	Plasma Cell Myeloma	Q474*	OncoKB: Likely Oncogenic, level NA;CIViC: NA;MyCancerGenome: not present;CancerHotspot: no;3DHotspot: no	MutationAssessor: NA;SIFT: NA;Polyphen-2: NA	Nonsense_Mutation	SNP			NA	NA	broad.mit.edu	3	142279226	142279226	G	A	3:g.142279226G>A	ENST00000350721.4:c.1420C>T							48	6/47
Cutaneous Squamous Cell Carcinoma (DFCI, Clin Cancer Res 2015)	S03-45671-TP-S05-31806-NT	Cutaneous Squamous Cell Carcinoma	Q1561*	OncoKB: Likely Oncogenic, level NA;CIViC: NA;MyCancerGenome: not present;CancerHotspot: no;3DHotspot: no	MutationAssessor: NA;SIFT: NA;Polyphen-2: NA	Nonsense_Mutation	SNP			Somatic	Untested	broad.mit.edu	3	142231273	142231273	G	A	3:g.142231273G>A	ENST00000350721.4:c.4681C>T							229	27/47
Cutaneous Squamous Cell Carcinoma (MD Anderson, Clin Cancer Res 2014)	CSCC-62-T	Cutaneous Squamous Cell Carcinoma	X2398_splice	OncoKB: Likely Oncogenic, level NA;CIViC: NA;MyCancerGenome: not present;CancerHotspot: no;3DHotspot: no	MutationAssessor: impact: , score: undefined;SIFT: NA;Polyphen-2: NA	Splice_Site	SNP			Somatic	Untested	hgsc.bcm.edu	3	142180780	142180780	A	T	3:g.142180780A>T	ENST00000350721.4:c.7192+2T>A	0.16		24	129		155	2004
Cutaneous Squamous Cell Carcinoma (MD Anderson, Clin Cancer Res 2014)	CSCC-37-T	Cutaneous Squamous Cell Carcinoma	L1021Mfs*8	OncoKB: Likely Oncogenic, level NA;CIViC: NA;MyCancerGenome: not present;CancerHotspot: no;3DHotspot: no	MutationAssessor: NA;SIFT: NA;Polyphen-2: NA	Frame_Shift_Del	DEL			Somatic	Untested	hgsc.bcm.edu	3	142268428	142268431	TTAA	-	3:g.142268428_142268431del	ENST00000350721.4:c.3061_3064del	0.06		23	331		349	943	15/47
MSK-IMPACT Clinical Sequencing Cohort (MSKCC, Nat Med 2017)	P-0001198-T01-IM3	Cutaneous Squamous Cell Carcinoma	X1913_splice	OncoKB: Likely Oncogenic, level NA;CIViC: NA;MyCancerGenome: not present;CancerHotspot: no;3DHotspot: no	MutationAssessor: NA;SIFT: NA;Polyphen-2: NA	Splice_Site	DNP	diploid		NA	NA	NA	3	142215854	142215855	CC	TT	3:g.142215854_142215855delinsTT	ENST00000350721.4:c.5738_5738+1delinsAA	0.26		150	430			53	33/47
MSK-IMPACT Clinical Sequencing Cohort (MSKCC, Nat Med 2017)	P-0002671-T01-IM3	Colon Adenocarcinoma	S1038Ffs*11	OncoKB: Likely Oncogenic, level NA;CIViC: NA;MyCancerGenome: not present;CancerHotspot: no;3DHotspot: no	MutationAssessor: NA;SIFT: NA;Polyphen-2: NA	Frame_Shift_Ins	INS	diploid		NA	NA	NA	3	142268379	142268380	-	A	3:g.142268379_142268380insA	ENST00000350721.4:c.3112dup	0.27		156	432			70	15/47
MSK-IMPACT Clinical Sequencing Cohort (MSKCC, Nat Med 2017)	P-0003364-T01-IM5	Esophageal Squamous Cell Carcinoma	E1776Qfs*47	OncoKB: Likely Oncogenic, level NA;CIViC: NA;MyCancerGenome: not present;CancerHotspot: no;3DHotspot: no	MutationAssessor: NA;SIFT: NA;Polyphen-2: NA	Frame_Shift_Del	DEL	diploid		NA	NA	NA	3	142218520	142218523	CTTC	-	3:g.142218520_142218523del	ENST00000350721.4:c.5326_5329del	0.08		67	786			7	31/47
MSK-IMPACT Clinical Sequencing Cohort (MSKCC, Nat Med 2017)	P-0006934-T01-IM5	Urethral Urothelial Carcinoma	X1237_splice	OncoKB: Likely Oncogenic, level NA;CIViC: NA;MyCancerGenome: not present;CancerHotspot: no;3DHotspot: no	MutationAssessor: NA;SIFT: NA;Polyphen-2: NA	Splice_Site	DEL	diploid		NA	NA	NA	3	142257317	142257340	ACAATACCTGTTTTCAATTATGAG	-	3:g.142257317_142257340del	ENST00000350721.4:c.3709_3725+7del	0.18		103	466			5	19/47
MSK-IMPACT Clinical Sequencing Cohort (MSKCC, Nat Med 2017)	P-0007029-T01-IM5	Lung Adenocarcinoma	I933Sfs*6	OncoKB: Likely Oncogenic, level NA;CIViC: NA;MyCancerGenome: not present;CancerHotspot: no;3DHotspot: no	MutationAssessor: NA;SIFT: NA;Polyphen-2: NA	Frame_Shift_Del	DEL	diploid		NA	NA	NA	3	142272078	142272078	G	-	3:g.142272078del	ENST00000350721.4:c.2796del	0.10		46	417			14	13/47
MSK-IMPACT Clinical Sequencing Cohort (MSKCC, Nat Med 2017)	P-0008486-T01-IM5	Gastrointestinal Stromal Tumor	L108Sfs*14	OncoKB: Likely Oncogenic, level NA;CIViC: NA;MyCancerGenome: not present;CancerHotspot: no;3DHotspot: no	MutationAssessor: NA;SIFT: NA;Polyphen-2: NA	Frame_Shift_Del	DEL	diploid		NA	NA	NA	3	142281913	142281923	CAATCCGCAGA	-	3:g.142281913_142281923del	ENST00000350721.4:c.321_331del	0.33		83	171			3	4/47
MSK-IMPACT Clinical Sequencing Cohort (MSKCC, Nat Med 2017)	P-0002748-T02-IM5	Bladder Urothelial Carcinoma	X781_splice	OncoKB: Likely Oncogenic, level NA;CIViC: NA;MyCancerGenome: not present;CancerHotspot: no;3DHotspot: no	MutationAssessor: impact: , score: undefined;SIFT: NA;Polyphen-2: NA	Splice_Site	SNP	diploid		NA	NA	NA	3	142274718	142274718	C	G	3:g.142274718C>G	ENST00000350721.4:c.2341+1G>C	0.19		69	299			18
MSK-IMPACT Clinical Sequencing Cohort (MSKCC, Nat Med 2017)	P-0009295-T01-IM5	Large Cell Neuroendocrine Carcinoma	W2177*	OncoKB: Likely Oncogenic, level NA;CIViC: NA;MyCancerGenome: not present;CancerHotspot: no;3DHotspot: no	MutationAssessor: NA;SIFT: NA;Polyphen-2: NA	Nonsense_Mutation	SNP	diploid	1	NA	NA	NA	3	142188201	142188201	C	T	3:g.142188201C>T	ENST00000350721.4:c.6530G>A	0.13		164	1097			9	38/47
MSK-IMPACT Clinical Sequencing Cohort (MSKCC, Nat Med 2017)	P-0010034-T01-IM5	Prostate Adenocarcinoma	F2243Lfs*8	OncoKB: Likely Oncogenic, level NA;CIViC: NA;MyCancerGenome: not present;CancerHotspot: no;3DHotspot: no	MutationAssessor: NA;SIFT: NA;Polyphen-2: NA	Frame_Shift_Del	DEL	diploid		NA	NA	NA	3	142185334	142185334	A	-	3:g.142185334del	ENST00000350721.4:c.6729del	0.15		62	363			24	40/47
MSK-IMPACT Clinical Sequencing Cohort (MSKCC, Nat Med 2017)	P-0010066-T01-IM5	Small Cell Lung Cancer	A747Pfs*12	OncoKB: Likely Oncogenic, level NA;CIViC: NA;MyCancerGenome: not present;CancerHotspot: no;3DHotspot: no	MutationAssessor: NA;SIFT: NA;Polyphen-2: NA	Frame_Shift_Del	DEL	diploid		NA	NA	NA	3	142274822	142274822	T	-	3:g.142274822del	ENST00000350721.4:c.2238del	0.28		443	1124			17	10/47
MSK-IMPACT Clinical Sequencing Cohort (MSKCC, Nat Med 2017)	P-0010087-T01-IM5	Lung Adenocarcinoma	E1388*	OncoKB: Likely Oncogenic, level NA;CIViC: NA;MyCancerGenome: not present;CancerHotspot: no;3DHotspot: no	MutationAssessor: NA;SIFT: NA;Polyphen-2: NA	Nonsense_Mutation	SNP	diploid		NA	NA	NA	3	142241674	142241674	C	A	3:g.142241674C>A	ENST00000350721.4:c.4162G>T	0.45		342	414			25	23/47
MSK-IMPACT Clinical Sequencing Cohort (MSKCC, Nat Med 2017)	P-0011333-T01-IM5	Lung Adenocarcinoma	X1502_splice	OncoKB: Likely Oncogenic, level NA;CIViC: NA;MyCancerGenome: not present;CancerHotspot: no;3DHotspot: no	MutationAssessor: impact: , score: undefined;SIFT: NA;Polyphen-2: NA	Splice_Site	SNP	diploid		NA	NA	NA	3	142232481	142232481	C	A	3:g.142232481C>A	ENST00000350721.4:c.4504-1G>T	0.14		89	540			20
MSK-IMPACT Clinical Sequencing Cohort (MSKCC, Nat Med 2017)	P-0012157-T01-IM5	Head and Neck Squamous Cell Carcinoma	W2450*	OncoKB: Likely Oncogenic, level NA;CIViC: NA;MyCancerGenome: not present;CancerHotspot: no;3DHotspot: no	MutationAssessor: NA;SIFT: NA;Polyphen-2: NA	Nonsense_Mutation	SNP	diploid		NA	NA	NA	3	142178069	142178069	C	T	3:g.142178069C>T	ENST00000350721.4:c.7349G>A	0.27		125	341			22	43/47
Pancreatic Cancer (UTSW, Nat Commun 2015)	PDA_092	Pancreatic Adenocarcinoma	W1800*	OncoKB: Likely Oncogenic, level NA;CIViC: NA;MyCancerGenome: not present;CancerHotspot: no;3DHotspot: no	MutationAssessor: NA;SIFT: NA;Polyphen-2: NA	Nonsense_Mutation	SNP	shallowdel		NA	Valid	UT Southwestern	3	142217598	142217598	C	T	3:g.142217598C>T	ENST00000350721.4:c.5399G>A							32	32/47
Skin Cutaneous Melanoma (Broad, Cell 2012)	MEL-JWCI-WGS-1	Cutaneous Melanoma	Q412*	OncoKB: Likely Oncogenic, level NA;CIViC: NA;MyCancerGenome: not present;CancerHotspot: no;3DHotspot: no	MutationAssessor: NA;SIFT: NA;Polyphen-2: NA	Nonsense_Mutation	SNP			NA	NA	broad.mit.edu	3	142280200	142280200	G	A	3:g.142280200G>A	ENST00000350721.4:c.1234C>T							4870	5/47
Skin Cutaneous Melanoma (Broad, Cell 2012)	MEL-JWCI-WGS-32	Cutaneous Melanoma	X1733_splice	OncoKB: Likely Oncogenic, level NA;CIViC: NA;MyCancerGenome: not present;CancerHotspot: no;3DHotspot: no	MutationAssessor: NA;SIFT: NA;Polyphen-2: NA	Splice_Region	SNP			NA	NA	broad.mit.edu	3	142222293	142222293	G	A	3:g.142222293G>A	ENST00000350721.4:c.5199C>T							613	30/47
Basal Cell Carcinoma (UNIGE, Nat Genet 2016)	5-VS034-T1	Skin Cancer, Non-Melanoma	R2425*	OncoKB: Likely Oncogenic, level NA;CIViC: NA;MyCancerGenome: not present;CancerHotspot: no;3DHotspot: no	MutationAssessor: NA;SIFT: NA;Polyphen-2: NA	Nonsense_Mutation	SNP			NA	NA	NA	3	142178145	142178145	G	A	3:g.142178145G>A	ENST00000350721.4:c.7273C>T	0.25		80	246			3042	43/47
Metastatic Solid Cancers (UMich, Nature 2017)	MO_1109	Merkel Cell Carcinoma	R2425*	OncoKB: Likely Oncogenic, level NA;CIViC: NA;MyCancerGenome: not present;CancerHotspot: no;3DHotspot: no	MutationAssessor: NA;SIFT: NA;Polyphen-2: NA	Nonsense_Mutation	SNP			NA	NA	University of Michigan	3	142178145	142178145	G	A	3:g.142178145G>A	ENST00000350721.4:c.7273C>T	0.42		52	72		85	1137	43/47
Basal Cell Carcinoma (UNIGE, Nat Genet 2016)	5-PT050-T1	Skin Cancer, Non-Melanoma	X1733_splice	OncoKB: Likely Oncogenic, level NA;CIViC: NA;MyCancerGenome: not present;CancerHotspot: no;3DHotspot: no	MutationAssessor: NA;SIFT: NA;Polyphen-2: NA	Splice_Region	SNP			NA	NA	NA	3	142222293	142222293	G	A	3:g.142222293G>A	ENST00000350721.4:c.5199C>T	0.24		7	22			921	30/47
Colorectal Adenocarcinoma (TCGA, PanCancer Atlas)	TCGA-CA-6718-01	Colon Adenocarcinoma	E706*	OncoKB: Likely Oncogenic, level NA;CIViC: NA;MyCancerGenome: not present;CancerHotspot: no;3DHotspot: no	MutationAssessor: NA;SIFT: NA;Polyphen-2: NA	Nonsense_Mutation	SNP	diploid	1	.	.	.	3	142274944	142274944	C	A	3:g.142274944C>A	ENST00000350721.4:c.2116G>T	0.29		48	119		176	3205	10/47
Uterine Corpus Endometrial Carcinoma (TCGA, PanCancer Atlas)	TCGA-EY-A549-01	Uterine Endometrioid Carcinoma	K2024Nfs*5	OncoKB: Likely Oncogenic, level NA;CIViC: NA;MyCancerGenome: not present;CancerHotspot: no;3DHotspot: no	MutationAssessor: NA;SIFT: NA;Polyphen-2: NA	Frame_Shift_Del	DEL	diploid		.	.	.	3	142211980	142211980	T	-	3:g.142211980del	ENST00000350721.4:c.6072del	0.32		18	39		47	1319	35/47
Colorectal Adenocarcinoma (Genentech, Nature 2012)	587222	Colorectal Adenocarcinoma	E293*	OncoKB: Likely Oncogenic, level NA;CIViC: NA;MyCancerGenome: not present;CancerHotspot: no;3DHotspot: no	MutationAssessor: NA;SIFT: NA;Polyphen-2: NA	Nonsense_Mutation	SNP		1	NA	NA	Genentech	3	142281367	142281367	C	A	3:g.142281367C>A	ENST00000350721.4:c.877G>T							2311	4/47
Colorectal Adenocarcinoma (Genentech, Nature 2012)	587228	Colorectal Adenocarcinoma	I774Yfs*5	OncoKB: Likely Oncogenic, level NA;CIViC: NA;MyCancerGenome: not present;CancerHotspot: no;3DHotspot: no	MutationAssessor: NA;SIFT: NA;Polyphen-2: NA	Frame_Shift_Del	DEL		25	NA	NA	NA	3	142274741	142274741	T	-	3:g.142274741del	ENST00000350721.4:c.2320del							1292	10/47
Basal Cell Carcinoma (UNIGE, Nat Genet 2016)	5-VS046-T1	Skin Cancer, Non-Melanoma	E864*	OncoKB: Likely Oncogenic, level NA;CIViC: NA;MyCancerGenome: not present;CancerHotspot: no;3DHotspot: no	MutationAssessor: NA;SIFT: NA;Polyphen-2: NA	Nonsense_Mutation	SNP			NA	NA	NA	3	142272525	142272525	C	A	3:g.142272525C>A	ENST00000350721.4:c.2590G>T	0.06		6	101			837	12/47
Basal Cell Carcinoma (UNIGE, Nat Genet 2016)	5-GE016-T1	Skin Cancer, Non-Melanoma	Q2546*	OncoKB: Likely Oncogenic, level NA;CIViC: NA;MyCancerGenome: not present;CancerHotspot: no;3DHotspot: no	MutationAssessor: NA;SIFT: NA;Polyphen-2: NA	Nonsense_Mutation	SNP			NA	NA	NA	3	142176465	142176465	G	A	3:g.142176465G>A	ENST00000350721.4:c.7636C>T	0.04		28	652			196	45/47
Basal Cell Carcinoma (UNIGE, Nat Genet 2016)	5-SE001-T1	Skin Cancer, Non-Melanoma	Q2546*	OncoKB: Likely Oncogenic, level NA;CIViC: NA;MyCancerGenome: not present;CancerHotspot: no;3DHotspot: no	MutationAssessor: NA;SIFT: NA;Polyphen-2: NA	Nonsense_Mutation	SNP			NA	NA	NA	3	142176465	142176465	G	A	3:g.142176465G>A	ENST00000350721.4:c.7636C>T	0.05		45	810			100	45/47
Basal Cell Carcinoma (UNIGE, Nat Genet 2016)	5-GE020-T1	Skin Cancer, Non-Melanoma	Q967*	OncoKB: Likely Oncogenic, level NA;CIViC: NA;MyCancerGenome: not present;CancerHotspot: no;3DHotspot: no	MutationAssessor: NA;SIFT: NA;Polyphen-2: NA	Nonsense_Mutation	SNP			NA	NA	NA	3	142269051	142269051	G	A	3:g.142269051G>A	ENST00000350721.4:c.2899C>T	0.10		35	317			50	14/47
Basal Cell Carcinoma (UNIGE, Nat Genet 2016)	5-GE076-T2	Skin Cancer, Non-Melanoma	X693_splice	OncoKB: Likely Oncogenic, level NA;CIViC: NA;MyCancerGenome: not present;CancerHotspot: no;3DHotspot: no	MutationAssessor: NA;SIFT: NA;Polyphen-2: NA	Splice_Region	DNP			NA	NA	NA	3	142274985	142274986	GG	AA	3:g.142274985_142274986delinsAA	ENST00000350721.4:c.2079-5_2079-4delinsTT	0.10		7	65			85
Basal Cell Carcinoma (UNIGE, Nat Genet 2016)	5-GE082-T1	Skin Cancer, Non-Melanoma	X2450_splice	OncoKB: Likely Oncogenic, level NA;CIViC: NA;MyCancerGenome: not present;CancerHotspot: no;3DHotspot: no	MutationAssessor: impact: , score: undefined;SIFT: NA;Polyphen-2: NA	Splice_Region	SNP			NA	NA	NA	3	142177956	142177956	A	G	3:g.142177956A>G	ENST00000350721.4:c.7350-3T>C	0.51		80	76			35
Basal Cell Carcinoma (UNIGE, Nat Genet 2016)	5-GE107-T1	Skin Cancer, Non-Melanoma	W598*	OncoKB: Likely Oncogenic, level NA;CIViC: NA;MyCancerGenome: not present;CancerHotspot: no;3DHotspot: no	MutationAssessor: NA;SIFT: NA;Polyphen-2: NA	Nonsense_Mutation	SNP			NA	NA	NA	3	142277557	142277557	C	T	3:g.142277557C>T	ENST00000350721.4:c.1794G>A	0.35		75	141			50	8/47
Basal Cell Carcinoma (UNIGE, Nat Genet 2016)	5-VS066-T1	Skin Cancer, Non-Melanoma	X2587_splice	OncoKB: Likely Oncogenic, level NA;CIViC: NA;MyCancerGenome: not present;CancerHotspot: no;3DHotspot: no	MutationAssessor: NA;SIFT: NA;Polyphen-2: NA	Splice_Region	SNP			NA	NA	NA	3	142171970	142171970	C	T	3:g.142171970C>T	ENST00000350721.4:c.7761G>A	0.22		53	188			89	46/47
Basal Cell Carcinoma (UNIGE, Nat Genet 2016)	5-WS002-T1	Skin Cancer, Non-Melanoma	X2347_splice	OncoKB: Likely Oncogenic, level NA;CIViC: NA;MyCancerGenome: not present;CancerHotspot: no;3DHotspot: no	MutationAssessor: impact: , score: undefined;SIFT: NA;Polyphen-2: NA	Splice_Region	SNP			NA	NA	NA	3	142183935	142183935	C	T	3:g.142183935C>T	ENST00000350721.4:c.7041+4G>A	0.08		11	126			79
Basal Cell Carcinoma (UNIGE, Nat Genet 2016)	5-VS090-T14	Skin Cancer, Non-Melanoma	X993_splice	OncoKB: Likely Oncogenic, level NA;CIViC: NA;MyCancerGenome: not present;CancerHotspot: no;3DHotspot: no	MutationAssessor: impact: , score: undefined;SIFT: NA;Polyphen-2: NA	Splice_Region	SNP			NA	NA	NA	3	142268518	142268518	G	A	3:g.142268518G>A	ENST00000350721.4:c.2977-3C>T	0.52		16	15			100
Metastatic Melanoma (MSKCC, JCO Precis Oncol 2017)	DS-vem-049-T	Cutaneous Melanoma	L149*	OncoKB: Likely Oncogenic, level NA;CIViC: NA;MyCancerGenome: not present;CancerHotspot: no;3DHotspot: no	MutationAssessor: NA;SIFT: NA;Polyphen-2: NA	Nonsense_Mutation	SNP			NA	NA	BergerLab	3	142281798	142281798	A	C	3:g.142281798A>C	ENST00000350721.4:c.446T>G							9	4/47
Glioma (MSK, Nature 2019)	Patient-33-T	Glioblastoma Multiforme	Q1070*	OncoKB: Likely Oncogenic, level NA;CIViC: NA;MyCancerGenome: not present;CancerHotspot: no;3DHotspot: no	MutationAssessor: NA;SIFT: NA;Polyphen-2: NA	Nonsense_Mutation	SNP	diploid		SOMATIC	NA	MSK-IMPACT410	3	142266716	142266716	G	A	3:g.142266716G>A	ENST00000350721.4:c.3208C>T	0.14		81	517		658	55	16/47
Non-Small Cell Lung Cancer (TRACERx, NEJM & Nature 2017)	CRUK0089-R1	Lung Squamous Cell Carcinoma	E314*	OncoKB: Likely Oncogenic, level NA;CIViC: NA;MyCancerGenome: not present;CancerHotspot: no;3DHotspot: no	MutationAssessor: NA;SIFT: NA;Polyphen-2: NA	Nonsense_Mutation	SNP			NA	NA	NA	3	142281304	142281304	C	A	3:g.142281304C>A	ENST00000350721.4:c.940G>T	0.08		46	505			474	4/47
Non-Small Cell Lung Cancer (TRACERx, NEJM & Nature 2017)	CRUK0089-R2	Lung Squamous Cell Carcinoma	E314*	OncoKB: Likely Oncogenic, level NA;CIViC: NA;MyCancerGenome: not present;CancerHotspot: no;3DHotspot: no	MutationAssessor: NA;SIFT: NA;Polyphen-2: NA	Nonsense_Mutation	SNP			NA	NA	NA	3	142281304	142281304	C	A	3:g.142281304C>A	ENST00000350721.4:c.940G>T	0.07		38	541			461	4/47
Chronic Lymphocytic Leukemia (Broad, Nature 2015)	CLL-GCLL-0052-Tumor-SM-41JNG	Chronic Lymphocytic Leukemia/Small Lymphocytic Lymphoma	X1501_splice	OncoKB: Likely Oncogenic, level NA;CIViC: NA;MyCancerGenome: not present;CancerHotspot: no;3DHotspot: no	MutationAssessor: impact: , score: undefined;SIFT: NA;Polyphen-2: NA	Splice_Site	SNP			NA	NA	broad.mit.edu	3	142234235	142234235	A	G	3:g.142234235A>G	ENST00000350721.4:c.4503+2T>C	0.28		21	53			25
Lung Adenocarcinoma (OncoSG, Nat Genet 2020)	BGI-EX09	Lung Adenocarcinoma	E1329*	OncoKB: Likely Oncogenic, level NA;CIViC: NA;MyCancerGenome: not present;CancerHotspot: no;3DHotspot: no	MutationAssessor: NA;SIFT: NA;Polyphen-2: NA	Nonsense_Mutation	SNP	shallowdel		NA	NA	NA	3	142243002	142243002	C	A	3:g.142243002C>A	ENST00000350721.4:c.3985G>T	0.17		24	114			344	22/47
Lung Adenocarcinoma (OncoSG, Nat Genet 2020)	A156	Lung Adenocarcinoma	E7Dfs*21	OncoKB: Likely Oncogenic, level NA;CIViC: NA;MyCancerGenome: not present;CancerHotspot: no;3DHotspot: no	MutationAssessor: NA;SIFT: NA;Polyphen-2: NA	Frame_Shift_Ins	INS	gain		NA	NA	NA	3	142297526	142297527	-	G	3:g.142297526_142297527insG	ENST00000350721.4:c.20_21insC	0.45		42	52			50	1/47
Gastric Cancer (OncoSG, 2018)	GIS003-apollo16	Stomach Adenocarcinoma	Q39*	OncoKB: Likely Oncogenic, level NA;CIViC: NA;MyCancerGenome: not present;CancerHotspot: no;3DHotspot: no	MutationAssessor: NA;SIFT: NA;Polyphen-2: NA	Nonsense_Mutation	SNP	diploid		NA	NA	NA	3	142286941	142286941	G	A	3:g.142286941G>A	ENST00000350721.4:c.115C>T	0.30		16	38			1145	2/47
Gastric Cancer (OncoSG, 2018)	GIS003-HK-pfg068	Stomach Adenocarcinoma	X2230_splice	OncoKB: Likely Oncogenic, level NA;CIViC: NA;MyCancerGenome: not present;CancerHotspot: no;3DHotspot: no	MutationAssessor: NA;SIFT: NA;Polyphen-2: NA	Splice_Region	INS	gain		NA	NA	NA	3	142185378	142185379	-	A	3:g.142185378_142185379insA	ENST00000350721.4:c.6688-4dup	0.28		34	87			1383
Metastatic Breast Cancer (INSERM, PLoS Med 2016)	MBC_130	Invasive Breast Carcinoma	W651*	OncoKB: Likely Oncogenic, level NA;CIViC: NA;MyCancerGenome: not present;CancerHotspot: no;3DHotspot: no	MutationAssessor: NA;SIFT: NA;Polyphen-2: NA	Nonsense_Mutation	SNP	diploid		Somatic	NA	GR	3	142275350	142275350	C	T	3:g.142275350C>T	ENST00000350721.4:c.1953G>A	0.18	0.01	31	146	1	97	231	9/47
Metastatic Breast Cancer (INSERM, PLoS Med 2016)	MBC_68	Invasive Breast Carcinoma	I385Nfs*2	OncoKB: Likely Oncogenic, level NA;CIViC: NA;MyCancerGenome: not present;CancerHotspot: no;3DHotspot: no	MutationAssessor: NA;SIFT: NA;Polyphen-2: NA	Frame_Shift_Ins	INS	diploid		Somatic	NA	GR	3	142281091	142281092	-	T	3:g.142281091_142281092insT	ENST00000350721.4:c.1153dup	0.14		13	81		60	79	4/47
Kidney Renal Clear Cell Carcinoma (TCGA, PanCancer Atlas)	TCGA-A3-3320-01	Renal Clear Cell Carcinoma	A2627Lfs*28	OncoKB: Likely Oncogenic, level NA;CIViC: NA;MyCancerGenome: not present;CancerHotspot: no;3DHotspot: no	MutationAssessor: NA;SIFT: NA;Polyphen-2: NA	Frame_Shift_Del	DEL	diploid		.	.	.	3	142168329	142168331	TCC	CT	3:g.142168329_142168331delinsCT	ENST00000350721.4:c.7875_7877delinsAG	0.27		35	97		147	73	47/47
Brain Lower Grade Glioma (TCGA, PanCancer Atlas)	TCGA-DB-A75M-01	Astrocytoma	X1461_splice	OncoKB: Likely Oncogenic, level NA;CIViC: NA;MyCancerGenome: not present;CancerHotspot: no;3DHotspot: no	MutationAssessor: impact: , score: undefined;SIFT: NA;Polyphen-2: NA	Splice_Site	SNP	diploid		.	.	.	3	142238509	142238509	A	G	3:g.142238509A>G	ENST00000350721.4:c.4382+2T>C	0.15		12	67		75	25
Lung Squamous Cell Carcinoma (TCGA, PanCancer Atlas)	TCGA-60-2713-01	Lung Squamous Cell Carcinoma	X2107_splice	OncoKB: Likely Oncogenic, level NA;CIViC: NA;MyCancerGenome: not present;CancerHotspot: no;3DHotspot: no	MutationAssessor: impact: , score: undefined;SIFT: NA;Polyphen-2: NA	Splice_Region	SNP	gain		.	.	.	3	142188925	142188925	T	C	3:g.142188925T>C	ENST00000350721.4:c.6319+3A>G	0.22		20	72		51	219
Pancreatic Adenocarcinoma (TCGA, PanCancer Atlas)	TCGA-FZ-5921-01	Pancreatic Adenocarcinoma	E1765*	OncoKB: Likely Oncogenic, level NA;CIViC: NA;MyCancerGenome: not present;CancerHotspot: no;3DHotspot: no	MutationAssessor: NA;SIFT: NA;Polyphen-2: NA	Nonsense_Mutation	SNP	diploid		.	.	.	3	142218556	142218556	C	A	3:g.142218556C>A	ENST00000350721.4:c.5293G>T	0.11		48	373		211	69	31/47
Pancreatic Adenocarcinoma (TCGA, PanCancer Atlas)	TCGA-IB-7652-01	Pancreatic Adenocarcinoma	V1328Efs*35	OncoKB: Likely Oncogenic, level NA;CIViC: NA;MyCancerGenome: not present;CancerHotspot: no;3DHotspot: no	MutationAssessor: NA;SIFT: NA;Polyphen-2: NA	Frame_Shift_Del	DEL	diploid		.	.	.	3	142242967	142243004	CAAAAGCACTGTCACCAACTGTGAGATAATAGGTTCTA	-	3:g.142242967_142243004del	ENST00000350721.4:c.3983_4020del	0.15		67	392		186	87	22/47
Skin Cutaneous Melanoma (TCGA, PanCancer Atlas)	TCGA-BF-A1PZ-01	Cutaneous Melanoma	X1151_splice	OncoKB: Likely Oncogenic, level NA;CIViC: NA;MyCancerGenome: not present;CancerHotspot: no;3DHotspot: no	MutationAssessor: impact: , score: undefined;SIFT: NA;Polyphen-2: NA	Splice_Site	SNP			.	.	.	3	142259877	142259877	C	A	3:g.142259877C>A	ENST00000350721.4:c.3451-1G>T	0.11		3	25		39	1628
Skin Cutaneous Melanoma (TCGA, PanCancer Atlas)	TCGA-BF-A1Q0-01	Cutaneous Melanoma	X2450_splice	OncoKB: Likely Oncogenic, level NA;CIViC: NA;MyCancerGenome: not present;CancerHotspot: no;3DHotspot: no	MutationAssessor: impact: high, score: 3.575;SIFT: NA;Polyphen-2: NA	Splice_Site	SNP			.	.	.	3	142177954	142177954	C	A	3:g.142177954C>A	ENST00000350721.4:c.7350-1G>T	0.11		5	41		26	2630
Skin Cutaneous Melanoma (TCGA, PanCancer Atlas)	TCGA-FS-A1ZB-06	Cutaneous Melanoma	X2450_splice	OncoKB: Likely Oncogenic, level NA;CIViC: NA;MyCancerGenome: not present;CancerHotspot: no;3DHotspot: no	MutationAssessor: impact: high, score: 3.575;SIFT: NA;Polyphen-2: NA	Splice_Site	SNP	diploid		.	.	.	3	142177954	142177954	C	A	3:g.142177954C>A	ENST00000350721.4:c.7350-1G>T	0.08		3	34		38	1226
Skin Cutaneous Melanoma (TCGA, PanCancer Atlas)	TCGA-D3-A8GI-06	Cutaneous Melanoma	Q1545*	OncoKB: Likely Oncogenic, level NA;CIViC: NA;MyCancerGenome: not present;CancerHotspot: no;3DHotspot: no	MutationAssessor: NA;SIFT: NA;Polyphen-2: NA	Nonsense_Mutation	SNP	gain		.	.	.	3	142232351	142232351	G	A	3:g.142232351G>A	ENST00000350721.4:c.4633C>T	0.42		40	56		81	4282	26/47
Skin Cutaneous Melanoma (TCGA, PanCancer Atlas)	TCGA-EE-A17Z-06	Cutaneous Melanoma	X2502_splice	OncoKB: Likely Oncogenic, level NA;CIViC: NA;MyCancerGenome: not present;CancerHotspot: no;3DHotspot: no	MutationAssessor: impact: , score: undefined;SIFT: NA;Polyphen-2: NA	Splice_Site	SNP	diploid		.	.	.	3	142176598	142176598	C	A	3:g.142176598C>A	ENST00000350721.4:c.7504-1G>T	0.11		6	50		48	1110
Skin Cutaneous Melanoma (TCGA, PanCancer Atlas)	TCGA-ER-A19H-06	Cutaneous Melanoma	G1805*	OncoKB: Likely Oncogenic, level NA;CIViC: NA;MyCancerGenome: not present;CancerHotspot: no;3DHotspot: no	MutationAssessor: NA;SIFT: NA;Polyphen-2: NA	Nonsense_Mutation	SNP	shallowdel		.	.	.	3	142217584	142217584	C	A	3:g.142217584C>A	ENST00000350721.4:c.5413G>T	0.15		6	33		43	967	32/47
Skin Cutaneous Melanoma (TCGA, PanCancer Atlas)	TCGA-W3-AA1Q-06	Cutaneous Melanoma	Q1638*	OncoKB: Likely Oncogenic, level NA;CIViC: NA;MyCancerGenome: not present;CancerHotspot: no;3DHotspot: no	MutationAssessor: NA;SIFT: NA;Polyphen-2: NA	Nonsense_Mutation	SNP	diploid		.	.	.	3	142226892	142226892	G	A	3:g.142226892G>A	ENST00000350721.4:c.4912C>T	0.38		25	40		38	770	28/47
Colorectal Adenocarcinoma (DFCI, Cell Reports 2016)	coadread_dfci_2016_1849	Colorectal Adenocarcinoma	X693_splice	OncoKB: Likely Oncogenic, level NA;CIViC: NA;MyCancerGenome: not present;CancerHotspot: no;3DHotspot: no	MutationAssessor: NA;SIFT: NA;Polyphen-2: NA	Splice_Region	DEL			NA	NA	dfci.harvard.edu	3	142274988	142274988	A	-	3:g.142274988del	ENST00000350721.4:c.2079-7del							2005
Colorectal Adenocarcinoma (DFCI, Cell Reports 2016)	coadread_dfci_2016_368	Colorectal Adenocarcinoma	X629_splice	OncoKB: Likely Oncogenic, level NA;CIViC: NA;MyCancerGenome: not present;CancerHotspot: no;3DHotspot: no	MutationAssessor: NA;SIFT: NA;Polyphen-2: NA	Splice_Region	DEL			NA	NA	dfci.harvard.edu	3	142275421	142275421	A	-	3:g.142275421del	ENST00000350721.4:c.1886-4del							933
Breast Invasive Carcinoma (Sanger, Nature 2012)	PD4112a	Invasive Breast Carcinoma	K704*	OncoKB: Likely Oncogenic, level NA;CIViC: NA;MyCancerGenome: not present;CancerHotspot: no;3DHotspot: no	MutationAssessor: NA;SIFT: NA;Polyphen-2: NA	Nonsense_Mutation	SNP		1	Unknown	Unknown	Sanger	3	142274950	142274950	T	A	3:g.142274950T>A	ENST00000350721.4:c.2110A>T							34	10/47
Uterine Corpus Endometrial Carcinoma (TCGA, PanCancer Atlas)	TCGA-A5-A0G2-01	Uterine Serous Carcinoma/Uterine Papillary Serous Carcinoma	X878_splice	OncoKB: Likely Oncogenic, level NA;CIViC: NA;MyCancerGenome: not present;CancerHotspot: no;3DHotspot: no	MutationAssessor: impact: , score: undefined;SIFT: NA;Polyphen-2: NA	Splice_Site	SNP	diploid		.	.	.	3	142272481	142272481	C	T	3:g.142272481C>T	ENST00000350721.4:c.2633+1G>A	0.15		19	106		133	25711
Uterine Corpus Endometrial Carcinoma (TCGA, PanCancer Atlas)	TCGA-A5-A2K5-01	Uterine Endometrioid Carcinoma	R1183*	OncoKB: Likely Oncogenic, level NA;CIViC: NA;MyCancerGenome: not present;CancerHotspot: no;3DHotspot: no	MutationAssessor: NA;SIFT: NA;Polyphen-2: NA	Nonsense_Mutation	SNP	diploid		.	.	.	3	142259780	142259780	G	A	3:g.142259780G>A	ENST00000350721.4:c.3547C>T	0.51		41	40		72	8509	18/47
Uterine Corpus Endometrial Carcinoma (TCGA, PanCancer Atlas)	TCGA-AJ-A3EK-01	Uterine Endometrioid Carcinoma	X20_splice	OncoKB: Likely Oncogenic, level NA;CIViC: NA;MyCancerGenome: not present;CancerHotspot: no;3DHotspot: no	MutationAssessor: impact: , score: undefined;SIFT: NA;Polyphen-2: NA	Splice_Site	SNP	diploid		.	.	.	3	142297487	142297487	C	T	3:g.142297487C>T	ENST00000350721.4:c.59+1G>A	0.39		16	25		13	5730
Uterine Corpus Endometrial Carcinoma (TCGA, PanCancer Atlas)	TCGA-DI-A1BU-01	Uterine Mixed Endometrial Carcinoma	R1015*	OncoKB: Likely Oncogenic, level NA;CIViC: NA;MyCancerGenome: not present;CancerHotspot: no;3DHotspot: no	MutationAssessor: NA;SIFT: NA;Polyphen-2: NA	Nonsense_Mutation	SNP	diploid		.	.	.	3	142268449	142268449	G	A	3:g.142268449G>A	ENST00000350721.4:c.3043C>T	0.23		11	37		31	7642	15/47
Uterine Corpus Endometrial Carcinoma (TCGA, PanCancer Atlas)	TCGA-E6-A1LX-01	Uterine Endometrioid Carcinoma	X2230_splice	OncoKB: Likely Oncogenic, level NA;CIViC: NA;MyCancerGenome: not present;CancerHotspot: no;3DHotspot: no	MutationAssessor: NA;SIFT: NA;Polyphen-2: NA	Splice_Region	SNP	diploid		.	.	.	3	142185373	142185373	A	C	3:g.142185373A>C	ENST00000350721.4:c.6690T>G	0.23		6	20		32	12691	40/47
Uterine Corpus Endometrial Carcinoma (TCGA, PanCancer Atlas)	TCGA-EO-A3B0-01	Uterine Endometrioid Carcinoma	E203*	OncoKB: Likely Oncogenic, level NA;CIViC: NA;MyCancerGenome: not present;CancerHotspot: no;3DHotspot: no	MutationAssessor: NA;SIFT: NA;Polyphen-2: NA	Nonsense_Mutation	SNP	diploid		.	.	.	3	142281637	142281637	C	A	3:g.142281637C>A	ENST00000350721.4:c.607G>T	0.42		14	19		19	10909	4/47
Uterine Corpus Endometrial Carcinoma (TCGA, PanCancer Atlas)	TCGA-FI-A2D5-01	Uterine Endometrioid Carcinoma	X2026_splice	OncoKB: Likely Oncogenic, level NA;CIViC: NA;MyCancerGenome: not present;CancerHotspot: no;3DHotspot: no	MutationAssessor: impact: , score: undefined;SIFT: NA;Polyphen-2: NA	Splice_Site	SNP	diploid		.	.	.	3	142211972	142211972	G	A	3:g.142211972G>A	ENST00000350721.4:c.6078+2C>T	0.17		5	24		31	13865
Uterine Corpus Endometrial Carcinoma (TCGA, PanCancer Atlas)	TCGA-FI-A2F4-01	Uterine Endometrioid Carcinoma	X2074_splice	OncoKB: Likely Oncogenic, level NA;CIViC: NA;MyCancerGenome: not present;CancerHotspot: no;3DHotspot: no	MutationAssessor: impact: neutral, score: 0.145;SIFT: NA;Polyphen-2: NA	Splice_Site	SNP	diploid		.	.	.	3	142189026	142189026	C	T	3:g.142189026C>T	ENST00000350721.4:c.6222-1G>A	0.29		10	24		37	1908
Breast Invasive Carcinoma (TCGA, PanCancer Atlas)	TCGA-E9-A1ND-01	Breast Invasive Ductal Carcinoma	E1922*	OncoKB: Likely Oncogenic, level NA;CIViC: NA;MyCancerGenome: not present;CancerHotspot: no;3DHotspot: no	MutationAssessor: NA;SIFT: NA;Polyphen-2: NA	Nonsense_Mutation	SNP	gain		.	.	.	3	142215337	142215337	C	A	3:g.142215337C>A	ENST00000350721.4:c.5764G>T	0.13		3	21		61	84	34/47
Cervical Squamous Cell Carcinoma (TCGA, PanCancer Atlas)	TCGA-VS-A8QH-01	Mucinous Carcinoma	K1519*	OncoKB: Likely Oncogenic, level NA;CIViC: NA;MyCancerGenome: not present;CancerHotspot: no;3DHotspot: no	MutationAssessor: NA;SIFT: NA;Polyphen-2: NA	Nonsense_Mutation	SNP	shallowdel		.	.	.	3	142232429	142232429	T	A	3:g.142232429T>A	ENST00000350721.4:c.4555A>T	0.44		16	20		54	115	26/47
Colorectal Adenocarcinoma (TCGA, PanCancer Atlas)	TCGA-AG-A002-01	Rectal Adenocarcinoma	E2359*	OncoKB: Likely Oncogenic, level NA;CIViC: NA;MyCancerGenome: not present;CancerHotspot: no;3DHotspot: no	MutationAssessor: NA;SIFT: NA;Polyphen-2: NA	Nonsense_Mutation	SNP	diploid		.	.	.	3	142180899	142180899	C	A	3:g.142180899C>A	ENST00000350721.4:c.7075G>T	0.45		150	181		245	11431	42/47
Colorectal Adenocarcinoma (TCGA, PanCancer Atlas)	TCGA-AG-A002-01	Rectal Adenocarcinoma	X1058_splice	OncoKB: Likely Oncogenic, level NA;CIViC: NA;MyCancerGenome: not present;CancerHotspot: no;3DHotspot: no	MutationAssessor: impact: , score: undefined;SIFT: NA;Polyphen-2: NA	Splice_Site	SNP	diploid		.	.	.	3	142266753	142266753	C	A	3:g.142266753C>A	ENST00000350721.4:c.3172-1G>T	0.39		95	146		246	11431
Colorectal Adenocarcinoma (TCGA, PanCancer Atlas)	TCGA-AG-A002-01	Rectal Adenocarcinoma	X693_splice	OncoKB: Likely Oncogenic, level NA;CIViC: NA;MyCancerGenome: not present;CancerHotspot: no;3DHotspot: no	MutationAssessor: impact: , score: undefined;SIFT: NA;Polyphen-2: NA	Splice_Region	SNP	diploid		.	.	.	3	142275222	142275222	T	A	3:g.142275222T>A	ENST00000350721.4:c.2078+3A>T	0.43		83	109		140	11431
Colorectal Adenocarcinoma (TCGA, PanCancer Atlas)	TCGA-F5-6814-01	Rectal Adenocarcinoma	E969*	OncoKB: Likely Oncogenic, level NA;CIViC: NA;MyCancerGenome: not present;CancerHotspot: no;3DHotspot: no	MutationAssessor: NA;SIFT: NA;Polyphen-2: NA	Nonsense_Mutation	SNP	diploid	1	.	.	.	3	142269045	142269045	C	A	3:g.142269045C>A	ENST00000350721.4:c.2905G>T	0.44		46	59		229	9454	14/47
Colorectal Adenocarcinoma (TCGA, PanCancer Atlas)	TCGA-AA-A02R-01	Colon Adenocarcinoma	L274Ffs*13	OncoKB: Likely Oncogenic, level NA;CIViC: NA;MyCancerGenome: not present;CancerHotspot: no;3DHotspot: no	MutationAssessor: NA;SIFT: NA;Polyphen-2: NA	Frame_Shift_Ins	INS	diploid		.	.	.	3	142281422	142281423	-	A	3:g.142281422_142281423insA	ENST00000350721.4:c.821dup	0.25		30	91		70	1089	4/47
Colorectal Adenocarcinoma (TCGA, PanCancer Atlas)	TCGA-AY-6197-01	Colon Adenocarcinoma	S927Qfs*4	OncoKB: Likely Oncogenic, level NA;CIViC: NA;MyCancerGenome: not present;CancerHotspot: no;3DHotspot: no	MutationAssessor: NA;SIFT: NA;Polyphen-2: NA	Frame_Shift_Ins	INS	diploid	1	.	.	.	3	142272096	142272097	-	A	3:g.142272096_142272097insA	ENST00000350721.4:c.2777dup	0.28		57	143		52	1054	13/47
Colorectal Adenocarcinoma (TCGA, PanCancer Atlas)	TCGA-CA-6717-01	Mucinous Adenocarcinoma of the Colon and Rectum	E1078*	OncoKB: Likely Oncogenic, level NA;CIViC: NA;MyCancerGenome: not present;CancerHotspot: no;3DHotspot: no	MutationAssessor: NA;SIFT: NA;Polyphen-2: NA	Nonsense_Mutation	SNP	diploid	1	.	.	.	3	142266692	142266692	C	A	3:g.142266692C>A	ENST00000350721.4:c.3232G>T	0.14		12	74		78	9586	16/47
Colorectal Adenocarcinoma (TCGA, PanCancer Atlas)	TCGA-CM-4743-01	Colon Adenocarcinoma	Q1246*	OncoKB: Likely Oncogenic, level NA;CIViC: NA;MyCancerGenome: not present;CancerHotspot: no;3DHotspot: no	MutationAssessor: NA;SIFT: NA;Polyphen-2: NA	Nonsense_Mutation	SNP	diploid	1	.	.	.	3	142255033	142255033	G	A	3:g.142255033G>A	ENST00000350721.4:c.3736C>T	0.16		25	133		228	1106	20/47
Colorectal Adenocarcinoma (TCGA, PanCancer Atlas)	TCGA-QG-A5Z1-01	Colon Adenocarcinoma	S709Yfs*25	OncoKB: Likely Oncogenic, level NA;CIViC: NA;MyCancerGenome: not present;CancerHotspot: no;3DHotspot: no	MutationAssessor: NA;SIFT: NA;Polyphen-2: NA	Frame_Shift_Del	DEL	diploid		.	.	.	3	142274935	142274936	AA	-	3:g.142274935_142274936del	ENST00000350721.4:c.2124_2125del	0.08		13	143		120	95	10/47
Breast Cancer (METABRIC, Nature 2012 & Nat Commun 2016)	MB-0162	Breast Mixed Ductal and Lobular Carcinoma	S129Lfs*38	OncoKB: Likely Oncogenic, level NA;CIViC: NA;MyCancerGenome: not present;CancerHotspot: no;3DHotspot: no	MutationAssessor: NA;SIFT: NA;Polyphen-2: NA	Frame_Shift_Ins	INS	diploid		NA	NA	METABRIC	3	142281858	142281859	-	GAACA	3:g.142281858_142281859insGAACA	ENST00000350721.4:c.385_386insTGTTC							5	4/47
Breast Cancer (METABRIC, Nature 2012 & Nat Commun 2016)	MB-0163	Breast Invasive Ductal Carcinoma	X98_splice	OncoKB: Likely Oncogenic, level NA;CIViC: NA;MyCancerGenome: not present;CancerHotspot: no;3DHotspot: no	MutationAssessor: NA;SIFT: NA;Polyphen-2: NA	Splice_Site	DEL	diploid		NA	NA	METABRIC	3	142281926	142281953	TCTCGTTATGATCCAATTACTGAATTCT	-	3:g.142281926_142281953del	ENST00000350721.4:c.293-2_318del							14	4/47
Breast Cancer (METABRIC, Nature 2012 & Nat Commun 2016)	MB-0221	Breast Invasive Ductal Carcinoma	L1903Sfs*6	OncoKB: Likely Oncogenic, level NA;CIViC: NA;MyCancerGenome: not present;CancerHotspot: no;3DHotspot: no	MutationAssessor: NA;SIFT: NA;Polyphen-2: NA	Frame_Shift_Del	DEL	diploid		NA	NA	METABRIC	3	142215887	142215887	A	-	3:g.142215887del	ENST00000350721.4:c.5706del							8	33/47
Breast Cancer (METABRIC, Nature 2012 & Nat Commun 2016)	MB-0306	Breast Invasive Ductal Carcinoma	Q555*	OncoKB: Likely Oncogenic, level NA;CIViC: NA;MyCancerGenome: not present;CancerHotspot: no;3DHotspot: no	MutationAssessor: NA;SIFT: NA;Polyphen-2: NA	Nonsense_Mutation	SNP	diploid		NA	NA	METABRIC	3	142278162	142278162	G	A	3:g.142278162G>A	ENST00000350721.4:c.1663C>T							21	7/47
Breast Cancer (METABRIC, Nature 2012 & Nat Commun 2016)	MB-0421	Breast Invasive Ductal Carcinoma	S860*	OncoKB: Likely Oncogenic, level NA;CIViC: NA;MyCancerGenome: not present;CancerHotspot: no;3DHotspot: no	MutationAssessor: NA;SIFT: NA;Polyphen-2: NA	Nonsense_Mutation	SNP	gain		NA	NA	METABRIC	3	142272536	142272536	G	C	3:g.142272536G>C	ENST00000350721.4:c.2579C>G							7	12/47
Breast Cancer (METABRIC, Nature 2012 & Nat Commun 2016)	MB-0626	Breast Invasive Ductal Carcinoma	X2074_splice	OncoKB: Likely Oncogenic, level NA;CIViC: NA;MyCancerGenome: not present;CancerHotspot: no;3DHotspot: no	MutationAssessor: impact: medium, score: 2.255;SIFT: NA;Polyphen-2: NA	Splice_Site	SNP	shallowdel		NA	NA	METABRIC	3	142189026	142189026	C	G	3:g.142189026C>G	ENST00000350721.4:c.6222-1G>C							6
Breast Cancer (METABRIC, Nature 2012 & Nat Commun 2016)	MTS-T0204	Breast Invasive Ductal Carcinoma	C2458*	OncoKB: Likely Oncogenic, level NA;CIViC: NA;MyCancerGenome: not present;CancerHotspot: no;3DHotspot: no	MutationAssessor: NA;SIFT: NA;Polyphen-2: NA	Nonsense_Mutation	SNP			NA	NA	METABRIC	3	142177929	142177929	G	T	3:g.142177929G>T	ENST00000350721.4:c.7374C>A							5	44/47
Breast Cancer (METABRIC, Nature 2012 & Nat Commun 2016)	MB-3122	Breast Invasive Ductal Carcinoma	X578_splice	OncoKB: Likely Oncogenic, level NA;CIViC: NA;MyCancerGenome: not present;CancerHotspot: no;3DHotspot: no	MutationAssessor: impact: , score: undefined;SIFT: NA;Polyphen-2: NA	Splice_Site	SNP	gain		NA	NA	METABRIC	3	142277620	142277620	T	G	3:g.142277620T>G	ENST00000350721.4:c.1733-2A>C							6
Breast Cancer (METABRIC, Nature 2012 & Nat Commun 2016)	MB-4079	Breast Invasive Ductal Carcinoma	Q1748*	OncoKB: Likely Oncogenic, level NA;CIViC: NA;MyCancerGenome: not present;CancerHotspot: no;3DHotspot: no	MutationAssessor: NA;SIFT: NA;Polyphen-2: NA	Nonsense_Mutation	SNP	gain		NA	NA	METABRIC	3	142222250	142222250	G	A	3:g.142222250G>A	ENST00000350721.4:c.5242C>T							24	30/47
Breast Cancer (METABRIC, Nature 2012 & Nat Commun 2016)	MB-4899	Breast Invasive Ductal Carcinoma	X2450_splice	OncoKB: Likely Oncogenic, level NA;CIViC: NA;MyCancerGenome: not present;CancerHotspot: no;3DHotspot: no	MutationAssessor: impact: , score: undefined;SIFT: NA;Polyphen-2: NA	Splice_Site	SNP	diploid		NA	NA	METABRIC	3	142178067	142178067	A	G	3:g.142178067A>G	ENST00000350721.4:c.7349+2T>C							8
Breast Cancer (METABRIC, Nature 2012 & Nat Commun 2016)	MTS-T0508	Breast Invasive Ductal Carcinoma	Q366*	OncoKB: Likely Oncogenic, level NA;CIViC: NA;MyCancerGenome: not present;CancerHotspot: no;3DHotspot: no	MutationAssessor: NA;SIFT: NA;Polyphen-2: NA	Nonsense_Mutation	SNP			NA	NA	METABRIC	3	142281148	142281148	G	A	3:g.142281148G>A	ENST00000350721.4:c.1096C>T							7	4/47
Breast Cancer (METABRIC, Nature 2012 & Nat Commun 2016)	MB-6050	Breast Invasive Ductal Carcinoma	S2272*	OncoKB: Likely Oncogenic, level NA;CIViC: NA;MyCancerGenome: not present;CancerHotspot: no;3DHotspot: no	MutationAssessor: NA;SIFT: NA;Polyphen-2: NA	Nonsense_Mutation	SNP	diploid		NA	NA	METABRIC	3	142185248	142185248	G	C	3:g.142185248G>C	ENST00000350721.4:c.6815C>G							3	40/47
Metastatic Solid Cancers (UMich, Nature 2017)	MO_1260	Prostate Adenocarcinoma	P1256Tfs*2	OncoKB: Likely Oncogenic, level NA;CIViC: NA;MyCancerGenome: not present;CancerHotspot: no;3DHotspot: no	MutationAssessor: NA;SIFT: NA;Polyphen-2: NA	Frame_Shift_Ins	INS			NA	NA	University of Michigan	3	142255005	142255005	A	TA	3:g.142255005delinsTA		0.42		35	48		45	657
Metastatic Solid Cancers (UMich, Nature 2017)	MO_1287	Breast Invasive Ductal Carcinoma	D1568Efs*5	OncoKB: Likely Oncogenic, level NA;CIViC: NA;MyCancerGenome: not present;CancerHotspot: no;3DHotspot: no	MutationAssessor: NA;SIFT: NA;Polyphen-2: NA	Frame_Shift_Ins	INS			NA	NA	University of Michigan	3	142231252	142231252	C	TC	3:g.142231252delinsTC		0.11		10	77		93	72
Metastatic Solid Cancers (UMich, Nature 2017)	MO_1304	Cutaneous Squamous Cell Carcinoma	M456Ifs*15	OncoKB: Likely Oncogenic, level NA;CIViC: NA;MyCancerGenome: not present;CancerHotspot: no;3DHotspot: no	MutationAssessor: NA;SIFT: NA;Polyphen-2: NA	Frame_Shift_Del	DEL			NA	NA	University of Michigan	3	142279275	142279278	GTTC	GT	3:g.142279275_142279278delinsGT		0.17		23	109		80	1165
Metastatic Solid Cancers (UMich, Nature 2017)	MO_1333	Embryonal Carcinoma	G1074*	OncoKB: Likely Oncogenic, level NA;CIViC: NA;MyCancerGenome: not present;CancerHotspot: no;3DHotspot: no	MutationAssessor: NA;SIFT: NA;Polyphen-2: NA	Nonsense_Mutation	SNP			NA	NA	University of Michigan	3	142266704	142266704	C	A	3:g.142266704C>A	ENST00000350721.4:c.3220G>T	0.06		10	149		98	179	16/47
Metastatic Solid Cancers (UMich, Nature 2017)	MO_1514	Prostate Adenocarcinoma	P775Tfs*2	OncoKB: Likely Oncogenic, level NA;CIViC: NA;MyCancerGenome: not present;CancerHotspot: no;3DHotspot: no	MutationAssessor: NA;SIFT: NA;Polyphen-2: NA	Frame_Shift_Ins	INS			NA	NA	University of Michigan	3	142274739	142274740	-	A	3:g.142274739_142274740insA	ENST00000350721.4:c.2321dup	0.50	0.05	100	100	5	100	130	10/47
Metastatic Solid Cancers (UMich, Nature 2017)	TP_2122	Metaplastic Breast Cancer	H2280Pfs*3	OncoKB: Likely Oncogenic, level NA;CIViC: NA;MyCancerGenome: not present;CancerHotspot: no;3DHotspot: no	MutationAssessor: NA;SIFT: NA;Polyphen-2: NA	Frame_Shift_Ins	INS			NA	NA	University of Michigan	3	142185225	142185226	-	G	3:g.142185225_142185226insG	ENST00000350721.4:c.6838dup	0.25		86	260		214	308	40/47
Colon Cancer (CPTAC-2 Prospective, Cell 2019)	05CO048	Colon Adenocarcinoma	Q447Tfs*3	OncoKB: Likely Oncogenic, level NA;CIViC: NA;MyCancerGenome: not present;CancerHotspot: no;3DHotspot: no	MutationAssessor: NA;SIFT: NA;Polyphen-2: NA	Frame_Shift_Ins	INS	diploid		NA	NA	NA	3	142280095	142280096	-	T	3:g.142280095_142280096insT	ENST00000350721.4:c.1338dup							1118	5/47
Low-Grade Gliomas (UCSF, Science 2014)	P08_Pri	Oligoastrocytoma	A2535Dfs*6	OncoKB: Likely Oncogenic, level NA;CIViC: NA;MyCancerGenome: not present;CancerHotspot: no;3DHotspot: no	MutationAssessor: NA;SIFT: NA;Polyphen-2: NA	Frame_Shift_Del	DEL			NA	Untested	UCSF	3	142176497	142176497	G	-	3:g.142176497del	ENST00000350721.4:c.7604del			25				20	45/47
Low-Grade Gliomas (UCSF, Science 2014)	P08_Rec	Glioblastoma	A2535Dfs*6	OncoKB: Likely Oncogenic, level NA;CIViC: NA;MyCancerGenome: not present;CancerHotspot: no;3DHotspot: no	MutationAssessor: NA;SIFT: NA;Polyphen-2: NA	Frame_Shift_Del	DEL			NA	Untested	UCSF	3	142176497	142176497	G	-	3:g.142176497del	ENST00000350721.4:c.7604del			48				50	45/47
Head and Neck Squamous Cell Carcinoma (Broad, Science 2011)	HN_62861	Head and Neck Squamous Cell Carcinoma	W1784*	OncoKB: Likely Oncogenic, level NA;CIViC: NA;MyCancerGenome: not present;CancerHotspot: no;3DHotspot: no	MutationAssessor: NA;SIFT: NA;Polyphen-2: NA	Nonsense_Mutation	SNP		1	Unknown	Unknown	broad.mit.edu	3	142218498	142218498	C	T	3:g.142218498C>T	ENST00000350721.4:c.5351G>A	0.13		25	168			49	31/47
Bladder Urothelial Carcinoma (BGI, Nat Genet 2013)	B74	Bladder Urothelial Carcinoma	X1794_splice	OncoKB: Likely Oncogenic, level NA;CIViC: NA;MyCancerGenome: not present;CancerHotspot: no;3DHotspot: no	MutationAssessor: impact: medium, score: 2.19;SIFT: NA;Polyphen-2: NA	Splice_Site	SNP			NA	NA	BGI	3	142217617	142217617	C	T	3:g.142217617C>T	ENST00000350721.4:c.5381-1G>A							104
Ovarian Serous Cystadenocarcinoma (TCGA, PanCancer Atlas)	TCGA-09-2044-01	Serous Ovarian Cancer	G2232*	OncoKB: Likely Oncogenic, level NA;CIViC: NA;MyCancerGenome: not present;CancerHotspot: no;3DHotspot: no	MutationAssessor: NA;SIFT: NA;Polyphen-2: NA	Nonsense_Mutation	SNP	amp		.	.	.	3	142185369	142185369	C	A	3:g.142185369C>A	ENST00000350721.4:c.6694G>T	0.10		4	36		32	1895	40/47
Ovarian Serous Cystadenocarcinoma (TCGA, PanCancer Atlas)	TCGA-13-0889-01	Serous Ovarian Cancer	Y1479Lfs*4	OncoKB: Likely Oncogenic, level NA;CIViC: NA;MyCancerGenome: not present;CancerHotspot: no;3DHotspot: no	MutationAssessor: NA;SIFT: NA;Polyphen-2: NA	Frame_Shift_Ins	INS	diploid		.	.	.	3	142234304	142234305	-	A	3:g.142234304_142234305insA	ENST00000350721.4:c.4435dup	0.14		8	48		225	1066	25/47
Metastatic Prostate Adenocarcinoma (SU2C/PCF Dream Team, PNAS 2019)	PROS01448-DFCI.10-448.P31-Tumor-SM-5CQ5A	Prostate Adenocarcinoma	R2148*	OncoKB: Likely Oncogenic, level NA;CIViC: NA;MyCancerGenome: not present;CancerHotspot: no;3DHotspot: no	MutationAssessor: NA;SIFT: NA;Polyphen-2: NA	Nonsense_Mutation	SNP	diploid		Germline	NA	NA	3	142188289	142188289	G	A	3:g.142188289G>A	ENST00000350721.4:c.6442C>T							69	38/47
MSK-IMPACT Clinical Sequencing Cohort (MSKCC, Nat Med 2017)	P-0001100-T01-IM3	Bladder Urothelial Carcinoma	ATR-intragenic	OncoKB: Likely Oncogenic, level NA;CIViC: NA;MyCancerGenome: not present;CancerHotspot: no;3DHotspot: no	MutationAssessor: NA;SIFT: NA;Polyphen-2: NA	Fusion	NA	diploid		NA	NA	MSKCC-DMP	NA	-1	-1	NA										6
MSK-IMPACT Clinical Sequencing Cohort (MSKCC, Nat Med 2017)	P-0002407-T01-IM3	Colon Adenocarcinoma	ATR-intragenic	OncoKB: Likely Oncogenic, level NA;CIViC: NA;MyCancerGenome: not present;CancerHotspot: no;3DHotspot: no	MutationAssessor: NA;SIFT: NA;Polyphen-2: NA	Fusion	NA	diploid		NA	NA	MSKCC-DMP	NA	-1	-1	NA										5
MSK-IMPACT Clinical Sequencing Cohort (MSKCC, Nat Med 2017)	P-0002469-T01-IM3	Oropharynx Squamous Cell Carcinoma	ATR-intragenic	OncoKB: Likely Oncogenic, level NA;CIViC: NA;MyCancerGenome: not present;CancerHotspot: no;3DHotspot: no	MutationAssessor: NA;SIFT: NA;Polyphen-2: NA	Fusion	NA	diploid		NA	NA	MSKCC-DMP	NA	-1	-1	NA										3
MSK-IMPACT Clinical Sequencing Cohort (MSKCC, Nat Med 2017)	P-0008437-T01-IM5	Neuroendocrine Tumor, NOS	ATR-SPSB4 fusion	OncoKB: Likely Oncogenic, level NA;CIViC: NA;MyCancerGenome: not present;CancerHotspot: no;3DHotspot: no	MutationAssessor: NA;SIFT: NA;Polyphen-2: NA	Fusion	NA	diploid		NA	NA	MSKCC-DMP	NA	-1	-1	NA										3
Lung Squamous Cell Carcinoma (TCGA, PanCancer Atlas)	TCGA-66-2727-01	Lung Squamous Cell Carcinoma	KPNA4-ATR	OncoKB: Likely Oncogenic, level NA;CIViC: NA;MyCancerGenome: not present;CancerHotspot: no;3DHotspot: no	MutationAssessor: NA;SIFT: NA;Polyphen-2: NA	Fusion	NA	amp		NA	NA	WashU	NA	-1	-1	NA										294
Prostate Adenocarcinoma (TCGA, PanCancer Atlas)	TCGA-VN-A88M-01	Prostate Adenocarcinoma	WWTR1-ATR	OncoKB: Likely Oncogenic, level NA;CIViC: NA;MyCancerGenome: not present;CancerHotspot: no;3DHotspot: no	MutationAssessor: NA;SIFT: NA;Polyphen-2: NA	Fusion	NA	deepdel		NA	NA	WashU	NA	-1	-1	NA										16
Prostate Adenocarcinoma (TCGA, PanCancer Atlas)	TCGA-YL-A9WK-01	Prostate Adenocarcinoma	PCNP-ATR	OncoKB: Likely Oncogenic, level NA;CIViC: NA;MyCancerGenome: not present;CancerHotspot: no;3DHotspot: no	MutationAssessor: NA;SIFT: NA;Polyphen-2: NA	Fusion	NA	shallowdel		NA	NA	WashU	NA	-1	-1	NA										27
Breast Invasive Carcinoma (TCGA, PanCancer Atlas)	TCGA-A2-A0CL-01	Breast Invasive Ductal Carcinoma	ATR-DBR1	OncoKB: Likely Oncogenic, level NA;CIViC: NA;MyCancerGenome: not present;CancerHotspot: no;3DHotspot: no	MutationAssessor: NA;SIFT: NA;Polyphen-2: NA	Fusion	NA	amp		NA	NA	WashU	NA	-1	-1	NA										133
Stomach Adenocarcinoma (TCGA, PanCancer Atlas)	TCGA-VQ-AA6D-01	Tubular Stomach Adenocarcinoma	ATR-R3HDM2	OncoKB: Likely Oncogenic, level NA;CIViC: NA;MyCancerGenome: not present;CancerHotspot: no;3DHotspot: no	MutationAssessor: NA;SIFT: NA;Polyphen-2: NA	Fusion	NA	amp		NA	NA	WashU	NA	-1	-1	NA										698
Glioblastoma Multiforme (TCGA, PanCancer Atlas)	TCGA-06-5856-01	Glioblastoma Multiforme	ATR-PHF14	OncoKB: Likely Oncogenic, level NA;CIViC: NA;MyCancerGenome: not present;CancerHotspot: no;3DHotspot: no	MutationAssessor: NA;SIFT: NA;Polyphen-2: NA	Fusion	NA	gain		NA	NA	WashU	NA	-1	-1	NA										54
Bladder Urothelial Carcinoma (DFCI/MSKCC, Cancer Discov 2014)	MSKCC-0296_R	Bladder Urothelial Carcinoma	Q1926H	OncoKB: Unknown, level NA;CIViC: NA;MyCancerGenome: not present;CancerHotspot: no;3DHotspot: no	MutationAssessor: impact: medium, score: 2.955;SIFT: impact: deleterious, score: 0.01;Polyphen-2: impact: probably_damaging, score: 0.99	Missense_Mutation	SNP		1	NA	NA	NA	3	142215323	142215323	C	G	3:g.142215323C>G	ENST00000350721.4:c.5778G>C							733	34/47
Lung Squamous Cell Carcinoma (TCGA, PanCancer Atlas)	TCGA-66-2785-01	Lung Squamous Cell Carcinoma	Q1926H	OncoKB: Unknown, level NA;CIViC: NA;MyCancerGenome: not present;CancerHotspot: no;3DHotspot: no	MutationAssessor: impact: medium, score: 2.955;SIFT: impact: deleterious, score: 0.01;Polyphen-2: impact: probably_damaging, score: 0.99	Missense_Mutation	SNP	gain	1	.	.	.	3	142215323	142215323	C	G	3:g.142215323C>G	ENST00000350721.4:c.5778G>C	0.17		28	137		132	1028	34/47
Bladder Urothelial Carcinoma (TCGA, PanCancer Atlas)	TCGA-DK-A6B6-01	Bladder Urothelial Carcinoma	Q1926H	OncoKB: Unknown, level NA;CIViC: NA;MyCancerGenome: not present;CancerHotspot: no;3DHotspot: no	MutationAssessor: impact: medium, score: 2.955;SIFT: impact: deleterious, score: 0.01;Polyphen-2: impact: probably_damaging, score: 0.99	Missense_Mutation	SNP	gain	1	.	.	.	3	142215323	142215323	C	G	3:g.142215323C>G	ENST00000350721.4:c.5778G>C	0.46		37	43		73	796	34/47
Cutaneous Squamous Cell Carcinoma (DFCI, Clin Cancer Res 2015)	S02-14875	Cutaneous Squamous Cell Carcinoma	H2517Y	OncoKB: Unknown, level NA;CIViC: NA;MyCancerGenome: not present;CancerHotspot: no;3DHotspot: no	MutationAssessor: impact: medium, score: 2.65;SIFT: impact: deleterious, score: 0.01;Polyphen-2: impact: probably_damaging, score: 0.963	Missense_Mutation	SNP			Somatic	Untested	broad.mit.edu	3	142176552	142176552	G	A	3:g.142176552G>A	ENST00000350721.4:c.7549C>T							97	45/47
MSK-IMPACT Clinical Sequencing Cohort (MSKCC, Nat Med 2017)	P-0002964-T02-IM3	Papillary Renal Cell Carcinoma	H2517Y	OncoKB: Unknown, level NA;CIViC: NA;MyCancerGenome: not present;CancerHotspot: no;3DHotspot: no	MutationAssessor: impact: medium, score: 2.65;SIFT: impact: deleterious, score: 0.01;Polyphen-2: impact: probably_damaging, score: 0.963	Missense_Mutation	SNP	diploid		NA	NA	NA	3	142176552	142176552	G	A	3:g.142176552G>A	ENST00000350721.4:c.7549C>T	0.16		109	583			47	45/47
Cutaneous Squamous Cell Carcinoma (DFCI, Clin Cancer Res 2015)	S09-31237-TP-NT	Cutaneous Squamous Cell Carcinoma	R1412Q	OncoKB: Unknown, level NA;CIViC: NA;MyCancerGenome: not present;CancerHotspot: no;3DHotspot: no	MutationAssessor: impact: low, score: 1.6;SIFT: impact: tolerated, score: 0.19;Polyphen-2: impact: possibly_damaging, score: 0.63	Missense_Mutation	SNP		2	Somatic	Untested	broad.mit.edu	3	142241601	142241601	C	T	3:g.142241601C>T	ENST00000350721.4:c.4235G>A							98	23/47
Uterine Corpus Endometrial Carcinoma (TCGA, PanCancer Atlas)	TCGA-B5-A0JY-01	Uterine Endometrioid Carcinoma	R1412Q	OncoKB: Unknown, level NA;CIViC: NA;MyCancerGenome: not present;CancerHotspot: no;3DHotspot: no	MutationAssessor: impact: low, score: 1.6;SIFT: impact: tolerated, score: 0.19;Polyphen-2: impact: possibly_damaging, score: 0.63	Missense_Mutation	SNP	diploid	2	.	.	.	3	142241601	142241601	C	T	3:g.142241601C>T	ENST00000350721.4:c.4235G>A	0.34		60	118		173	9706	23/47
Glioblastoma Multiforme (TCGA, PanCancer Atlas)	TCGA-06-5416-01	Glioblastoma Multiforme	R1412Q	OncoKB: Unknown, level NA;CIViC: NA;MyCancerGenome: not present;CancerHotspot: no;3DHotspot: no	MutationAssessor: impact: low, score: 1.6;SIFT: impact: tolerated, score: 0.19;Polyphen-2: impact: possibly_damaging, score: 0.63	Missense_Mutation	SNP	gain	2	.	.	.	3	142241601	142241601	C	T	3:g.142241601C>T	ENST00000350721.4:c.4235G>A	0.18		53	240		231	12177	23/47
Desmoplastic Melanoma (Broad Institute, Nat Genet 2015)	Au10	Desmoplastic Melanoma	R2514C	OncoKB: Unknown, level NA;CIViC: NA;MyCancerGenome: not present;CancerHotspot: no;3DHotspot: no	MutationAssessor: impact: high, score: 3.98;SIFT: impact: deleterious, score: 0;Polyphen-2: impact: probably_damaging, score: 1	Missense_Mutation	SNP		1	NA	NA	www.broadinstitute.org	3	142176561	142176561	G	A	3:g.142176561G>A	ENST00000350721.4:c.7540C>T							572	45/47
MSK-IMPACT Clinical Sequencing Cohort (MSKCC, Nat Med 2017)	P-0005021-T01-IM5	Upper Tract Urothelial Carcinoma	R2514C	OncoKB: Unknown, level NA;CIViC: NA;MyCancerGenome: not present;CancerHotspot: no;3DHotspot: no	MutationAssessor: impact: high, score: 3.98;SIFT: impact: deleterious, score: 0;Polyphen-2: impact: probably_damaging, score: 1	Missense_Mutation	SNP	diploid	1	NA	NA	NA	3	142176561	142176561	G	A	3:g.142176561G>A	ENST00000350721.4:c.7540C>T	0.35		256	481			212	45/47
MSK-IMPACT Clinical Sequencing Cohort (MSKCC, Nat Med 2017)	P-0009752-T01-IM5	Cutaneous Melanoma	R2514C	OncoKB: Unknown, level NA;CIViC: NA;MyCancerGenome: not present;CancerHotspot: no;3DHotspot: no	MutationAssessor: impact: high, score: 3.98;SIFT: impact: deleterious, score: 0;Polyphen-2: impact: probably_damaging, score: 1	Missense_Mutation	SNP	diploid	1	NA	NA	NA	3	142176561	142176561	G	A	3:g.142176561G>A	ENST00000350721.4:c.7540C>T	0.09		72	743			246	45/47
Basal Cell Carcinoma (UNIGE, Nat Genet 2016)	5-GE019-T1	Skin Cancer, Non-Melanoma	R2514C	OncoKB: Unknown, level NA;CIViC: NA;MyCancerGenome: not present;CancerHotspot: no;3DHotspot: no	MutationAssessor: impact: high, score: 3.98;SIFT: impact: deleterious, score: 0;Polyphen-2: impact: probably_damaging, score: 1	Missense_Mutation	SNP		1	NA	NA	NA	3	142176561	142176561	G	A	3:g.142176561G>A	ENST00000350721.4:c.7540C>T	0.24		77	248			112	45/47
Basal Cell Carcinoma (UNIGE, Nat Genet 2016)	5-VS029-T1	Skin Cancer, Non-Melanoma	R2514C	OncoKB: Unknown, level NA;CIViC: NA;MyCancerGenome: not present;CancerHotspot: no;3DHotspot: no	MutationAssessor: impact: high, score: 3.98;SIFT: impact: deleterious, score: 0;Polyphen-2: impact: probably_damaging, score: 1	Missense_Mutation	SNP		1	NA	NA	NA	3	142176561	142176561	G	A	3:g.142176561G>A	ENST00000350721.4:c.7540C>T	0.08		28	316			1420	45/47
Basal Cell Carcinoma (UNIGE, Nat Genet 2016)	5-VS098-T1	Skin Cancer, Non-Melanoma	R2514C	OncoKB: Unknown, level NA;CIViC: NA;MyCancerGenome: not present;CancerHotspot: no;3DHotspot: no	MutationAssessor: impact: high, score: 3.98;SIFT: impact: deleterious, score: 0;Polyphen-2: impact: probably_damaging, score: 1	Missense_Mutation	SNP		1	NA	NA	NA	3	142176561	142176561	G	A	3:g.142176561G>A	ENST00000350721.4:c.7540C>T	0.32		200	430			106	45/47
Skin Cutaneous Melanoma (TCGA, PanCancer Atlas)	TCGA-FW-A3R5-06	Cutaneous Melanoma	R2514C	OncoKB: Unknown, level NA;CIViC: NA;MyCancerGenome: not present;CancerHotspot: no;3DHotspot: no	MutationAssessor: impact: high, score: 3.98;SIFT: impact: deleterious, score: 0;Polyphen-2: impact: probably_damaging, score: 1	Missense_Mutation	SNP	diploid	1	.	.	.	3	142176561	142176561	G	A	3:g.142176561G>A	ENST00000350721.4:c.7540C>T	0.30		29	68		73	15825	45/47
Breast Invasive Carcinoma (TCGA, PanCancer Atlas)	TCGA-A2-A04W-01	Breast Invasive Carcinoma (NOS)	A2575V	OncoKB: Unknown, level NA;CIViC: NA;MyCancerGenome: not present;CancerHotspot: no;3DHotspot: no	MutationAssessor: impact: low, score: 1.59;SIFT: impact: tolerated, score: 0.07;Polyphen-2: impact: benign, score: 0.304	Missense_Mutation	SNP	diploid	1	.	.	.	3	142172007	142172007	G	A	3:g.142172007G>A	ENST00000350721.4:c.7724C>T	0.15		21	119		293	126	46/47
Breast Invasive Carcinoma (TCGA, PanCancer Atlas)	TCGA-E2-A155-01	Breast Invasive Ductal Carcinoma	M2540V	OncoKB: Unknown, level NA;CIViC: NA;MyCancerGenome: not present;CancerHotspot: no;3DHotspot: no	MutationAssessor: impact: medium, score: 2.01;SIFT: impact: deleterious, score: 0.01;Polyphen-2: impact: benign, score: 0.029	Missense_Mutation	SNP	diploid	1	.	.	.	3	142176483	142176483	T	C	3:g.142176483T>C	ENST00000350721.4:c.7618A>G	0.39		103	160		228	59	45/47
Esophageal Adenocarcinoma (DFCI, Nat Genet 2013)	ESO-1608	Esophageal Adenocarcinoma	R1886Q	OncoKB: Unknown, level NA;CIViC: NA;MyCancerGenome: not present;CancerHotspot: no;3DHotspot: no	MutationAssessor: impact: medium, score: 3.09;SIFT: impact: deleterious, score: 0;Polyphen-2: impact: probably_damaging, score: 0.975	Missense_Mutation	SNP		2	Somatic	NA	broad.mit.edu	3	142215936	142215936	C	T	3:g.142215936C>T	ENST00000350721.4:c.5657G>A	0.05		6	113			131	33/47
Colorectal Adenocarcinoma (TCGA, PanCancer Atlas)	TCGA-AG-A002-01	Rectal Adenocarcinoma	R1886Q	OncoKB: Unknown, level NA;CIViC: NA;MyCancerGenome: not present;CancerHotspot: no;3DHotspot: no	MutationAssessor: impact: medium, score: 3.09;SIFT: impact: deleterious, score: 0;Polyphen-2: impact: probably_damaging, score: 0.975	Missense_Mutation	SNP	diploid	2	.	.	.	3	142215936	142215936	C	T	3:g.142215936C>T	ENST00000350721.4:c.5657G>A	0.41		77	109		166	11431	33/47
Basal Cell Carcinoma (UNIGE, Nat Genet 2016)	5-PT019-T2	Skin Cancer, Non-Melanoma	T2516I	OncoKB: Unknown, level NA;CIViC: NA;MyCancerGenome: not present;CancerHotspot: no;3DHotspot: no	MutationAssessor: impact: high, score: 3.97;SIFT: impact: deleterious, score: 0;Polyphen-2: impact: probably_damaging, score: 0.999	Missense_Mutation	SNP		1	NA	NA	NA	3	142176554	142176554	G	A	3:g.142176554G>A	ENST00000350721.4:c.7547C>T	0.36		16	28			505	45/47
Uterine Corpus Endometrial Carcinoma (TCGA, PanCancer Atlas)	TCGA-B5-A0JR-01	Uterine Endometrioid Carcinoma	T2516I	OncoKB: Unknown, level NA;CIViC: NA;MyCancerGenome: not present;CancerHotspot: no;3DHotspot: no	MutationAssessor: impact: high, score: 3.97;SIFT: impact: deleterious, score: 0;Polyphen-2: impact: probably_damaging, score: 0.999	Missense_Mutation	SNP	diploid	1	.	.	.	3	142176554	142176554	G	A	3:g.142176554G>A	ENST00000350721.4:c.7547C>T	0.37		45	77		81	568	45/47
Low-Grade Gliomas (UCSF, Science 2014)	P24_Rec2	Glioblastoma	T2516I	OncoKB: Unknown, level NA;CIViC: NA;MyCancerGenome: not present;CancerHotspot: no;3DHotspot: no	MutationAssessor: impact: high, score: 3.97;SIFT: impact: deleterious, score: 0;Polyphen-2: impact: probably_damaging, score: 0.999	Missense_Mutation	SNP		1	somatic	NA	UCSF	3	142176554	142176554	G	A	3:g.142176554G>A	ENST00000350721.4:c.7547C>T	0.14		37	235		351	1630	45/47
Glioblastoma Multiforme (TCGA, PanCancer Atlas)	TCGA-02-2486-01	Glioblastoma Multiforme	D2331Y	OncoKB: Unknown, level NA;CIViC: NA;MyCancerGenome: not present;CancerHotspot: no;3DHotspot: no	MutationAssessor: impact: high, score: 3.96;SIFT: impact: deleterious, score: 0;Polyphen-2: impact: probably_damaging, score: 0.995	Missense_Mutation	SNP	diploid	1	.	.	.	3	142183989	142183989	C	A	3:g.142183989C>A	ENST00000350721.4:c.6991G>T	0.15		15	87		144	57	41/47
Glioblastoma Multiforme (TCGA, PanCancer Atlas)	TCGA-06-0744-01	Glioblastoma Multiforme	G426R	OncoKB: Unknown, level NA;CIViC: NA;MyCancerGenome: not present;CancerHotspot: no;3DHotspot: no	MutationAssessor: impact: low, score: 1.61;SIFT: impact: tolerated, score: 0.07;Polyphen-2: impact: benign, score: 0.34	Missense_Mutation	SNP	diploid	2	.	.	.	3	142280158	142280158	C	T	3:g.142280158C>T	ENST00000350721.4:c.1276G>A	0.35		43	79		158	64	5/47
Glioblastoma Multiforme (TCGA, PanCancer Atlas)	TCGA-12-0821-01	Glioblastoma Multiforme	W1471R	OncoKB: Unknown, level NA;CIViC: NA;MyCancerGenome: not present;CancerHotspot: no;3DHotspot: no	MutationAssessor: impact: low, score: 1.64;SIFT: impact: deleterious, score: 0.05;Polyphen-2: impact: probably_damaging, score: 0.923	Missense_Mutation	SNP	diploid	1	.	.	.	3	142234329	142234329	A	G	3:g.142234329A>G	ENST00000350721.4:c.4411T>C	0.46		59	69		104	57	25/47
Brain Lower Grade Glioma (TCGA, PanCancer Atlas)	TCGA-HT-7689-01	Oligodendroglioma	G1691R	OncoKB: Unknown, level NA;CIViC: NA;MyCancerGenome: not present;CancerHotspot: no;3DHotspot: no	MutationAssessor: impact: medium, score: 3.255;SIFT: impact: deleterious, score: 0;Polyphen-2: impact: probably_damaging, score: 1	Missense_Mutation	SNP	diploid	1	.	.	.	3	142224106	142224106	C	T	3:g.142224106C>T	ENST00000350721.4:c.5071G>A	0.11		34	275		198	49	29/47
Small Cell Lung Cancer (U Cologne, Nature 2015)	sclc_ucologne_2015_S00837	Small Cell Lung Cancer	E2419K	OncoKB: Unknown, level NA;CIViC: NA;MyCancerGenome: not present;CancerHotspot: no;3DHotspot: no	MutationAssessor: impact: low, score: 0.83;SIFT: impact: tolerated, score: 0.28;Polyphen-2: impact: benign, score: 0.184	Missense_Mutation	SNP		1	NA	NA	ucologne	3	142178163	142178163	C	T	3:g.142178163C>T	ENST00000350721.4:c.7255G>A	0.58		7	5			166	43/47
Lung Squamous Cell Carcinoma (TCGA, PanCancer Atlas)	TCGA-66-2785-01	Lung Squamous Cell Carcinoma	E2419K	OncoKB: Unknown, level NA;CIViC: NA;MyCancerGenome: not present;CancerHotspot: no;3DHotspot: no	MutationAssessor: impact: low, score: 0.83;SIFT: impact: tolerated, score: 0.28;Polyphen-2: impact: benign, score: 0.184	Missense_Mutation	SNP	gain	1	.	.	.	3	142178163	142178163	C	T	3:g.142178163C>T	ENST00000350721.4:c.7255G>A	0.06		11	160		151	1028	43/47
Cervical Squamous Cell Carcinoma (TCGA, PanCancer Atlas)	TCGA-JX-A3Q0-01	Cervical Squamous Cell Carcinoma	E2419K	OncoKB: Unknown, level NA;CIViC: NA;MyCancerGenome: not present;CancerHotspot: no;3DHotspot: no	MutationAssessor: impact: low, score: 0.83;SIFT: impact: tolerated, score: 0.28;Polyphen-2: impact: benign, score: 0.184	Missense_Mutation	SNP	gain	1	.	.	.	3	142178163	142178163	C	T	3:g.142178163C>T	ENST00000350721.4:c.7255G>A	0.26		8	23		29	671	43/47
Small Cell Lung Cancer (U Cologne, Nature 2015)	sclc_ucologne_2015_S00841	Small Cell Lung Cancer	S241I	OncoKB: Unknown, level NA;CIViC: NA;MyCancerGenome: not present;CancerHotspot: no;3DHotspot: no	MutationAssessor: impact: low, score: 0.895;SIFT: impact: deleterious_low_confidence, score: 0.02;Polyphen-2: impact: benign, score: 0.174	Missense_Mutation	SNP		1	NA	NA	ucologne	3	142281522	142281522	C	A	3:g.142281522C>A	ENST00000350721.4:c.722G>T	0.62		24	15			379	4/47
Skin Cutaneous Melanoma (Broad, Cell 2012)	ME043	Cutaneous Melanoma	R1025C	OncoKB: Unknown, level NA;CIViC: NA;MyCancerGenome: not present;CancerHotspot: no;3DHotspot: no	MutationAssessor: impact: neutral, score: 0.695;SIFT: impact: deleterious, score: 0;Polyphen-2: impact: benign, score: 0.024	Missense_Mutation	SNP		2	NA	NA	broad.mit.edu	3	142268419	142268419	G	A	3:g.142268419G>A	ENST00000350721.4:c.3073C>T							546	15/47
Basal Cell Carcinoma (UNIGE, Nat Genet 2016)	5-VS018-T1	Skin Cancer, Non-Melanoma	R1025C	OncoKB: Unknown, level NA;CIViC: NA;MyCancerGenome: not present;CancerHotspot: no;3DHotspot: no	MutationAssessor: impact: neutral, score: 0.695;SIFT: impact: deleterious, score: 0;Polyphen-2: impact: benign, score: 0.024	Missense_Mutation	SNP		2	NA	NA	NA	3	142268419	142268419	G	A	3:g.142268419G>A	ENST00000350721.4:c.3073C>T	0.31		31	70			3893	15/47
Uterine Corpus Endometrial Carcinoma (TCGA, PanCancer Atlas)	TCGA-A5-A2K5-01	Uterine Endometrioid Carcinoma	R1025C	OncoKB: Unknown, level NA;CIViC: NA;MyCancerGenome: not present;CancerHotspot: no;3DHotspot: no	MutationAssessor: impact: neutral, score: 0.695;SIFT: impact: deleterious, score: 0;Polyphen-2: impact: benign, score: 0.024	Missense_Mutation	SNP	diploid	2	.	.	.	3	142268419	142268419	G	A	3:g.142268419G>A	ENST00000350721.4:c.3073C>T	0.55		16	13		42	8509	15/47
Uterine Corpus Endometrial Carcinoma (TCGA, PanCancer Atlas)	TCGA-AX-A2HD-01	Uterine Endometrioid Carcinoma	R1025C	OncoKB: Unknown, level NA;CIViC: NA;MyCancerGenome: not present;CancerHotspot: no;3DHotspot: no	MutationAssessor: impact: neutral, score: 0.695;SIFT: impact: deleterious, score: 0;Polyphen-2: impact: benign, score: 0.024	Missense_Mutation	SNP	diploid	2	.	.	.	3	142268419	142268419	G	A	3:g.142268419G>A	ENST00000350721.4:c.3073C>T	0.46		17	20		45	7848	15/47
Colorectal Adenocarcinoma (TCGA, PanCancer Atlas)	TCGA-AG-A002-01	Rectal Adenocarcinoma	R1025C	OncoKB: Unknown, level NA;CIViC: NA;MyCancerGenome: not present;CancerHotspot: no;3DHotspot: no	MutationAssessor: impact: neutral, score: 0.695;SIFT: impact: deleterious, score: 0;Polyphen-2: impact: benign, score: 0.024	Missense_Mutation	SNP	diploid	2	.	.	.	3	142268419	142268419	G	A	3:g.142268419G>A	ENST00000350721.4:c.3073C>T	0.39		46	73		104	11431	15/47
Skin Cutaneous Melanoma (Broad, Cell 2012)	MEL-JWCI-WGS-18	Cutaneous Melanoma	P2445L	OncoKB: Unknown, level NA;CIViC: NA;MyCancerGenome: not present;CancerHotspot: no;3DHotspot: no	MutationAssessor: impact: low, score: 1.71;SIFT: impact: deleterious, score: 0;Polyphen-2: impact: probably_damaging, score: 0.959	Missense_Mutation	SNP		1	NA	NA	broad.mit.edu	3	142178084	142178084	G	A	3:g.142178084G>A	ENST00000350721.4:c.7334C>T							324	43/47
Skin Cutaneous Melanoma (TCGA, PanCancer Atlas)	TCGA-ER-A194-01	Cutaneous Melanoma	P2445L	OncoKB: Unknown, level NA;CIViC: NA;MyCancerGenome: not present;CancerHotspot: no;3DHotspot: no	MutationAssessor: impact: low, score: 1.71;SIFT: impact: deleterious, score: 0;Polyphen-2: impact: probably_damaging, score: 0.959	Missense_Mutation	SNP		1	.	.	.	3	142178084	142178084	G	A	3:g.142178084G>A	ENST00000350721.4:c.7334C>T	0.24		7	22		45	1131	43/47
MSK-IMPACT Clinical Sequencing Cohort (MSKCC, Nat Med 2017)	P-0004092-T01-IM5	Merkel Cell Carcinoma	S2110F	OncoKB: Unknown, level NA;CIViC: NA;MyCancerGenome: not present;CancerHotspot: no;3DHotspot: no	MutationAssessor: impact: medium, score: 2.22;SIFT: impact: deleterious, score: 0.04;Polyphen-2: impact: benign, score: 0.298	Missense_Mutation	SNP	diploid	2	NA	NA	NA	3	142188402	142188402	G	A	3:g.142188402G>A	ENST00000350721.4:c.6329C>T	0.19		109	478			93	38/47
Skin Cutaneous Melanoma (Yale, Nat Genet 2012)	YULAN	Cutaneous Melanoma	S2110F	OncoKB: Unknown, level NA;CIViC: NA;MyCancerGenome: not present;CancerHotspot: no;3DHotspot: no	MutationAssessor: impact: medium, score: 2.22;SIFT: impact: deleterious, score: 0.04;Polyphen-2: impact: benign, score: 0.298	Missense_Mutation	SNP		2	somatic	NA	yale.edu	3	142188402	142188402	G	A	3:g.142188402G>A	ENST00000350721.4:c.6329C>T							1940	38/47
Skin Cutaneous Melanoma (TCGA, PanCancer Atlas)	TCGA-EE-A2MI-06	Cutaneous Melanoma	S2110F	OncoKB: Unknown, level NA;CIViC: NA;MyCancerGenome: not present;CancerHotspot: no;3DHotspot: no	MutationAssessor: impact: medium, score: 2.22;SIFT: impact: deleterious, score: 0.04;Polyphen-2: impact: benign, score: 0.298	Missense_Mutation	SNP	diploid	2	.	.	.	3	142188402	142188402	G	A	3:g.142188402G>A	ENST00000350721.4:c.6329C>T	0.22		8	28		43	905	38/47
MSS Mixed Solid Tumors (Broad/Dana-Farber, Nat Genet 2018)	SU2C_Lung-SU2C-DFCI-LUAD-1020-Tumor-SM-AOL3C	Lung Adenocarcinoma	R2112C	OncoKB: Unknown, level NA;CIViC: NA;MyCancerGenome: not present;CancerHotspot: no;3DHotspot: no	MutationAssessor: impact: medium, score: 2.625;SIFT: impact: deleterious, score: 0;Polyphen-2: impact: possibly_damaging, score: 0.899	Missense_Mutation	SNP			NA	NA	NA	3	142188397	142188397	G	A	3:g.142188397G>A	ENST00000350721.4:c.6334C>T	0.32		10	21			115	38/47
MSK-IMPACT Clinical Sequencing Cohort (MSKCC, Nat Med 2017)	P-0001485-T01-IM3	Cutaneous Melanoma	R2112C	OncoKB: Unknown, level NA;CIViC: NA;MyCancerGenome: not present;CancerHotspot: no;3DHotspot: no	MutationAssessor: impact: medium, score: 2.625;SIFT: impact: deleterious, score: 0;Polyphen-2: impact: possibly_damaging, score: 0.899	Missense_Mutation	SNP	diploid		NA	NA	NA	3	142188397	142188397	G	A	3:g.142188397G>A	ENST00000350721.4:c.6334C>T	0.11		44	342			68	38/47
Basal Cell Carcinoma (UNIGE, Nat Genet 2016)	5-PT004-T1	Skin Cancer, Non-Melanoma	R2112C	OncoKB: Unknown, level NA;CIViC: NA;MyCancerGenome: not present;CancerHotspot: no;3DHotspot: no	MutationAssessor: impact: medium, score: 2.625;SIFT: impact: deleterious, score: 0;Polyphen-2: impact: possibly_damaging, score: 0.899	Missense_Mutation	SNP			NA	NA	NA	3	142188397	142188397	G	A	3:g.142188397G>A	ENST00000350721.4:c.6334C>T	0.28		16	42			108	38/47
Uterine Carcinosarcoma (Johns Hopkins, Nat Commun 2014)	MM04T	Uterine Carcinosarcoma/Uterine Malignant Mixed Mullerian Tumor	R2112C	OncoKB: Unknown, level NA;CIViC: NA;MyCancerGenome: not present;CancerHotspot: no;3DHotspot: no	MutationAssessor: impact: medium, score: 2.625;SIFT: impact: deleterious, score: 0;Polyphen-2: impact: possibly_damaging, score: 0.899	Missense_Mutation	SNP			NA	NA	John Hopkins	3	142188397	142188397	G	A	3:g.142188397G>A	ENST00000350721.4:c.6334C>T							5637	38/47
MSS Mixed Solid Tumors (Broad/Dana-Farber, Nat Genet 2018)	MEL-IPI_Pat47-Tumor-SM-4DK28	Cutaneous Melanoma	R989C	OncoKB: Unknown, level NA;CIViC: NA;MyCancerGenome: not present;CancerHotspot: no;3DHotspot: no	MutationAssessor: impact: low, score: 1.65;SIFT: impact: deleterious, score: 0.01;Polyphen-2: impact: possibly_damaging, score: 0.65	Missense_Mutation	SNP		1	NA	NA	NA	3	142268985	142268985	G	A	3:g.142268985G>A	ENST00000350721.4:c.2965C>T	0.03		4	156			153	14/47
MSK-IMPACT Clinical Sequencing Cohort (MSKCC, Nat Med 2017)	P-0006952-T01-IM5	Cutaneous Melanoma	R989C	OncoKB: Unknown, level NA;CIViC: NA;MyCancerGenome: not present;CancerHotspot: no;3DHotspot: no	MutationAssessor: impact: low, score: 1.65;SIFT: impact: deleterious, score: 0.01;Polyphen-2: impact: possibly_damaging, score: 0.65	Missense_Mutation	SNP	diploid	1	NA	NA	NA	3	142268985	142268985	G	A	3:g.142268985G>A	ENST00000350721.4:c.2965C>T	0.05		75	1365			18	14/47
MSK-IMPACT Clinical Sequencing Cohort (MSKCC, Nat Med 2017)	P-0007319-T01-IM5	Basaloid Penile Squamous Cell Carcinoma	R989C	OncoKB: Unknown, level NA;CIViC: NA;MyCancerGenome: not present;CancerHotspot: no;3DHotspot: no	MutationAssessor: impact: low, score: 1.65;SIFT: impact: deleterious, score: 0.01;Polyphen-2: impact: possibly_damaging, score: 0.65	Missense_Mutation	SNP	diploid	1	NA	NA	NA	3	142268985	142268985	G	A	3:g.142268985G>A	ENST00000350721.4:c.2965C>T	0.30		236	547			421	14/47
MSK-IMPACT Clinical Sequencing Cohort (MSKCC, Nat Med 2017)	P-0009736-T01-IM5	Cutaneous Melanoma	R989C	OncoKB: Unknown, level NA;CIViC: NA;MyCancerGenome: not present;CancerHotspot: no;3DHotspot: no	MutationAssessor: impact: low, score: 1.65;SIFT: impact: deleterious, score: 0.01;Polyphen-2: impact: possibly_damaging, score: 0.65	Missense_Mutation	SNP	diploid	1	NA	NA	NA	3	142268985	142268985	G	A	3:g.142268985G>A	ENST00000350721.4:c.2965C>T	0.42		363	509			14	14/47
Basal Cell Carcinoma (UNIGE, Nat Genet 2016)	5-PT037-T1	Skin Cancer, Non-Melanoma	R989C	OncoKB: Unknown, level NA;CIViC: NA;MyCancerGenome: not present;CancerHotspot: no;3DHotspot: no	MutationAssessor: impact: low, score: 1.65;SIFT: impact: deleterious, score: 0.01;Polyphen-2: impact: possibly_damaging, score: 0.65	Missense_Mutation	SNP		1	NA	NA	NA	3	142268985	142268985	G	A	3:g.142268985G>A	ENST00000350721.4:c.2965C>T	0.31		59	134			4658	14/47
Basal Cell Carcinoma (UNIGE, Nat Genet 2016)	5-VS051-T1	Skin Cancer, Non-Melanoma	R989C	OncoKB: Unknown, level NA;CIViC: NA;MyCancerGenome: not present;CancerHotspot: no;3DHotspot: no	MutationAssessor: impact: low, score: 1.65;SIFT: impact: deleterious, score: 0.01;Polyphen-2: impact: possibly_damaging, score: 0.65	Missense_Mutation	SNP		1	NA	NA	NA	3	142268985	142268985	G	A	3:g.142268985G>A	ENST00000350721.4:c.2965C>T	0.15		71	396			81	14/47
Uterine Corpus Endometrial Carcinoma (TCGA, PanCancer Atlas)	TCGA-A5-A0VP-01	Uterine Endometrioid Carcinoma	R989C	OncoKB: Unknown, level NA;CIViC: NA;MyCancerGenome: not present;CancerHotspot: no;3DHotspot: no	MutationAssessor: impact: low, score: 1.65;SIFT: impact: deleterious, score: 0.01;Polyphen-2: impact: possibly_damaging, score: 0.65	Missense_Mutation	SNP	diploid	1	.	.	.	3	142268985	142268985	G	A	3:g.142268985G>A	ENST00000350721.4:c.2965C>T	0.06		7	103		81	1472	14/47
Colorectal Adenocarcinoma (TCGA, PanCancer Atlas)	TCGA-AG-3892-01	Rectal Adenocarcinoma	R989C	OncoKB: Unknown, level NA;CIViC: NA;MyCancerGenome: not present;CancerHotspot: no;3DHotspot: no	MutationAssessor: impact: low, score: 1.65;SIFT: impact: deleterious, score: 0.01;Polyphen-2: impact: possibly_damaging, score: 0.65	Missense_Mutation	SNP	diploid	1	.	.	.	3	142268985	142268985	G	A	3:g.142268985G>A	ENST00000350721.4:c.2965C>T	0.10		17	149		209	2496	14/47
Breast Cancer (METABRIC, Nature 2012 & Nat Commun 2016)	MB-2749	Breast Invasive Ductal Carcinoma	R989C	OncoKB: Unknown, level NA;CIViC: NA;MyCancerGenome: not present;CancerHotspot: no;3DHotspot: no	MutationAssessor: impact: low, score: 1.65;SIFT: impact: deleterious, score: 0.01;Polyphen-2: impact: possibly_damaging, score: 0.65	Missense_Mutation	SNP	diploid	1	NA	NA	METABRIC	3	142268985	142268985	G	A	3:g.142268985G>A	ENST00000350721.4:c.2965C>T							5	14/47
SUMMIT - Neratinib Basket Study (Multi-Institute, Nature 2018)	23	Cutaneous Melanoma	R989C	OncoKB: Unknown, level NA;CIViC: NA;MyCancerGenome: not present;CancerHotspot: no;3DHotspot: no	MutationAssessor: impact: low, score: 1.65;SIFT: impact: deleterious, score: 0.01;Polyphen-2: impact: possibly_damaging, score: 0.65	Missense_Mutation	SNP	diploid	1	NA	NA	NA	3	142268985	142268985	G	A	3:g.142268985G>A	ENST00000350721.4:c.2965C>T	0.05		75	1365			18	14/47
Breast Cancer (METABRIC, Nature 2012 & Nat Commun 2016)	MB-5121	Breast Invasive Lobular Carcinoma	C1858R	OncoKB: Unknown, level NA;CIViC: NA;MyCancerGenome: not present;CancerHotspot: no;3DHotspot: no	MutationAssessor: impact: low, score: 0.97;SIFT: impact: tolerated, score: 0.1;Polyphen-2: impact: possibly_damaging, score: 0.859	Missense_Mutation	SNP	diploid		NA	NA	METABRIC	3	142216021	142216021	A	G	3:g.142216021A>G	ENST00000350721.4:c.5572T>C							7	33/47
Adenoid Cystic Carcinoma Project (J Clin Invest 2019)	XRN-S4GKDA	Adenoid Cystic Carcinoma	C1858R	OncoKB: Unknown, level NA;CIViC: NA;MyCancerGenome: not present;CancerHotspot: no;3DHotspot: no	MutationAssessor: impact: low, score: 0.97;SIFT: impact: tolerated, score: 0.1;Polyphen-2: impact: possibly_damaging, score: 0.859	Missense_Mutation	SNP	diploid		SOMATIC	unknown	Foundation	3	142216021	142216021	A	G	3:g.142216021A>G	ENST00000350721.4:c.5572T>C	0.49		319	330			3	33/47
Breast Cancer (METABRIC, Nature 2012 & Nat Commun 2016)	MB-5656	Breast Invasive Ductal Carcinoma	M1996T	OncoKB: Unknown, level NA;CIViC: NA;MyCancerGenome: not present;CancerHotspot: no;3DHotspot: no	MutationAssessor: impact: neutral, score: 0.345;SIFT: impact: tolerated, score: 0.51;Polyphen-2: impact: benign, score: 0.021	Missense_Mutation	SNP	diploid		NA	NA	METABRIC	3	142212065	142212065	A	G	3:g.142212065A>G	ENST00000350721.4:c.5987T>C							11	35/47
Breast Cancer (METABRIC, Nature 2012 & Nat Commun 2016)	MB-6133	Breast Invasive Lobular Carcinoma	M1996T	OncoKB: Unknown, level NA;CIViC: NA;MyCancerGenome: not present;CancerHotspot: no;3DHotspot: no	MutationAssessor: impact: neutral, score: 0.345;SIFT: impact: tolerated, score: 0.51;Polyphen-2: impact: benign, score: 0.021	Missense_Mutation	SNP	diploid		NA	NA	METABRIC	3	142212065	142212065	A	G	3:g.142212065A>G	ENST00000350721.4:c.5987T>C							7	35/47
Breast Cancer (METABRIC, Nature 2012 & Nat Commun 2016)	MTS-T2412	Breast Invasive Ductal Carcinoma	M1996T	OncoKB: Unknown, level NA;CIViC: NA;MyCancerGenome: not present;CancerHotspot: no;3DHotspot: no	MutationAssessor: impact: neutral, score: 0.345;SIFT: impact: tolerated, score: 0.51;Polyphen-2: impact: benign, score: 0.021	Missense_Mutation	SNP	diploid		NA	NA	METABRIC	3	142212065	142212065	A	G	3:g.142212065A>G	ENST00000350721.4:c.5987T>C							9	35/47
MSK-IMPACT Clinical Sequencing Cohort (MSKCC, Nat Med 2017)	P-0007969-T01-IM5	Stomach Adenocarcinoma	I1114del	OncoKB: Unknown, level NA;CIViC: NA;MyCancerGenome: not present;CancerHotspot: no;3DHotspot: no	MutationAssessor: NA;SIFT: NA;Polyphen-2: NA	In_Frame_Del	DEL	diploid		NA	NA	NA	3	142266583	142266585	ATG	-	3:g.142266583_142266585del	ENST00000350721.4:c.3339_3341del	0.07		40	536			46	16/47
Pediatric Preclinical Testing Consortium (CHOP, Cell Rep 2019)	ALL-26	B-Lymphoblastic Leukemia/Lymphoma	I1114del	OncoKB: Unknown, level NA;CIViC: NA;MyCancerGenome: not present;CancerHotspot: no;3DHotspot: no	MutationAssessor: NA;SIFT: NA;Polyphen-2: NA	In_Frame_Del	DEL	diploid		NA	NA	hgsc.bcm.edu	3	142266583	142266585	ATG	-	3:g.142266583_142266585del	ENST00000350721.4:c.3339_3341del	0.42	0.42	32	45	32	45	121	16/47
Breast Cancer (METABRIC, Nature 2012 & Nat Commun 2016)	MB-7158	Breast Invasive Ductal Carcinoma	I1114del	OncoKB: Unknown, level NA;CIViC: NA;MyCancerGenome: not present;CancerHotspot: no;3DHotspot: no	MutationAssessor: NA;SIFT: NA;Polyphen-2: NA	In_Frame_Del	DEL	diploid		NA	NA	METABRIC	3	142266583	142266585	ATG	-	3:g.142266583_142266585del	ENST00000350721.4:c.3339_3341del							6	16/47
Basal Cell Carcinoma (UNIGE, Nat Genet 2016)	5-ST011-T1	Skin Cancer, Non-Melanoma	R433H	OncoKB: Unknown, level NA;CIViC: NA;MyCancerGenome: not present;CancerHotspot: no;3DHotspot: no	MutationAssessor: impact: medium, score: 2.045;SIFT: impact: deleterious_low_confidence, score: 0.05;Polyphen-2: impact: benign, score: 0.096	Missense_Mutation	SNP			NA	NA	NA	3	142280136	142280136	C	T	3:g.142280136C>T	ENST00000350721.4:c.1298G>A	0.61		31	20			25	5/47
Uterine Corpus Endometrial Carcinoma (TCGA, PanCancer Atlas)	TCGA-FI-A2D0-01	Uterine Endometrioid Carcinoma	R433H	OncoKB: Unknown, level NA;CIViC: NA;MyCancerGenome: not present;CancerHotspot: no;3DHotspot: no	MutationAssessor: impact: medium, score: 2.045;SIFT: impact: deleterious_low_confidence, score: 0.05;Polyphen-2: impact: benign, score: 0.096	Missense_Mutation	SNP	diploid		.	.	.	3	142280136	142280136	C	T	3:g.142280136C>T	ENST00000350721.4:c.1298G>A	0.33		20	40		51	6445	5/47
Breast Cancer (METABRIC, Nature 2012 & Nat Commun 2016)	MB-7200	Breast Invasive Ductal Carcinoma	R433H	OncoKB: Unknown, level NA;CIViC: NA;MyCancerGenome: not present;CancerHotspot: no;3DHotspot: no	MutationAssessor: impact: medium, score: 2.045;SIFT: impact: deleterious_low_confidence, score: 0.05;Polyphen-2: impact: benign, score: 0.096	Missense_Mutation	SNP	diploid		NA	NA	METABRIC	3	142280136	142280136	C	T	3:g.142280136C>T	ENST00000350721.4:c.1298G>A							7	5/47
Colorectal Adenocarcinoma (TCGA, PanCancer Atlas)	TCGA-AA-A010-01	Colon Adenocarcinoma	R177Q	OncoKB: Unknown, level NA;CIViC: NA;MyCancerGenome: not present;CancerHotspot: no;3DHotspot: no	MutationAssessor: impact: low, score: 1.04;SIFT: impact: tolerated_low_confidence, score: 0.07;Polyphen-2: impact: benign, score: 0.106	Missense_Mutation	SNP	diploid	1	.	.	.	3	142281714	142281714	C	T	3:g.142281714C>T	ENST00000350721.4:c.530G>A	0.40		43	64		22	7496	4/47
Breast Cancer (METABRIC, Nature 2012 & Nat Commun 2016)	MB-7280	Breast Invasive Ductal Carcinoma	R177Q	OncoKB: Unknown, level NA;CIViC: NA;MyCancerGenome: not present;CancerHotspot: no;3DHotspot: no	MutationAssessor: impact: low, score: 1.04;SIFT: impact: tolerated_low_confidence, score: 0.07;Polyphen-2: impact: benign, score: 0.106	Missense_Mutation	SNP	diploid	1	NA	NA	METABRIC	3	142281714	142281714	C	T	3:g.142281714C>T	ENST00000350721.4:c.530G>A							6	4/47
Glioblastoma Multiforme (TCGA, PanCancer Atlas)	TCGA-06-5416-01	Glioblastoma Multiforme	R177Q	OncoKB: Unknown, level NA;CIViC: NA;MyCancerGenome: not present;CancerHotspot: no;3DHotspot: no	MutationAssessor: impact: low, score: 1.04;SIFT: impact: tolerated_low_confidence, score: 0.07;Polyphen-2: impact: benign, score: 0.106	Missense_Mutation	SNP	gain	1	.	.	.	3	142281714	142281714	C	T	3:g.142281714C>T	ENST00000350721.4:c.530G>A	0.19		47	205		195	12177	4/47
MSK-IMPACT Clinical Sequencing Cohort (MSKCC, Nat Med 2017)	P-0004255-T01-IM5	Uterine Endometrioid Carcinoma	L1599P	OncoKB: Unknown, level NA;CIViC: NA;MyCancerGenome: not present;CancerHotspot: no;3DHotspot: no	MutationAssessor: impact: medium, score: 2.295;SIFT: impact: deleterious, score: 0.01;Polyphen-2: impact: benign, score: 0.326	Missense_Mutation	SNP	diploid		NA	NA	NA	3	142231158	142231158	A	G	3:g.142231158A>G	ENST00000350721.4:c.4796T>C	0.15		77	437			28	27/47
MSK-IMPACT Clinical Sequencing Cohort (MSKCC, Nat Med 2017)	P-0009730-T01-IM5	Small Cell Lung Cancer	T1798A	OncoKB: Unknown, level NA;CIViC: NA;MyCancerGenome: not present;CancerHotspot: no;3DHotspot: no	MutationAssessor: impact: neutral, score: 0.585;SIFT: impact: tolerated, score: 0.1;Polyphen-2: impact: benign, score: 0.338	Missense_Mutation	SNP	diploid		NA	NA	NA	3	142217605	142217605	T	C	3:g.142217605T>C	ENST00000350721.4:c.5392A>G	0.07		91	1277			20	32/47
Skin Cutaneous Melanoma(Broad, Cancer Discov 2014)	Pat_46_Post	Melanoma	R2148Q	OncoKB: Unknown, level NA;CIViC: NA;MyCancerGenome: not present;CancerHotspot: no;3DHotspot: no	MutationAssessor: impact: medium, score: 3.215;SIFT: impact: deleterious, score: 0;Polyphen-2: impact: probably_damaging, score: 0.919	Missense_Mutation	SNP		1	NA	NA	broad.mit.edu	3	142188288	142188288	C	T	3:g.142188288C>T	ENST00000350721.4:c.6443G>A	0.16		11	57			601	38/47
Skin Cutaneous Melanoma(Broad, Cancer Discov 2014)	Pat_46_Pre	Melanoma	R2148Q	OncoKB: Unknown, level NA;CIViC: NA;MyCancerGenome: not present;CancerHotspot: no;3DHotspot: no	MutationAssessor: impact: medium, score: 3.215;SIFT: impact: deleterious, score: 0;Polyphen-2: impact: probably_damaging, score: 0.919	Missense_Mutation	SNP		1	NA	NA	broad.mit.edu	3	142188288	142188288	C	T	3:g.142188288C>T	ENST00000350721.4:c.6443G>A	0.28		26	68			770	38/47
MSK-IMPACT Clinical Sequencing Cohort (MSKCC, Nat Med 2017)	P-0004379-T01-IM5	Uterine Endometrioid Carcinoma	R2148Q	OncoKB: Unknown, level NA;CIViC: NA;MyCancerGenome: not present;CancerHotspot: no;3DHotspot: no	MutationAssessor: impact: medium, score: 3.215;SIFT: impact: deleterious, score: 0;Polyphen-2: impact: probably_damaging, score: 0.919	Missense_Mutation	SNP	diploid	1	NA	NA	NA	3	142188288	142188288	C	T	3:g.142188288C>T	ENST00000350721.4:c.6443G>A	0.36		178	320			439	38/47
Lung Adenocarcinoma (TCGA, PanCancer Atlas)	TCGA-05-4424-01	Lung Adenocarcinoma	R2148Q	OncoKB: Unknown, level NA;CIViC: NA;MyCancerGenome: not present;CancerHotspot: no;3DHotspot: no	MutationAssessor: impact: medium, score: 3.215;SIFT: impact: deleterious, score: 0;Polyphen-2: impact: probably_damaging, score: 0.919	Missense_Mutation	SNP	gain	1	.	.	.	3	142188288	142188288	C	T	3:g.142188288C>T	ENST00000350721.4:c.6443G>A	0.06		7	116		92	673	38/47
Uterine Corpus Endometrial Carcinoma (TCGA, PanCancer Atlas)	TCGA-AJ-A3EL-01	Uterine Endometrioid Carcinoma	D1380Y	OncoKB: Unknown, level NA;CIViC: NA;MyCancerGenome: not present;CancerHotspot: no;3DHotspot: no	MutationAssessor: impact: low, score: 1.665;SIFT: impact: tolerated, score: 0.15;Polyphen-2: impact: benign, score: 0.068	Missense_Mutation	SNP	diploid	2	.	.	.	3	142242849	142242849	C	A	3:g.142242849C>A	ENST00000350721.4:c.4138G>T	0.19		8	35		81	7385	22/47
Uterine Corpus Endometrial Carcinoma (TCGA, PanCancer Atlas)	TCGA-D1-A17Q-01	Uterine Endometrioid Carcinoma	D1380Y	OncoKB: Unknown, level NA;CIViC: NA;MyCancerGenome: not present;CancerHotspot: no;3DHotspot: no	MutationAssessor: impact: low, score: 1.665;SIFT: impact: tolerated, score: 0.15;Polyphen-2: impact: benign, score: 0.068	Missense_Mutation	SNP	diploid	2	.	.	.	3	142242849	142242849	C	A	3:g.142242849C>A	ENST00000350721.4:c.4138G>T	0.41		106	151		207	5940	22/47
Cervical Squamous Cell Carcinoma (TCGA, PanCancer Atlas)	TCGA-GH-A9DA-01	Cervical Squamous Cell Carcinoma	D1380Y	OncoKB: Unknown, level NA;CIViC: NA;MyCancerGenome: not present;CancerHotspot: no;3DHotspot: no	MutationAssessor: impact: low, score: 1.665;SIFT: impact: tolerated, score: 0.15;Polyphen-2: impact: benign, score: 0.068	Missense_Mutation	SNP	gain	2	.	.	.	3	142242849	142242849	C	A	3:g.142242849C>A	ENST00000350721.4:c.4138G>T	0.51		27	26		62	77	22/47
Colorectal Adenocarcinoma (TCGA, PanCancer Atlas)	TCGA-AG-A002-01	Rectal Adenocarcinoma	D1380Y	OncoKB: Unknown, level NA;CIViC: NA;MyCancerGenome: not present;CancerHotspot: no;3DHotspot: no	MutationAssessor: impact: low, score: 1.665;SIFT: impact: tolerated, score: 0.15;Polyphen-2: impact: benign, score: 0.068	Missense_Mutation	SNP	diploid	2	.	.	.	3	142242849	142242849	C	A	3:g.142242849C>A	ENST00000350721.4:c.4138G>T	0.43		157	208		365	11431	22/47
MSK-IMPACT Clinical Sequencing Cohort (MSKCC, Nat Med 2017)	P-0012402-T01-IM5	Colon Adenocarcinoma	S684Y	OncoKB: Unknown, level NA;CIViC: NA;MyCancerGenome: not present;CancerHotspot: no;3DHotspot: no	MutationAssessor: impact: low, score: 1.355;SIFT: impact: deleterious, score: 0.01;Polyphen-2: impact: benign, score: 0.068	Missense_Mutation	SNP	diploid	1	NA	NA	NA	3	142275252	142275252	G	T	3:g.142275252G>T	ENST00000350721.4:c.2051C>A	0.14		113	680			240	9/47
Uterine Corpus Endometrial Carcinoma (TCGA, PanCancer Atlas)	TCGA-B5-A0JY-01	Uterine Endometrioid Carcinoma	S684Y	OncoKB: Unknown, level NA;CIViC: NA;MyCancerGenome: not present;CancerHotspot: no;3DHotspot: no	MutationAssessor: impact: low, score: 1.355;SIFT: impact: deleterious, score: 0.01;Polyphen-2: impact: benign, score: 0.068	Missense_Mutation	SNP	diploid	1	.	.	.	3	142275252	142275252	G	T	3:g.142275252G>T	ENST00000350721.4:c.2051C>A	0.32		46	98		110	9706	9/47
Basal Cell Carcinoma (UNIGE, Nat Genet 2016)	5-GE002-T1	Skin Cancer, Non-Melanoma	S2207F	OncoKB: Unknown, level NA;CIViC: NA;MyCancerGenome: not present;CancerHotspot: no;3DHotspot: no	MutationAssessor: impact: medium, score: 2.89;SIFT: impact: deleterious, score: 0.01;Polyphen-2: impact: benign, score: 0.086	Missense_Mutation	SNP			NA	NA	NA	3	142186843	142186843	G	A	3:g.142186843G>A	ENST00000350721.4:c.6620C>T	0.12		41	295			36	39/47
Skin Cutaneous Melanoma (TCGA, PanCancer Atlas)	TCGA-RP-A694-06	Cutaneous Melanoma	S2207F	OncoKB: Unknown, level NA;CIViC: NA;MyCancerGenome: not present;CancerHotspot: no;3DHotspot: no	MutationAssessor: impact: medium, score: 2.89;SIFT: impact: deleterious, score: 0.01;Polyphen-2: impact: benign, score: 0.086	Missense_Mutation	SNP	diploid		.	.	.	3	142186843	142186843	G	A	3:g.142186843G>A	ENST00000350721.4:c.6620C>T	0.21		11	41		96	594	39/47
MSK-IMPACT Clinical Sequencing Cohort (MSKCC, Nat Med 2017)	P-0001215-T01-IM3	Mucinous Adenocarcinoma of the Colon and Rectum	R1015Q	OncoKB: Unknown, level NA;CIViC: NA;MyCancerGenome: not present;CancerHotspot: no;3DHotspot: no	MutationAssessor: impact: neutral, score: 0.695;SIFT: impact: deleterious, score: 0.05;Polyphen-2: impact: benign, score: 0.372	Missense_Mutation	SNP	diploid	3	NA	NA	NA	3	142268448	142268448	C	T	3:g.142268448C>T	ENST00000350721.4:c.3044G>A	0.16		76	394			249	15/47
Basal Cell Carcinoma (UNIGE, Nat Genet 2016)	5-VS080-T1	Skin Cancer, Non-Melanoma	R1015Q	OncoKB: Unknown, level NA;CIViC: NA;MyCancerGenome: not present;CancerHotspot: no;3DHotspot: no	MutationAssessor: impact: neutral, score: 0.695;SIFT: impact: deleterious, score: 0.05;Polyphen-2: impact: benign, score: 0.372	Missense_Mutation	SNP		3	NA	NA	NA	3	142268448	142268448	C	T	3:g.142268448C>T	ENST00000350721.4:c.3044G>A	0.05		14	266			161	15/47
Colorectal Adenocarcinoma (DFCI, Cell Reports 2016)	coadread_dfci_2016_4505	Colorectal Adenocarcinoma	R1015Q	OncoKB: Unknown, level NA;CIViC: NA;MyCancerGenome: not present;CancerHotspot: no;3DHotspot: no	MutationAssessor: impact: neutral, score: 0.695;SIFT: impact: deleterious, score: 0.05;Polyphen-2: impact: benign, score: 0.372	Missense_Mutation	SNP		3	NA	NA	dfci.harvard.edu	3	142268448	142268448	C	T	3:g.142268448C>T	ENST00000350721.4:c.3044G>A							136	15/47
Uterine Corpus Endometrial Carcinoma (TCGA, PanCancer Atlas)	TCGA-AP-A059-01	Uterine Endometrioid Carcinoma	R1015Q	OncoKB: Unknown, level NA;CIViC: NA;MyCancerGenome: not present;CancerHotspot: no;3DHotspot: no	MutationAssessor: impact: neutral, score: 0.695;SIFT: impact: deleterious, score: 0.05;Polyphen-2: impact: benign, score: 0.372	Missense_Mutation	SNP	diploid	3	.	.	.	3	142268448	142268448	C	T	3:g.142268448C>T	ENST00000350721.4:c.3044G>A	0.16		7	36		157	10939	15/47
Colorectal Adenocarcinoma (TCGA, PanCancer Atlas)	TCGA-EI-6917-01	Rectal Adenocarcinoma	R1015Q	OncoKB: Unknown, level NA;CIViC: NA;MyCancerGenome: not present;CancerHotspot: no;3DHotspot: no	MutationAssessor: impact: neutral, score: 0.695;SIFT: impact: deleterious, score: 0.05;Polyphen-2: impact: benign, score: 0.372	Missense_Mutation	SNP	diploid	3	.	.	.	3	142268448	142268448	C	T	3:g.142268448C>T	ENST00000350721.4:c.3044G>A	0.22		26	91		204	4930	15/47
Colorectal Adenocarcinoma (TCGA, PanCancer Atlas)	TCGA-AA-3977-01	Colon Adenocarcinoma	R1015Q	OncoKB: Unknown, level NA;CIViC: NA;MyCancerGenome: not present;CancerHotspot: no;3DHotspot: no	MutationAssessor: impact: neutral, score: 0.695;SIFT: impact: deleterious, score: 0.05;Polyphen-2: impact: benign, score: 0.372	Missense_Mutation	SNP	diploid	3	.	.	.	3	142268448	142268448	C	T	3:g.142268448C>T	ENST00000350721.4:c.3044G>A	0.34		10	19		535	3450	15/47
MSK-IMPACT Clinical Sequencing Cohort (MSKCC, Nat Med 2017)	P-0007995-T01-IM5	Esophagogastric Adenocarcinoma	R2190C	OncoKB: Unknown, level NA;CIViC: NA;MyCancerGenome: not present;CancerHotspot: no;3DHotspot: no	MutationAssessor: impact: high, score: 3.545;SIFT: impact: deleterious, score: 0;Polyphen-2: impact: probably_damaging, score: 0.971	Missense_Mutation	SNP	diploid		NA	NA	NA	3	142186895	142186895	G	A	3:g.142186895G>A	ENST00000350721.4:c.6568C>T	0.20		95	370			30	39/47
Diffuse Large B-Cell Lymphoma (Duke, Cell 2017)	DLBCL_DUKE_3653	Diffuse Large B-Cell Lymphoma, NOS	R2190C	OncoKB: Unknown, level NA;CIViC: NA;MyCancerGenome: not present;CancerHotspot: no;3DHotspot: no	MutationAssessor: impact: high, score: 3.545;SIFT: impact: deleterious, score: 0;Polyphen-2: impact: probably_damaging, score: 0.971	Missense_Mutation	SNP			NA	NA	Duke University	3	142186895	142186895	G	A	3:g.142186895G>A	ENST00000350721.4:c.6568C>T							13	39/47
Esophageal Adenocarcinoma (TCGA, PanCancer Atlas)	TCGA-L5-A8NS-01	Esophageal Adenocarcinoma	T1663A	OncoKB: Unknown, level NA;CIViC: NA;MyCancerGenome: not present;CancerHotspot: no;3DHotspot: no	MutationAssessor: impact: neutral, score: 0.44;SIFT: impact: tolerated, score: 0.7;Polyphen-2: impact: benign, score: 0.006	Missense_Mutation	SNP	gain		.	.	.	3	142226817	142226817	T	C	3:g.142226817T>C	ENST00000350721.4:c.4987A>G	0.22		14	51		36	360	28/47
Head and Neck Squamous Cell Carcinoma (TCGA, PanCancer Atlas)	TCGA-CN-6023-01	Head and Neck Squamous Cell Carcinoma	Y2637C	OncoKB: Unknown, level NA;CIViC: NA;MyCancerGenome: not present;CancerHotspot: no;3DHotspot: no	MutationAssessor: impact: high, score: 3.73;SIFT: NA;Polyphen-2: NA	Missense_Mutation	SNP	gain		.	.	.	3	142168296	142168296	T	C	3:g.142168296T>C	ENST00000350721.4:c.7910A>G	0.14		15	95		77	101	47/47
MSK-IMPACT Clinical Sequencing Cohort (MSKCC, Nat Med 2017)	P-0001215-T01-IM3	Mucinous Adenocarcinoma of the Colon and Rectum	A1406V	OncoKB: Unknown, level NA;CIViC: NA;MyCancerGenome: not present;CancerHotspot: no;3DHotspot: no	MutationAssessor: impact: medium, score: 2.25;SIFT: impact: deleterious, score: 0;Polyphen-2: impact: possibly_damaging, score: 0.866	Missense_Mutation	SNP	diploid		NA	NA	NA	3	142241619	142241619	G	A	3:g.142241619G>A	ENST00000350721.4:c.4217C>T	0.15		76	427			249	23/47
MSK-IMPACT Clinical Sequencing Cohort (MSKCC, Nat Med 2017)	P-0005842-T01-IM5	Upper Tract Urothelial Carcinoma	A1406V	OncoKB: Unknown, level NA;CIViC: NA;MyCancerGenome: not present;CancerHotspot: no;3DHotspot: no	MutationAssessor: impact: medium, score: 2.25;SIFT: impact: deleterious, score: 0;Polyphen-2: impact: possibly_damaging, score: 0.866	Missense_Mutation	SNP	diploid		NA	NA	NA	3	142241619	142241619	G	A	3:g.142241619G>A	ENST00000350721.4:c.4217C>T	0.39		320	508			41	23/47
Upper Tract Urothelial Carcinoma (MSK, Nat Commun 2020)	s_JC_ucc_017_TZ	Upper Tract Urothelial Carcinoma	A1406V	OncoKB: Unknown, level NA;CIViC: NA;MyCancerGenome: not present;CancerHotspot: no;3DHotspot: no	MutationAssessor: impact: medium, score: 2.25;SIFT: impact: deleterious, score: 0;Polyphen-2: impact: possibly_damaging, score: 0.866	Missense_Mutation	SNP	diploid		SOMATIC	NA	MSK-IMPACT410	3	142241619	142241619	G	A	3:g.142241619G>A	ENST00000350721.4:c.4217C>T	0.39	0.0094	320	508	2	211	41	23/47
Colorectal Adenocarcinoma (DFCI, Cell Reports 2016)	coadread_dfci_2016_2379	Colorectal Adenocarcinoma	A1406V	OncoKB: Unknown, level NA;CIViC: NA;MyCancerGenome: not present;CancerHotspot: no;3DHotspot: no	MutationAssessor: impact: medium, score: 2.25;SIFT: impact: deleterious, score: 0;Polyphen-2: impact: possibly_damaging, score: 0.866	Missense_Mutation	SNP			NA	NA	dfci.harvard.edu	3	142241619	142241619	G	A	3:g.142241619G>A	ENST00000350721.4:c.4217C>T							1089	23/47
Pediatric Preclinical Testing Consortium (CHOP, Cell Rep 2019)	MLL-14	Acute Leukemias of Ambiguous Lineage	L2076V	OncoKB: Unknown, level NA;CIViC: NA;MyCancerGenome: not present;CancerHotspot: no;3DHotspot: no	MutationAssessor: impact: medium, score: 3.005;SIFT: impact: deleterious, score: 0;Polyphen-2: impact: possibly_damaging, score: 0.832	Missense_Mutation	SNP	diploid		NA	NA	hgsc.bcm.edu	3	142189021	142189021	G	C	3:g.142189021G>C	ENST00000350721.4:c.6226C>G	0.55	0.55	36	30	36	30	93	37/47
Cervical Squamous Cell Carcinoma (TCGA, PanCancer Atlas)	TCGA-JW-A5VL-01	Cervical Squamous Cell Carcinoma	L2076V	OncoKB: Unknown, level NA;CIViC: NA;MyCancerGenome: not present;CancerHotspot: no;3DHotspot: no	MutationAssessor: impact: medium, score: 3.005;SIFT: impact: deleterious, score: 0;Polyphen-2: impact: possibly_damaging, score: 0.832	Missense_Mutation	SNP	gain		.	.	.	3	142189021	142189021	G	C	3:g.142189021G>C	ENST00000350721.4:c.6226C>G	0.23		15	49		34	1868	37/47
Breast Cancer (METABRIC, Nature 2012 & Nat Commun 2016)	MTS-T0062	Breast Invasive Ductal Carcinoma	L2076V	OncoKB: Unknown, level NA;CIViC: NA;MyCancerGenome: not present;CancerHotspot: no;3DHotspot: no	MutationAssessor: impact: medium, score: 3.005;SIFT: impact: deleterious, score: 0;Polyphen-2: impact: possibly_damaging, score: 0.832	Missense_Mutation	SNP	diploid		NA	NA	METABRIC	3	142189021	142189021	G	C	3:g.142189021G>C	ENST00000350721.4:c.6226C>G							10	37/47
MSK-IMPACT Clinical Sequencing Cohort (MSKCC, Nat Med 2017)	P-0009913-T01-IM5	Gallbladder Cancer	R2547Q	OncoKB: Unknown, level NA;CIViC: NA;MyCancerGenome: not present;CancerHotspot: no;3DHotspot: no	MutationAssessor: impact: neutral, score: 0.745;SIFT: impact: tolerated, score: 0.05;Polyphen-2: impact: possibly_damaging, score: 0.678	Missense_Mutation	SNP	diploid	1	NA	NA	NA	3	142176461	142176461	C	T	3:g.142176461C>T	ENST00000350721.4:c.7640G>A	0.27		154	421			16	45/47
Stomach Adenocarcinoma (TCGA, PanCancer Atlas)	TCGA-BR-4201-01	Stomach Adenocarcinoma	R2547Q	OncoKB: Unknown, level NA;CIViC: NA;MyCancerGenome: not present;CancerHotspot: no;3DHotspot: no	MutationAssessor: impact: neutral, score: 0.745;SIFT: impact: tolerated, score: 0.05;Polyphen-2: impact: possibly_damaging, score: 0.678	Missense_Mutation	SNP	diploid	1	.	.	.	3	142176461	142176461	C	T	3:g.142176461C>T	ENST00000350721.4:c.7640G>A	0.19		16	68		67	1350	45/47
Colon Cancer (CPTAC-2 Prospective, Cell 2019)	01CO006	Colon Adenocarcinoma	R2547Q	OncoKB: Unknown, level NA;CIViC: NA;MyCancerGenome: not present;CancerHotspot: no;3DHotspot: no	MutationAssessor: impact: neutral, score: 0.745;SIFT: impact: tolerated, score: 0.05;Polyphen-2: impact: possibly_damaging, score: 0.678	Missense_Mutation	SNP	diploid	1	NA	NA	NA	3	142176461	142176461	C	T	3:g.142176461C>T	ENST00000350721.4:c.7640G>A							81	45/47
Stomach Adenocarcinoma (TCGA, PanCancer Atlas)	TCGA-BR-6452-01	Stomach Adenocarcinoma	K2221E	OncoKB: Unknown, level NA;CIViC: NA;MyCancerGenome: not present;CancerHotspot: no;3DHotspot: no	MutationAssessor: impact: low, score: 1.425;SIFT: impact: deleterious, score: 0.02;Polyphen-2: impact: benign, score: 0.276	Missense_Mutation	SNP	gain	1	.	.	.	3	142186802	142186802	T	C	3:g.142186802T>C	ENST00000350721.4:c.6661A>G	0.08		11	126		161	5048	39/47
Stomach Adenocarcinoma (TCGA, PanCancer Atlas)	TCGA-BR-8059-01	Intestinal Type Stomach Adenocarcinoma	M1159L	OncoKB: Unknown, level NA;CIViC: NA;MyCancerGenome: not present;CancerHotspot: no;3DHotspot: no	MutationAssessor: impact: low, score: 1.89;SIFT: impact: tolerated, score: 0.09;Polyphen-2: impact: benign, score: 0.135	Missense_Mutation	SNP	diploid	1	.	.	.	3	142259852	142259852	T	A	3:g.142259852T>A	ENST00000350721.4:c.3475A>T	0.31		17	37		86	664	18/47
Stomach Adenocarcinoma (TCGA, PanCancer Atlas)	TCGA-BR-8487-01	Stomach Adenocarcinoma	R1051C	OncoKB: Unknown, level NA;CIViC: NA;MyCancerGenome: not present;CancerHotspot: no;3DHotspot: no	MutationAssessor: impact: neutral, score: 0.55;SIFT: impact: tolerated, score: 0.08;Polyphen-2: impact: possibly_damaging, score: 0.623	Missense_Mutation	SNP	diploid	1	.	.	.	3	142268341	142268341	G	A	3:g.142268341G>A	ENST00000350721.4:c.3151C>T	0.35		6	11		24	2683	15/47
Stomach Adenocarcinoma (TCGA, PanCancer Atlas)	TCGA-BR-8589-01	Stomach Adenocarcinoma	K1613T	OncoKB: Unknown, level NA;CIViC: NA;MyCancerGenome: not present;CancerHotspot: no;3DHotspot: no	MutationAssessor: impact: low, score: 1.1;SIFT: impact: tolerated, score: 0.42;Polyphen-2: impact: benign, score: 0.006	Missense_Mutation	SNP	gain	1	.	.	.	3	142231116	142231116	T	G	3:g.142231116T>G	ENST00000350721.4:c.4838A>C	0.08		7	81		95	1009	27/47
MSK-IMPACT Clinical Sequencing Cohort (MSKCC, Nat Med 2017)	P-0001808-T01-IM3	Colon Adenocarcinoma	D1560N	OncoKB: Unknown, level NA;CIViC: NA;MyCancerGenome: not present;CancerHotspot: no;3DHotspot: no	MutationAssessor: impact: medium, score: 1.995;SIFT: impact: tolerated, score: 0.06;Polyphen-2: impact: benign, score: 0.018	Missense_Mutation	SNP	diploid	1	NA	NA	NA	3	142231276	142231276	C	T	3:g.142231276C>T	ENST00000350721.4:c.4678G>A	0.20		283	1141			159	27/47
Stomach Adenocarcinoma (TCGA, PanCancer Atlas)	TCGA-BR-8680-01	Tubular Stomach Adenocarcinoma	D1560N	OncoKB: Unknown, level NA;CIViC: NA;MyCancerGenome: not present;CancerHotspot: no;3DHotspot: no	MutationAssessor: impact: medium, score: 1.995;SIFT: impact: tolerated, score: 0.06;Polyphen-2: impact: benign, score: 0.018	Missense_Mutation	SNP	diploid	1	.	.	.	3	142231276	142231276	C	T	3:g.142231276C>T	ENST00000350721.4:c.4678G>A	0.32		39	84		139	5414	27/47
Stomach Adenocarcinoma (TCGA, PanCancer Atlas)	TCGA-D7-5578-01	Tubular Stomach Adenocarcinoma	W1490C	OncoKB: Unknown, level NA;CIViC: NA;MyCancerGenome: not present;CancerHotspot: no;3DHotspot: no	MutationAssessor: impact: medium, score: 2.62;SIFT: impact: deleterious, score: 0;Polyphen-2: impact: probably_damaging, score: 0.999	Missense_Mutation	SNP	gain	1	.	.	.	3	142234270	142234270	C	A	3:g.142234270C>A	ENST00000350721.4:c.4470G>T	0.29		70	174		203	191	25/47
Stomach Adenocarcinoma (TCGA, PanCancer Atlas)	TCGA-D7-A4YT-01	Tubular Stomach Adenocarcinoma	T2130R	OncoKB: Unknown, level NA;CIViC: NA;MyCancerGenome: not present;CancerHotspot: no;3DHotspot: no	MutationAssessor: impact: low, score: 1.175;SIFT: impact: tolerated, score: 0.05;Polyphen-2: impact: benign, score: 0.003	Missense_Mutation	SNP	diploid	1	.	.	.	3	142188342	142188342	G	C	3:g.142188342G>C	ENST00000350721.4:c.6389C>G	0.39		37	58		93	246	38/47
MSK-IMPACT Clinical Sequencing Cohort (MSKCC, Nat Med 2017)	P-0006421-T01-IM5	Lung Adenocarcinoma	R1082H	OncoKB: Unknown, level NA;CIViC: NA;MyCancerGenome: not present;CancerHotspot: no;3DHotspot: no	MutationAssessor: impact: low, score: 0.975;SIFT: impact: tolerated, score: 0.3;Polyphen-2: impact: benign, score: 0.06	Missense_Mutation	SNP	diploid	2	NA	NA	NA	3	142266679	142266679	C	T	3:g.142266679C>T	ENST00000350721.4:c.3245G>A	0.35		298	551			12	16/47
Bladder Urothelial Carcinoma (TCGA, PanCancer Atlas)	TCGA-K4-A6FZ-01	Bladder Urothelial Carcinoma	R1082H	OncoKB: Unknown, level NA;CIViC: NA;MyCancerGenome: not present;CancerHotspot: no;3DHotspot: no	MutationAssessor: impact: low, score: 0.975;SIFT: impact: tolerated, score: 0.3;Polyphen-2: impact: benign, score: 0.06	Missense_Mutation	SNP	diploid	2	.	.	.	3	142266679	142266679	C	T	3:g.142266679C>T	ENST00000350721.4:c.3245G>A	0.11		8	62		75	358	16/47
Stomach Adenocarcinoma (TCGA, PanCancer Atlas)	TCGA-HJ-7597-01	Signet Ring Cell Carcinoma of the Stomach	R1082H	OncoKB: Unknown, level NA;CIViC: NA;MyCancerGenome: not present;CancerHotspot: no;3DHotspot: no	MutationAssessor: impact: low, score: 0.975;SIFT: impact: tolerated, score: 0.3;Polyphen-2: impact: benign, score: 0.06	Missense_Mutation	SNP	gain	2	.	.	.	3	142266679	142266679	C	T	3:g.142266679C>T	ENST00000350721.4:c.3245G>A	0.17		5	25		75	695	16/47
Colorectal Adenocarcinoma (DFCI, Cell Reports 2016)	coadread_dfci_2016_2389	Colorectal Adenocarcinoma	R515H	OncoKB: Unknown, level NA;CIViC: NA;MyCancerGenome: not present;CancerHotspot: no;3DHotspot: no	MutationAssessor: impact: neutral, score: -1.39;SIFT: impact: tolerated_low_confidence, score: 0.53;Polyphen-2: impact: benign, score: 0	Missense_Mutation	SNP		2	NA	NA	dfci.harvard.edu	3	142278281	142278281	C	T	3:g.142278281C>T	ENST00000350721.4:c.1544G>A							60	7/47
Uterine Corpus Endometrial Carcinoma (TCGA, PanCancer Atlas)	TCGA-D1-A103-01	Uterine Endometrioid Carcinoma	R515H	OncoKB: Unknown, level NA;CIViC: NA;MyCancerGenome: not present;CancerHotspot: no;3DHotspot: no	MutationAssessor: impact: neutral, score: -1.39;SIFT: impact: tolerated_low_confidence, score: 0.53;Polyphen-2: impact: benign, score: 0	Missense_Mutation	SNP	diploid	2	.	.	.	3	142278281	142278281	C	T	3:g.142278281C>T	ENST00000350721.4:c.1544G>A	0.36		25	44		129	6849	7/47
Stomach Adenocarcinoma (TCGA, PanCancer Atlas)	TCGA-HU-A4GQ-01	Tubular Stomach Adenocarcinoma	R515H	OncoKB: Unknown, level NA;CIViC: NA;MyCancerGenome: not present;CancerHotspot: no;3DHotspot: no	MutationAssessor: impact: neutral, score: -1.39;SIFT: impact: tolerated_low_confidence, score: 0.53;Polyphen-2: impact: benign, score: 0	Missense_Mutation	SNP	diploid	2	.	.	.	3	142278281	142278281	C	T	3:g.142278281C>T	ENST00000350721.4:c.1544G>A	0.14		5	30		37	1680	7/47
Stomach Adenocarcinoma (TCGA, PanCancer Atlas)	TCGA-HU-A4GT-01	Tubular Stomach Adenocarcinoma	S1325N	OncoKB: Unknown, level NA;CIViC: NA;MyCancerGenome: not present;CancerHotspot: no;3DHotspot: no	MutationAssessor: impact: low, score: 1.71;SIFT: impact: tolerated, score: 0.1;Polyphen-2: impact: probably_damaging, score: 0.937	Missense_Mutation	SNP	diploid	2	.	.	.	3	142243013	142243013	C	T	3:g.142243013C>T	ENST00000350721.4:c.3974G>A	0.08		5	55		65	1262	22/47
Uterine Corpus Endometrial Carcinoma (TCGA, PanCancer Atlas)	TCGA-D1-A174-01	Uterine Endometrioid Carcinoma	R1647H	OncoKB: Unknown, level NA;CIViC: NA;MyCancerGenome: not present;CancerHotspot: no;3DHotspot: no	MutationAssessor: impact: medium, score: 2.125;SIFT: impact: tolerated, score: 0.06;Polyphen-2: impact: benign, score: 0.158	Missense_Mutation	SNP	diploid	2	.	.	.	3	142226864	142226864	C	T	3:g.142226864C>T	ENST00000350721.4:c.4940G>A	0.36		63	112		141	802	28/47
Colorectal Adenocarcinoma (TCGA, PanCancer Atlas)	TCGA-AA-3977-01	Colon Adenocarcinoma	R1647H	OncoKB: Unknown, level NA;CIViC: NA;MyCancerGenome: not present;CancerHotspot: no;3DHotspot: no	MutationAssessor: impact: medium, score: 2.125;SIFT: impact: tolerated, score: 0.06;Polyphen-2: impact: benign, score: 0.158	Missense_Mutation	SNP	diploid	2	.	.	.	3	142226864	142226864	C	T	3:g.142226864C>T	ENST00000350721.4:c.4940G>A	0.24		20	64		236	3450	28/47
MSK-IMPACT Clinical Sequencing Cohort (MSKCC, Nat Med 2017)	P-0004865-T01-IM5	Colon Adenocarcinoma	D983N	OncoKB: Unknown, level NA;CIViC: NA;MyCancerGenome: not present;CancerHotspot: no;3DHotspot: no	MutationAssessor: impact: low, score: 1.845;SIFT: impact: deleterious, score: 0.05;Polyphen-2: impact: possibly_damaging, score: 0.874	Missense_Mutation	SNP	diploid	1	NA	NA	NA	3	142269003	142269003	C	T	3:g.142269003C>T	ENST00000350721.4:c.2947G>A	0.24		212	682			146	14/47
Pediatric Ewing Sarcoma (DFCI, Cancer Discov 2014)	03-P1004	Ewing Sarcoma	D983N	OncoKB: Unknown, level NA;CIViC: NA;MyCancerGenome: not present;CancerHotspot: no;3DHotspot: no	MutationAssessor: impact: low, score: 1.845;SIFT: impact: deleterious, score: 0.05;Polyphen-2: impact: possibly_damaging, score: 0.874	Missense_Mutation	SNP		1	NA	NA	dfci.harvard.edu	3	142269003	142269003	C	T	3:g.142269003C>T	ENST00000350721.4:c.2947G>A							77	14/47
Colorectal Adenocarcinoma (DFCI, Cell Reports 2016)	coadread_dfci_2016_2269	Colorectal Adenocarcinoma	D983N	OncoKB: Unknown, level NA;CIViC: NA;MyCancerGenome: not present;CancerHotspot: no;3DHotspot: no	MutationAssessor: impact: low, score: 1.845;SIFT: impact: deleterious, score: 0.05;Polyphen-2: impact: possibly_damaging, score: 0.874	Missense_Mutation	SNP		1	NA	NA	dfci.harvard.edu	3	142269003	142269003	C	T	3:g.142269003C>T	ENST00000350721.4:c.2947G>A							4312	14/47
Uterine Corpus Endometrial Carcinoma (TCGA, PanCancer Atlas)	TCGA-AP-A056-01	Uterine Endometrioid Carcinoma	D983N	OncoKB: Unknown, level NA;CIViC: NA;MyCancerGenome: not present;CancerHotspot: no;3DHotspot: no	MutationAssessor: impact: low, score: 1.845;SIFT: impact: deleterious, score: 0.05;Polyphen-2: impact: possibly_damaging, score: 0.874	Missense_Mutation	SNP	diploid	1	.	.	.	3	142269003	142269003	C	T	3:g.142269003C>T	ENST00000350721.4:c.2947G>A	0.36		63	110		194	8230	14/47
Head and Neck Squamous Cell Carcinoma (TCGA, PanCancer Atlas)	TCGA-CN-5356-01	Head and Neck Squamous Cell Carcinoma	W1800R	OncoKB: Unknown, level NA;CIViC: NA;MyCancerGenome: not present;CancerHotspot: no;3DHotspot: no	MutationAssessor: impact: medium, score: 2.785;SIFT: impact: deleterious, score: 0;Polyphen-2: impact: probably_damaging, score: 0.996	Missense_Mutation	SNP	gain		.	.	.	3	142217599	142217599	A	T	3:g.142217599A>T	ENST00000350721.4:c.5398T>A	0.35		38	72		55	315	32/47
Head and Neck Squamous Cell Carcinoma (TCGA, PanCancer Atlas)	TCGA-CN-6995-01	Head and Neck Squamous Cell Carcinoma	S1348F	OncoKB: Unknown, level NA;CIViC: NA;MyCancerGenome: not present;CancerHotspot: no;3DHotspot: no	MutationAssessor: impact: low, score: 1.87;SIFT: impact: deleterious, score: 0.01;Polyphen-2: impact: possibly_damaging, score: 0.535	Missense_Mutation	SNP	shallowdel		.	.	.	3	142242944	142242944	G	A	3:g.142242944G>A	ENST00000350721.4:c.4043C>T	0.10		7	65		90	208	22/47
Head and Neck Squamous Cell Carcinoma (TCGA, PanCancer Atlas)	TCGA-CQ-6218-01	Head and Neck Squamous Cell Carcinoma	M2266I	OncoKB: Unknown, level NA;CIViC: NA;MyCancerGenome: not present;CancerHotspot: no;3DHotspot: no	MutationAssessor: impact: low, score: 1.67;SIFT: impact: deleterious, score: 0.03;Polyphen-2: impact: benign, score: 0.03	Missense_Mutation	SNP	diploid		.	.	.	3	142185265	142185265	C	G	3:g.142185265C>G	ENST00000350721.4:c.6798G>C	0.15		9	52		62	114	40/47
Head and Neck Squamous Cell Carcinoma (TCGA, PanCancer Atlas)	TCGA-CR-7386-01	Head and Neck Squamous Cell Carcinoma	S61C	OncoKB: Unknown, level NA;CIViC: NA;MyCancerGenome: not present;CancerHotspot: no;3DHotspot: no	MutationAssessor: impact: low, score: 1.845;SIFT: impact: deleterious_low_confidence, score: 0.01;Polyphen-2: impact: possibly_damaging, score: 0.554	Missense_Mutation	SNP	gain		.	.	.	3	142285073	142285073	G	C	3:g.142285073G>C	ENST00000350721.4:c.182C>G	0.10		4	37		60	158	3/47
Head and Neck Squamous Cell Carcinoma (TCGA, PanCancer Atlas)	TCGA-CR-7388-01	Head and Neck Squamous Cell Carcinoma	H1684D	OncoKB: Unknown, level NA;CIViC: NA;MyCancerGenome: not present;CancerHotspot: no;3DHotspot: no	MutationAssessor: impact: neutral, score: 0.4;SIFT: impact: tolerated, score: 0.97;Polyphen-2: impact: benign, score: 0	Missense_Mutation	SNP	gain		.	.	.	3	142224127	142224127	G	C	3:g.142224127G>C	ENST00000350721.4:c.5050C>G	0.07		17	236		192	702	29/47
Head and Neck Squamous Cell Carcinoma (TCGA, PanCancer Atlas)	TCGA-CV-6937-01	Head and Neck Squamous Cell Carcinoma	E2373V	OncoKB: Unknown, level NA;CIViC: NA;MyCancerGenome: not present;CancerHotspot: no;3DHotspot: no	MutationAssessor: impact: medium, score: 2.505;SIFT: impact: deleterious, score: 0;Polyphen-2: impact: probably_damaging, score: 0.932	Missense_Mutation	SNP	gain		.	.	.	3	142180856	142180856	T	A	3:g.142180856T>A	ENST00000350721.4:c.7118A>T	0.19		48	201		154	146	42/47
Head and Neck Squamous Cell Carcinoma (TCGA, PanCancer Atlas)	TCGA-CV-7101-01	Head and Neck Squamous Cell Carcinoma	E560K	OncoKB: Unknown, level NA;CIViC: NA;MyCancerGenome: not present;CancerHotspot: no;3DHotspot: no	MutationAssessor: impact: medium, score: 1.995;SIFT: impact: tolerated_low_confidence, score: 0.34;Polyphen-2: impact: benign, score: 0.084	Missense_Mutation	SNP	gain		.	.	.	3	142278147	142278147	C	T	3:g.142278147C>T	ENST00000350721.4:c.1678G>A	0.12		7	50		58	187	7/47
Head and Neck Squamous Cell Carcinoma (TCGA, PanCancer Atlas)	TCGA-CV-7103-01	Head and Neck Squamous Cell Carcinoma	P2549T	OncoKB: Unknown, level NA;CIViC: NA;MyCancerGenome: not present;CancerHotspot: no;3DHotspot: no	MutationAssessor: impact: neutral, score: -0.47;SIFT: impact: tolerated, score: 0.27;Polyphen-2: impact: benign, score: 0.356	Missense_Mutation	SNP	gain	1	.	.	.	3	142176456	142176456	G	T	3:g.142176456G>T	ENST00000350721.4:c.7645C>A	0.51		42	40		64	74	45/47
Head and Neck Squamous Cell Carcinoma (TCGA, PanCancer Atlas)	TCGA-CV-7242-01	Head and Neck Squamous Cell Carcinoma	G2319E	OncoKB: Unknown, level NA;CIViC: NA;MyCancerGenome: not present;CancerHotspot: no;3DHotspot: no	MutationAssessor: impact: medium, score: 2.485;SIFT: impact: deleterious, score: 0;Polyphen-2: impact: probably_damaging, score: 0.961	Missense_Mutation	SNP	gain		.	.	.	3	142184024	142184024	C	T	3:g.142184024C>T	ENST00000350721.4:c.6956G>A	0.25		9	27		46	301	41/47
Head and Neck Squamous Cell Carcinoma (TCGA, PanCancer Atlas)	TCGA-CV-7422-01	Head and Neck Squamous Cell Carcinoma	I693M	OncoKB: Unknown, level NA;CIViC: NA;MyCancerGenome: not present;CancerHotspot: no;3DHotspot: no	MutationAssessor: impact: low, score: 1.04;SIFT: impact: tolerated, score: 0.11;Polyphen-2: impact: benign, score: 0.049	Missense_Mutation	SNP	amp		.	.	.	3	142274981	142274981	T	C	3:g.142274981T>C	ENST00000350721.4:c.2079A>G	0.10		9	85		59	121	10/47
Head and Neck Squamous Cell Carcinoma (TCGA, PanCancer Atlas)	TCGA-DQ-5624-01	Head and Neck Squamous Cell Carcinoma	E54Q	OncoKB: Unknown, level NA;CIViC: NA;MyCancerGenome: not present;CancerHotspot: no;3DHotspot: no	MutationAssessor: impact: low, score: 1.525;SIFT: impact: deleterious_low_confidence, score: 0.05;Polyphen-2: impact: possibly_damaging, score: 0.852	Missense_Mutation	SNP	gain		.	.	.	3	142285095	142285095	C	G	3:g.142285095C>G	ENST00000350721.4:c.160G>C	0.06		3	49		30	84	3/47
Head and Neck Squamous Cell Carcinoma (TCGA, PanCancer Atlas)	TCGA-F7-7848-01	Head and Neck Squamous Cell Carcinoma	N2199S	OncoKB: Unknown, level NA;CIViC: NA;MyCancerGenome: not present;CancerHotspot: no;3DHotspot: no	MutationAssessor: impact: neutral, score: 0.695;SIFT: impact: tolerated, score: 0.41;Polyphen-2: impact: benign, score: 0.005	Missense_Mutation	SNP	diploid		.	.	.	3	142186867	142186867	T	C	3:g.142186867T>C	ENST00000350721.4:c.6596A>G	0.27		34	90		113	282	39/47
Lung Adenocarcinoma (Broad, Cell 2012)	LUAD-F00162	Lung Adenocarcinoma	S700F	OncoKB: Unknown, level NA;CIViC: NA;MyCancerGenome: not present;CancerHotspot: no;3DHotspot: no	MutationAssessor: impact: low, score: 0.955;SIFT: impact: deleterious, score: 0.02;Polyphen-2: impact: benign, score: 0.012	Missense_Mutation	SNP	gain	1	Unknown	NA	broad.mit.edu	3	142274961	142274961	G	A	3:g.142274961G>A	ENST00000350721.4:c.2099C>T							600	10/47
Lung Adenocarcinoma (Broad, Cell 2012)	LUAD-RT-S01721	Lung Adenocarcinoma	R2217L	OncoKB: Unknown, level NA;CIViC: NA;MyCancerGenome: not present;CancerHotspot: no;3DHotspot: no	MutationAssessor: impact: medium, score: 2.12;SIFT: impact: deleterious, score: 0;Polyphen-2: impact: benign, score: 0.341	Missense_Mutation	SNP	diploid	1	Unknown	NA	broad.mit.edu	3	142186813	142186813	C	A	3:g.142186813C>A	ENST00000350721.4:c.6650G>T							366	39/47
Lung Adenocarcinoma (Broad, Cell 2012)	LUAD-S01331	Lung Adenocarcinoma	H2437L	OncoKB: Unknown, level NA;CIViC: NA;MyCancerGenome: not present;CancerHotspot: no;3DHotspot: no	MutationAssessor: impact: low, score: 1.5;SIFT: impact: tolerated, score: 0.11;Polyphen-2: impact: benign, score: 0.022	Missense_Mutation	SNP	diploid	1	Unknown	NA	broad.mit.edu	3	142178108	142178108	T	A	3:g.142178108T>A	ENST00000350721.4:c.7310A>T							253	43/47
Lung Adenocarcinoma (Broad, Cell 2012)	LUAD-YINHD	Lung Adenocarcinoma	C2336F	OncoKB: Unknown, level NA;CIViC: NA;MyCancerGenome: not present;CancerHotspot: no;3DHotspot: no	MutationAssessor: impact: neutral, score: 0.14;SIFT: impact: tolerated, score: 0.22;Polyphen-2: impact: benign, score: 0.156	Missense_Mutation	SNP	diploid	1	Unknown	NA	broad.mit.edu	3	142183973	142183973	C	A	3:g.142183973C>A	ENST00000350721.4:c.7007G>T							2733	41/47
Lung Adenocarcinoma (Broad, Cell 2012)	LUAD-YINHD	Lung Adenocarcinoma	E1277D	OncoKB: Unknown, level NA;CIViC: NA;MyCancerGenome: not present;CancerHotspot: no;3DHotspot: no	MutationAssessor: impact: neutral, score: -0.49;SIFT: impact: tolerated, score: 0.39;Polyphen-2: impact: benign, score: 0.072	Missense_Mutation	SNP	diploid	1	Unknown	NA	broad.mit.edu	3	142254036	142254036	C	G	3:g.142254036C>G	ENST00000350721.4:c.3831G>C							2733	21/47
Lung Adenocarcinoma (TCGA, PanCancer Atlas)	TCGA-05-4402-01	Lung Adenocarcinoma	D1257H	OncoKB: Unknown, level NA;CIViC: NA;MyCancerGenome: not present;CancerHotspot: no;3DHotspot: no	MutationAssessor: impact: low, score: 1.62;SIFT: impact: deleterious, score: 0;Polyphen-2: impact: possibly_damaging, score: 0.819	Missense_Mutation	SNP	gain	1	.	.	.	3	142255000	142255000	C	G	3:g.142255000C>G	ENST00000350721.4:c.3769G>C	0.09		7	74		98	121	20/47
Lung Adenocarcinoma (TCGA, PanCancer Atlas)	TCGA-44-7671-01	Lung Adenocarcinoma	E797D	OncoKB: Unknown, level NA;CIViC: NA;MyCancerGenome: not present;CancerHotspot: no;3DHotspot: no	MutationAssessor: impact: neutral, score: 0.69;SIFT: impact: tolerated, score: 0.54;Polyphen-2: impact: benign, score: 0.024	Missense_Mutation	SNP	shallowdel	1	.	.	.	3	142272808	142272808	T	A	3:g.142272808T>A	ENST00000350721.4:c.2391A>T	0.25		9	27		60	200	11/47
MSK-IMPACT Clinical Sequencing Cohort (MSKCC, Nat Med 2017)	P-0008595-T02-IM5	Plasmacytoid/Signet Ring Cell Bladder Carcinoma	E2579K	OncoKB: Unknown, level NA;CIViC: NA;MyCancerGenome: not present;CancerHotspot: no;3DHotspot: no	MutationAssessor: impact: medium, score: 2.14;SIFT: impact: tolerated, score: 0.05;Polyphen-2: impact: benign, score: 0.305	Missense_Mutation	SNP	diploid	1	NA	NA	NA	3	142171996	142171996	C	T	3:g.142171996C>T	ENST00000350721.4:c.7735G>A	0.20		106	437			11	46/47
Lung Adenocarcinoma (TCGA, PanCancer Atlas)	TCGA-64-1677-01	Lung Adenocarcinoma	E2579K	OncoKB: Unknown, level NA;CIViC: NA;MyCancerGenome: not present;CancerHotspot: no;3DHotspot: no	MutationAssessor: impact: medium, score: 2.14;SIFT: impact: tolerated, score: 0.05;Polyphen-2: impact: benign, score: 0.305	Missense_Mutation	SNP	diploid	1	.	.	.	3	142171996	142171996	C	T	3:g.142171996C>T	ENST00000350721.4:c.7735G>A	0.29		40	99		230	196	46/47
Lung Adenocarcinoma (TCGA, PanCancer Atlas)	TCGA-78-7150-01	Lung Adenocarcinoma	K695E	OncoKB: Unknown, level NA;CIViC: NA;MyCancerGenome: not present;CancerHotspot: no;3DHotspot: no	MutationAssessor: impact: low, score: 1.04;SIFT: impact: tolerated, score: 0.55;Polyphen-2: impact: benign, score: 0.015	Missense_Mutation	SNP	diploid	1	.	.	.	3	142274977	142274977	T	C	3:g.142274977T>C	ENST00000350721.4:c.2083A>G	0.34		16	31		30	364	10/47
Lung Adenocarcinoma (TCGA, PanCancer Atlas)	TCGA-78-7155-01	Lung Adenocarcinoma	M1517I	OncoKB: Unknown, level NA;CIViC: NA;MyCancerGenome: not present;CancerHotspot: no;3DHotspot: no	MutationAssessor: impact: neutral, score: -0.14;SIFT: impact: tolerated, score: 1;Polyphen-2: impact: benign, score: 0.003	Missense_Mutation	SNP	gain	1	.	.	.	3	142232433	142232433	C	T	3:g.142232433C>T	ENST00000350721.4:c.4551G>A	0.26		10	29		59	1406	26/47
Lung Adenocarcinoma (TCGA, PanCancer Atlas)	TCGA-78-7155-01	Lung Adenocarcinoma	D388N	OncoKB: Unknown, level NA;CIViC: NA;MyCancerGenome: not present;CancerHotspot: no;3DHotspot: no	MutationAssessor: impact: neutral, score: 0;SIFT: impact: tolerated_low_confidence, score: 0.36;Polyphen-2: impact: benign, score: 0	Missense_Mutation	SNP	gain	1	.	.	.	3	142281082	142281082	C	T	3:g.142281082C>T	ENST00000350721.4:c.1162G>A	0.16		6	32		53	1406	4/47
Lung Adenocarcinoma (TCGA, PanCancer Atlas)	TCGA-91-6829-01	Lung Adenocarcinoma	E1699A	OncoKB: Unknown, level NA;CIViC: NA;MyCancerGenome: not present;CancerHotspot: no;3DHotspot: no	MutationAssessor: impact: medium, score: 2.19;SIFT: impact: deleterious, score: 0.03;Polyphen-2: impact: possibly_damaging, score: 0.603	Missense_Mutation	SNP	diploid	1	.	.	.	3	142224081	142224081	T	G	3:g.142224081T>G	ENST00000350721.4:c.5096A>C	0.50		117	119		308	589	29/47
MSK-IMPACT Clinical Sequencing Cohort (MSKCC, Nat Med 2017)	P-0010858-T01-IM5	Tubular Stomach Adenocarcinoma	A2030V	OncoKB: Unknown, level NA;CIViC: NA;MyCancerGenome: not present;CancerHotspot: no;3DHotspot: no	MutationAssessor: impact: neutral, score: 0;SIFT: impact: tolerated, score: 0.28;Polyphen-2: impact: benign, score: 0.001	Missense_Mutation	SNP	diploid	1	NA	NA	NA	3	142204114	142204114	G	A	3:g.142204114G>A	ENST00000350721.4:c.6089C>T	0.08		47	562			26	36/47
Colorectal Adenocarcinoma (DFCI, Cell Reports 2016)	coadread_dfci_2016_3643	Colorectal Adenocarcinoma	A2030V	OncoKB: Unknown, level NA;CIViC: NA;MyCancerGenome: not present;CancerHotspot: no;3DHotspot: no	MutationAssessor: impact: neutral, score: 0;SIFT: impact: tolerated, score: 0.28;Polyphen-2: impact: benign, score: 0.001	Missense_Mutation	SNP		1	NA	NA	dfci.harvard.edu	3	142204114	142204114	G	A	3:g.142204114G>A	ENST00000350721.4:c.6089C>T							1192	36/47
Uterine Corpus Endometrial Carcinoma (TCGA, PanCancer Atlas)	TCGA-A5-A0VP-01	Uterine Endometrioid Carcinoma	A2030V	OncoKB: Unknown, level NA;CIViC: NA;MyCancerGenome: not present;CancerHotspot: no;3DHotspot: no	MutationAssessor: impact: neutral, score: 0;SIFT: impact: tolerated, score: 0.28;Polyphen-2: impact: benign, score: 0.001	Missense_Mutation	SNP	diploid	1	.	.	.	3	142204114	142204114	G	A	3:g.142204114G>A	ENST00000350721.4:c.6089C>T	0.38		73	119		176	1472	36/47
Uterine Corpus Endometrial Carcinoma (TCGA, PanCancer Atlas)	TCGA-AJ-A2QO-01	Uterine Endometrioid Carcinoma	A2030V	OncoKB: Unknown, level NA;CIViC: NA;MyCancerGenome: not present;CancerHotspot: no;3DHotspot: no	MutationAssessor: impact: neutral, score: 0;SIFT: impact: tolerated, score: 0.28;Polyphen-2: impact: benign, score: 0.001	Missense_Mutation	SNP	diploid	1	.	.	.	3	142204114	142204114	G	A	3:g.142204114G>A	ENST00000350721.4:c.6089C>T	0.24		6	19		25	1129	36/47
MSK-IMPACT Clinical Sequencing Cohort (MSKCC, Nat Med 2017)	P-0004400-T01-IM5	Glioblastoma Multiforme	A2165V	OncoKB: Unknown, level NA;CIViC: NA;MyCancerGenome: not present;CancerHotspot: no;3DHotspot: no	MutationAssessor: impact: low, score: 1.17;SIFT: impact: tolerated, score: 0.32;Polyphen-2: impact: benign, score: 0.017	Missense_Mutation	SNP	diploid	1	NA	NA	NA	3	142188237	142188237	G	A	3:g.142188237G>A	ENST00000350721.4:c.6494C>T	0.15		57	324			84	38/47
MSK-IMPACT Clinical Sequencing Cohort (MSKCC, Nat Med 2017)	P-0011467-T01-IM5	Cutaneous Melanoma	A2165V	OncoKB: Unknown, level NA;CIViC: NA;MyCancerGenome: not present;CancerHotspot: no;3DHotspot: no	MutationAssessor: impact: low, score: 1.17;SIFT: impact: tolerated, score: 0.32;Polyphen-2: impact: benign, score: 0.017	Missense_Mutation	SNP	diploid	1	NA	NA	NA	3	142188237	142188237	G	A	3:g.142188237G>A	ENST00000350721.4:c.6494C>T	0.23		126	417			68	38/47
Uterine Corpus Endometrial Carcinoma (TCGA, PanCancer Atlas)	TCGA-AP-A051-01	Uterine Endometrioid Carcinoma	A2165V	OncoKB: Unknown, level NA;CIViC: NA;MyCancerGenome: not present;CancerHotspot: no;3DHotspot: no	MutationAssessor: impact: low, score: 1.17;SIFT: impact: tolerated, score: 0.32;Polyphen-2: impact: benign, score: 0.017	Missense_Mutation	SNP	diploid	1	.	.	.	3	142188237	142188237	G	A	3:g.142188237G>A	ENST00000350721.4:c.6494C>T	0.26		85	244		398	8312	38/47
Uterine Corpus Endometrial Carcinoma (TCGA, PanCancer Atlas)	TCGA-AP-A051-01	Uterine Endometrioid Carcinoma	R1724M	OncoKB: Unknown, level NA;CIViC: NA;MyCancerGenome: not present;CancerHotspot: no;3DHotspot: no	MutationAssessor: impact: medium, score: 2.83;SIFT: impact: deleterious, score: 0;Polyphen-2: impact: probably_damaging, score: 0.996	Missense_Mutation	SNP	diploid	1	.	.	.	3	142224006	142224006	C	A	3:g.142224006C>A	ENST00000350721.4:c.5171G>T	0.15	0.0023	41	230	1	429	8312	29/47
Uterine Corpus Endometrial Carcinoma (TCGA, PanCancer Atlas)	TCGA-AP-A054-01	Uterine Endometrioid Carcinoma	R2431K	OncoKB: Unknown, level NA;CIViC: NA;MyCancerGenome: not present;CancerHotspot: no;3DHotspot: no	MutationAssessor: impact: neutral, score: 0.615;SIFT: impact: deleterious, score: 0.04;Polyphen-2: impact: possibly_damaging, score: 0.873	Missense_Mutation	SNP	diploid	1	.	.	.	3	142178126	142178126	C	T	3:g.142178126C>T	ENST00000350721.4:c.7292G>A	0.50		67	67		97	1089	43/47
Uterine Corpus Endometrial Carcinoma (TCGA, PanCancer Atlas)	TCGA-AP-A054-01	Uterine Endometrioid Carcinoma	K899T	OncoKB: Unknown, level NA;CIViC: NA;MyCancerGenome: not present;CancerHotspot: no;3DHotspot: no	MutationAssessor: impact: low, score: 1.845;SIFT: impact: tolerated, score: 0.14;Polyphen-2: impact: benign, score: 0.32	Missense_Mutation	SNP	diploid	1	.	.	.	3	142272178	142272178	T	G	3:g.142272178T>G	ENST00000350721.4:c.2696A>C	0.50		68	69		106	1089	13/47
Uterine Corpus Endometrial Carcinoma (TCGA, PanCancer Atlas)	TCGA-AP-A059-01	Uterine Endometrioid Carcinoma	T2580N	OncoKB: Unknown, level NA;CIViC: NA;MyCancerGenome: not present;CancerHotspot: no;3DHotspot: no	MutationAssessor: impact: medium, score: 2.015;SIFT: impact: deleterious, score: 0.03;Polyphen-2: impact: benign, score: 0.24	Missense_Mutation	SNP	diploid	1	.	.	.	3	142171992	142171992	G	T	3:g.142171992G>T	ENST00000350721.4:c.7739C>A	0.20		107	420		500	10939	46/47
Uterine Corpus Endometrial Carcinoma (TCGA, PanCancer Atlas)	TCGA-AP-A059-01	Uterine Endometrioid Carcinoma	A1934D	OncoKB: Unknown, level NA;CIViC: NA;MyCancerGenome: not present;CancerHotspot: no;3DHotspot: no	MutationAssessor: impact: medium, score: 3.02;SIFT: impact: deleterious, score: 0.03;Polyphen-2: impact: probably_damaging, score: 0.998	Missense_Mutation	SNP	diploid	1	.	.	.	3	142215300	142215300	G	T	3:g.142215300G>T	ENST00000350721.4:c.5801C>A	0.19		16	70		171	10939	34/47
Uterine Corpus Endometrial Carcinoma (TCGA, PanCancer Atlas)	TCGA-AP-A059-01	Uterine Endometrioid Carcinoma	L1746I	OncoKB: Unknown, level NA;CIViC: NA;MyCancerGenome: not present;CancerHotspot: no;3DHotspot: no	MutationAssessor: impact: medium, score: 2.795;SIFT: impact: deleterious, score: 0.01;Polyphen-2: impact: probably_damaging, score: 0.991	Missense_Mutation	SNP	diploid	1	.	.	.	3	142222256	142222256	G	T	3:g.142222256G>T	ENST00000350721.4:c.5236C>A	0.21		14	53		112	10939	30/47
Uterine Corpus Endometrial Carcinoma (TCGA, PanCancer Atlas)	TCGA-AP-A059-01	Uterine Endometrioid Carcinoma	T541I	OncoKB: Unknown, level NA;CIViC: NA;MyCancerGenome: not present;CancerHotspot: no;3DHotspot: no	MutationAssessor: impact: low, score: 1.7;SIFT: impact: tolerated_low_confidence, score: 0.38;Polyphen-2: impact: benign, score: 0.058	Missense_Mutation	SNP	diploid	1	.	.	.	3	142278203	142278203	G	A	3:g.142278203G>A	ENST00000350721.4:c.1622C>T	0.16		44	232		374	10939	7/47
Uterine Corpus Endometrial Carcinoma (TCGA, PanCancer Atlas)	TCGA-AP-A0LM-01	Uterine Endometrioid Carcinoma	I1831S	OncoKB: Unknown, level NA;CIViC: NA;MyCancerGenome: not present;CancerHotspot: no;3DHotspot: no	MutationAssessor: impact: medium, score: 2.08;SIFT: impact: deleterious, score: 0;Polyphen-2: impact: possibly_damaging, score: 0.725	Missense_Mutation	SNP	diploid	1	.	.	.	3	142217505	142217505	A	C	3:g.142217505A>C	ENST00000350721.4:c.5492T>G	0.16		8	42		282	13187	32/47
Uterine Corpus Endometrial Carcinoma (TCGA, PanCancer Atlas)	TCGA-AP-A0LM-01	Uterine Endometrioid Carcinoma	L298R	OncoKB: Unknown, level NA;CIViC: NA;MyCancerGenome: not present;CancerHotspot: no;3DHotspot: no	MutationAssessor: impact: medium, score: 2.095;SIFT: impact: deleterious_low_confidence, score: 0;Polyphen-2: impact: probably_damaging, score: 0.998	Missense_Mutation	SNP	diploid	1	.	.	.	3	142281351	142281351	A	C	3:g.142281351A>C	ENST00000350721.4:c.893T>G	0.12		17	121		174	13187	4/47
Uterine Corpus Endometrial Carcinoma (TCGA, PanCancer Atlas)	TCGA-AX-A05Z-01	Uterine Endometrioid Carcinoma	E2103A	OncoKB: Unknown, level NA;CIViC: NA;MyCancerGenome: not present;CancerHotspot: no;3DHotspot: no	MutationAssessor: impact: low, score: 1.76;SIFT: impact: tolerated, score: 0.05;Polyphen-2: impact: benign, score: 0.164	Missense_Mutation	SNP	diploid	1	.	.	.	3	142188939	142188939	T	G	3:g.142188939T>G	ENST00000350721.4:c.6308A>C	0.29		28	67		77	7369	37/47
Uterine Corpus Endometrial Carcinoma (TCGA, PanCancer Atlas)	TCGA-AX-A05Z-01	Uterine Endometrioid Carcinoma	G1181S	OncoKB: Unknown, level NA;CIViC: NA;MyCancerGenome: not present;CancerHotspot: no;3DHotspot: no	MutationAssessor: impact: low, score: 1.255;SIFT: impact: tolerated, score: 0.07;Polyphen-2: impact: possibly_damaging, score: 0.817	Missense_Mutation	SNP	diploid	3	.	.	.	3	142259786	142259786	C	T	3:g.142259786C>T	ENST00000350721.4:c.3541G>A	0.28		40	105		106	7369	18/47
Uterine Corpus Endometrial Carcinoma (TCGA, PanCancer Atlas)	TCGA-AX-A0J0-01	Uterine Endometrioid Carcinoma	S902Y	OncoKB: Unknown, level NA;CIViC: NA;MyCancerGenome: not present;CancerHotspot: no;3DHotspot: no	MutationAssessor: impact: low, score: 1.5;SIFT: impact: tolerated, score: 1;Polyphen-2: impact: possibly_damaging, score: 0.556	Missense_Mutation	SNP	diploid	1	.	.	.	3	142272169	142272169	G	T	3:g.142272169G>T	ENST00000350721.4:c.2705C>A	0.09		5	51		111	7790	13/47
Uterine Corpus Endometrial Carcinoma (TCGA, PanCancer Atlas)	TCGA-B5-A11E-01	Uterine Endometrioid Carcinoma	T1401A	OncoKB: Unknown, level NA;CIViC: NA;MyCancerGenome: not present;CancerHotspot: no;3DHotspot: no	MutationAssessor: impact: neutral, score: 0.18;SIFT: impact: tolerated, score: 0.32;Polyphen-2: impact: benign, score: 0.092	Missense_Mutation	SNP	diploid	1	.	.	.	3	142241635	142241635	T	C	3:g.142241635T>C	ENST00000350721.4:c.4201A>G	0.18		14	62		199	9039	23/47
Uterine Corpus Endometrial Carcinoma (TCGA, PanCancer Atlas)	TCGA-B5-A11G-01	Uterine Endometrioid Carcinoma	L1576R	OncoKB: Unknown, level NA;CIViC: NA;MyCancerGenome: not present;CancerHotspot: no;3DHotspot: no	MutationAssessor: impact: medium, score: 2.455;SIFT: impact: deleterious, score: 0;Polyphen-2: impact: probably_damaging, score: 0.943	Missense_Mutation	SNP	diploid	1	.	.	.	3	142231227	142231227	A	C	3:g.142231227A>C	ENST00000350721.4:c.4727T>G	0.45		160	198		333	553	27/47
Uterine Corpus Endometrial Carcinoma (TCGA, PanCancer Atlas)	TCGA-B5-A11R-01	Uterine Endometrioid Carcinoma	E1050Q	OncoKB: Unknown, level NA;CIViC: NA;MyCancerGenome: not present;CancerHotspot: no;3DHotspot: no	MutationAssessor: impact: low, score: 0.805;SIFT: impact: deleterious, score: 0.04;Polyphen-2: impact: possibly_damaging, score: 0.69	Missense_Mutation	SNP	gain	1	.	.	.	3	142268344	142268344	C	G	3:g.142268344C>G	ENST00000350721.4:c.3148G>C	0.53		59	52		44	592	15/47
Uterine Corpus Endometrial Carcinoma (TCGA, PanCancer Atlas)	TCGA-BG-A0YV-01	Uterine Serous Carcinoma/Uterine Papillary Serous Carcinoma	S549G	OncoKB: Unknown, level NA;CIViC: NA;MyCancerGenome: not present;CancerHotspot: no;3DHotspot: no	MutationAssessor: impact: neutral, score: 0.69;SIFT: impact: tolerated_low_confidence, score: 0.26;Polyphen-2: impact: benign, score: 0.01	Missense_Mutation	SNP	gain	1	.	.	.	3	142278180	142278180	T	C	3:g.142278180T>C	ENST00000350721.4:c.1645A>G	0.24		58	179		158	72	7/47
MSK-IMPACT Clinical Sequencing Cohort (MSKCC, Nat Med 2017)	P-0007144-T01-IM5	Colon Adenocarcinoma	L2593I	OncoKB: Unknown, level NA;CIViC: NA;MyCancerGenome: not present;CancerHotspot: no;3DHotspot: no	MutationAssessor: impact: low, score: 1.61;SIFT: NA;Polyphen-2: NA	Missense_Mutation	SNP	diploid	1	NA	NA	NA	3	142168429	142168429	G	T	3:g.142168429G>T	ENST00000350721.4:c.7777C>A	0.13		100	677			19	47/47
Uterine Corpus Endometrial Carcinoma (TCGA, PanCancer Atlas)	TCGA-AX-A2HC-01	Uterine Endometrioid Carcinoma	L2593I	OncoKB: Unknown, level NA;CIViC: NA;MyCancerGenome: not present;CancerHotspot: no;3DHotspot: no	MutationAssessor: impact: low, score: 1.61;SIFT: NA;Polyphen-2: NA	Missense_Mutation	SNP	diploid	1	.	.	.	3	142168429	142168429	G	T	3:g.142168429G>T	ENST00000350721.4:c.7777C>A	0.58		29	21		57	12976	47/47
Uterine Corpus Endometrial Carcinoma (TCGA, PanCancer Atlas)	TCGA-BS-A0UV-01	Uterine Endometrioid Carcinoma	L2593I	OncoKB: Unknown, level NA;CIViC: NA;MyCancerGenome: not present;CancerHotspot: no;3DHotspot: no	MutationAssessor: impact: low, score: 1.61;SIFT: NA;Polyphen-2: NA	Missense_Mutation	SNP	gain	1	.	.	.	3	142168429	142168429	G	T	3:g.142168429G>T	ENST00000350721.4:c.7777C>A	0.28		54	137		214	8968	47/47
MSK-IMPACT Clinical Sequencing Cohort (MSKCC, Nat Med 2017)	P-0005228-T01-IM5	Cutaneous Melanoma	R2407C	OncoKB: Unknown, level NA;CIViC: NA;MyCancerGenome: not present;CancerHotspot: no;3DHotspot: no	MutationAssessor: impact: low, score: 1.85;SIFT: impact: deleterious, score: 0;Polyphen-2: impact: probably_damaging, score: 0.943	Missense_Mutation	SNP	diploid	3	NA	NA	NA	3	142178199	142178199	G	A	3:g.142178199G>A	ENST00000350721.4:c.7219C>T	0.19		43	184			94	43/47
MSK-IMPACT Clinical Sequencing Cohort (MSKCC, Nat Med 2017)	P-0010499-T01-IM5	Cancer of Unknown Primary	R2407C	OncoKB: Unknown, level NA;CIViC: NA;MyCancerGenome: not present;CancerHotspot: no;3DHotspot: no	MutationAssessor: impact: low, score: 1.85;SIFT: impact: deleterious, score: 0;Polyphen-2: impact: probably_damaging, score: 0.943	Missense_Mutation	SNP	diploid	3	NA	NA	NA	3	142178199	142178199	G	A	3:g.142178199G>A	ENST00000350721.4:c.7219C>T	0.13		95	655			156	43/47
Uterine Carcinosarcoma (TCGA, PanCancer Atlas)	TCGA-ND-A4WC-01	Uterine Carcinosarcoma/Uterine Malignant Mixed Mullerian Tumor	R2407C	OncoKB: Unknown, level NA;CIViC: NA;MyCancerGenome: not present;CancerHotspot: no;3DHotspot: no	MutationAssessor: impact: low, score: 1.85;SIFT: impact: deleterious, score: 0;Polyphen-2: impact: probably_damaging, score: 0.943	Missense_Mutation	SNP	diploid	3	.	.	.	3	142178199	142178199	G	A	3:g.142178199G>A	ENST00000350721.4:c.7219C>T	0.36		17	30		61	3667	43/47
Uterine Corpus Endometrial Carcinoma (TCGA, PanCancer Atlas)	TCGA-AP-A1E0-01	Uterine Endometrioid Carcinoma	R2407C	OncoKB: Unknown, level NA;CIViC: NA;MyCancerGenome: not present;CancerHotspot: no;3DHotspot: no	MutationAssessor: impact: low, score: 1.85;SIFT: impact: deleterious, score: 0;Polyphen-2: impact: probably_damaging, score: 0.943	Missense_Mutation	SNP	diploid	3	.	.	.	3	142178199	142178199	G	A	3:g.142178199G>A	ENST00000350721.4:c.7219C>T	0.50		13	13		21	4833	43/47
Uterine Corpus Endometrial Carcinoma (TCGA, PanCancer Atlas)	TCGA-BS-A0UV-01	Uterine Endometrioid Carcinoma	R2407C	OncoKB: Unknown, level NA;CIViC: NA;MyCancerGenome: not present;CancerHotspot: no;3DHotspot: no	MutationAssessor: impact: low, score: 1.85;SIFT: impact: deleterious, score: 0;Polyphen-2: impact: probably_damaging, score: 0.943	Missense_Mutation	SNP	gain	3	.	.	.	3	142178199	142178199	G	A	3:g.142178199G>A	ENST00000350721.4:c.7219C>T	0.63		57	33		135	8968	43/47
Breast Invasive Carcinoma (TCGA, PanCancer Atlas)	TCGA-AN-A046-01	Breast Invasive Ductal Carcinoma	R2407C	OncoKB: Unknown, level NA;CIViC: NA;MyCancerGenome: not present;CancerHotspot: no;3DHotspot: no	MutationAssessor: impact: low, score: 1.85;SIFT: impact: deleterious, score: 0;Polyphen-2: impact: probably_damaging, score: 0.943	Missense_Mutation	SNP	diploid	3	.	.	.	3	142178199	142178199	G	A	3:g.142178199G>A	ENST00000350721.4:c.7219C>T	0.29		24	58		98	5392	43/47
Uterine Corpus Endometrial Carcinoma (TCGA, PanCancer Atlas)	TCGA-D1-A103-01	Uterine Endometrioid Carcinoma	S1645F	OncoKB: Unknown, level NA;CIViC: NA;MyCancerGenome: not present;CancerHotspot: no;3DHotspot: no	MutationAssessor: impact: medium, score: 2.835;SIFT: impact: deleterious, score: 0;Polyphen-2: impact: probably_damaging, score: 0.966	Missense_Mutation	SNP	diploid	1	.	.	.	3	142226870	142226870	G	A	3:g.142226870G>A	ENST00000350721.4:c.4934C>T	0.37		16	27		91	6849	28/47
Bladder Urothelial Carcinoma (TCGA, PanCancer Atlas)	TCGA-BT-A20J-01	Bladder Urothelial Carcinoma	L2093V	OncoKB: Unknown, level NA;CIViC: NA;MyCancerGenome: not present;CancerHotspot: no;3DHotspot: no	MutationAssessor: impact: medium, score: 2.11;SIFT: impact: tolerated, score: 0.14;Polyphen-2: impact: possibly_damaging, score: 0.633	Missense_Mutation	SNP	gain	1	.	.	.	3	142188970	142188970	G	C	3:g.142188970G>C	ENST00000350721.4:c.6277C>G	0.14		4	24		31	424	37/47
Bladder Urothelial Carcinoma (TCGA, PanCancer Atlas)	TCGA-DK-A1A3-01	Bladder Urothelial Carcinoma	K2310N	OncoKB: Unknown, level NA;CIViC: NA;MyCancerGenome: not present;CancerHotspot: no;3DHotspot: no	MutationAssessor: impact: high, score: 3.995;SIFT: impact: deleterious, score: 0;Polyphen-2: impact: probably_damaging, score: 0.945	Missense_Mutation	SNP	gain	1	.	.	.	3	142184050	142184050	C	G	3:g.142184050C>G	ENST00000350721.4:c.6930G>C	0.14		18	113		39	566	41/47
Cervical Squamous Cell Carcinoma (TCGA, PanCancer Atlas)	TCGA-JX-A3Q0-01	Cervical Squamous Cell Carcinoma	K2310N	OncoKB: Unknown, level NA;CIViC: NA;MyCancerGenome: not present;CancerHotspot: no;3DHotspot: no	MutationAssessor: impact: high, score: 3.995;SIFT: impact: deleterious, score: 0;Polyphen-2: impact: probably_damaging, score: 0.945	Missense_Mutation	SNP	gain	1	.	.	.	3	142184050	142184050	C	G	3:g.142184050C>G	ENST00000350721.4:c.6930G>C	0.19		11	47		54	671	41/47
Bladder Urothelial Carcinoma (TCGA, PanCancer Atlas)	TCGA-G2-A2EO-01	Bladder Urothelial Carcinoma	Q2635H	OncoKB: Unknown, level NA;CIViC: NA;MyCancerGenome: not present;CancerHotspot: no;3DHotspot: no	MutationAssessor: impact: medium, score: 3.045;SIFT: NA;Polyphen-2: NA	Missense_Mutation	SNP	gain	2	.	.	.	3	142168301	142168301	C	G	3:g.142168301C>G	ENST00000350721.4:c.7905G>C	0.14		13	77		93	821	47/47
Metastatic Solid Cancers (UMich, Nature 2017)	TP_2050	Seminal Vesicle Carcinoma	K1273N	OncoKB: Unknown, level NA;CIViC: NA;MyCancerGenome: not present;CancerHotspot: no;3DHotspot: no	MutationAssessor: impact: low, score: 1.91;SIFT: impact: tolerated, score: 0.13;Polyphen-2: impact: probably_damaging, score: 0.937	Missense_Mutation	SNP		1	NA	NA	University of Michigan	3	142254950	142254950	C	A	3:g.142254950C>A	ENST00000350721.4:c.3819G>T	0.13		15	99		110	248	20/47
Kidney Renal Clear Cell Carcinoma (TCGA, PanCancer Atlas)	TCGA-BP-5185-01	Renal Clear Cell Carcinoma	F2321I	OncoKB: Unknown, level NA;CIViC: NA;MyCancerGenome: not present;CancerHotspot: no;3DHotspot: no	MutationAssessor: impact: neutral, score: 0;SIFT: impact: tolerated, score: 0.42;Polyphen-2: impact: benign, score: 0.049	Missense_Mutation	SNP	shallowdel	1	.	.	.	3	142184019	142184019	A	T	3:g.142184019A>T	ENST00000350721.4:c.6961T>A	0.59		42	29		155	74	41/47
Glioblastoma Multiforme (TCGA, PanCancer Atlas)	TCGA-12-3653-01	Glioblastoma Multiforme	M211I	OncoKB: Unknown, level NA;CIViC: NA;MyCancerGenome: not present;CancerHotspot: no;3DHotspot: no	MutationAssessor: impact: neutral, score: 0.695;SIFT: impact: tolerated_low_confidence, score: 0.19;Polyphen-2: impact: benign, score: 0	Missense_Mutation	SNP	shallowdel	4	.	.	.	3	142281611	142281611	C	T	3:g.142281611C>T	ENST00000350721.4:c.633G>A	0.05		4	69		87	27	4/47
Lung Squamous Cell Carcinoma (TCGA, PanCancer Atlas)	TCGA-22-4599-01	Lung Squamous Cell Carcinoma	C2409S	OncoKB: Unknown, level NA;CIViC: NA;MyCancerGenome: not present;CancerHotspot: no;3DHotspot: no	MutationAssessor: impact: neutral, score: 0.205;SIFT: impact: tolerated, score: 0.38;Polyphen-2: impact: benign, score: 0.173	Missense_Mutation	SNP	gain	1	.	.	.	3	142178192	142178192	C	G	3:g.142178192C>G	ENST00000350721.4:c.7226G>C	0.17		38	186		144	317	43/47
Lung Squamous Cell Carcinoma (TCGA, PanCancer Atlas)	TCGA-22-4599-01	Lung Squamous Cell Carcinoma	V1215L	OncoKB: Unknown, level NA;CIViC: NA;MyCancerGenome: not present;CancerHotspot: no;3DHotspot: no	MutationAssessor: impact: low, score: 1.24;SIFT: impact: tolerated, score: 0.08;Polyphen-2: impact: possibly_damaging, score: 0.477	Missense_Mutation	SNP	gain	1	.	.	.	3	142257406	142257406	C	A	3:g.142257406C>A	ENST00000350721.4:c.3643G>T	0.40		113	171		158	317	19/47
Lung Squamous Cell Carcinoma (TCGA, PanCancer Atlas)	TCGA-22-4613-01	Lung Squamous Cell Carcinoma	P2287T	OncoKB: Unknown, level NA;CIViC: NA;MyCancerGenome: not present;CancerHotspot: no;3DHotspot: no	MutationAssessor: impact: medium, score: 2.56;SIFT: impact: deleterious, score: 0;Polyphen-2: impact: possibly_damaging, score: 0.886	Missense_Mutation	SNP	gain	1	.	.	.	3	142185204	142185204	G	T	3:g.142185204G>T	ENST00000350721.4:c.6859C>A	0.27		74	202		141	572	40/47
Lung Squamous Cell Carcinoma (TCGA, PanCancer Atlas)	TCGA-33-4586-01	Lung Squamous Cell Carcinoma	H2129Q	OncoKB: Unknown, level NA;CIViC: NA;MyCancerGenome: not present;CancerHotspot: no;3DHotspot: no	MutationAssessor: impact: medium, score: 2.3;SIFT: impact: tolerated, score: 0.08;Polyphen-2: impact: possibly_damaging, score: 0.543	Missense_Mutation	SNP	gain	1	.	.	.	3	142188344	142188344	A	T	3:g.142188344A>T	ENST00000350721.4:c.6387T>A	0.45		80	99		137	311	38/47
Lung Squamous Cell Carcinoma (TCGA, PanCancer Atlas)	TCGA-34-5232-01	Lung Squamous Cell Carcinoma	E2479K	OncoKB: Unknown, level NA;CIViC: NA;MyCancerGenome: not present;CancerHotspot: no;3DHotspot: no	MutationAssessor: impact: medium, score: 3.44;SIFT: impact: deleterious, score: 0;Polyphen-2: impact: probably_damaging, score: 0.964	Missense_Mutation	SNP	gain	1	.	.	.	3	142177868	142177868	C	T	3:g.142177868C>T	ENST00000350721.4:c.7435G>A	0.26		12	34		47	169	44/47
Lung Squamous Cell Carcinoma (TCGA, PanCancer Atlas)	TCGA-34-5927-01	Lung Squamous Cell Carcinoma	S1411I	OncoKB: Unknown, level NA;CIViC: NA;MyCancerGenome: not present;CancerHotspot: no;3DHotspot: no	MutationAssessor: impact: low, score: 0.895;SIFT: impact: tolerated, score: 0.09;Polyphen-2: impact: benign, score: 0.023	Missense_Mutation	SNP	gain	1	.	.	.	3	142241604	142241604	C	A	3:g.142241604C>A	ENST00000350721.4:c.4232G>T	0.26		91	260		238	240	23/47
Lung Squamous Cell Carcinoma (TCGA, PanCancer Atlas)	TCGA-39-5039-01	Lung Squamous Cell Carcinoma	Q955R	OncoKB: Unknown, level NA;CIViC: NA;MyCancerGenome: not present;CancerHotspot: no;3DHotspot: no	MutationAssessor: impact: low, score: 1.445;SIFT: impact: tolerated, score: 0.06;Polyphen-2: impact: benign, score: 0.006	Missense_Mutation	SNP	diploid	1	.	.	.	3	142269086	142269086	T	C	3:g.142269086T>C	ENST00000350721.4:c.2864A>G	0.13		23	152		162	153	14/47
Lung Squamous Cell Carcinoma (TCGA, PanCancer Atlas)	TCGA-39-5039-01	Lung Squamous Cell Carcinoma	A916P	OncoKB: Unknown, level NA;CIViC: NA;MyCancerGenome: not present;CancerHotspot: no;3DHotspot: no	MutationAssessor: impact: low, score: 1.67;SIFT: impact: deleterious, score: 0.02;Polyphen-2: impact: possibly_damaging, score: 0.543	Missense_Mutation	SNP	diploid	1	.	.	.	3	142272128	142272128	C	G	3:g.142272128C>G	ENST00000350721.4:c.2746G>C	0.08		8	92		116	153	13/47
Lung Squamous Cell Carcinoma (TCGA, PanCancer Atlas)	TCGA-66-2785-01	Lung Squamous Cell Carcinoma	D1687H	OncoKB: Unknown, level NA;CIViC: NA;MyCancerGenome: not present;CancerHotspot: no;3DHotspot: no	MutationAssessor: impact: medium, score: 3.27;SIFT: impact: deleterious, score: 0;Polyphen-2: impact: probably_damaging, score: 0.999	Missense_Mutation	SNP	gain	1	.	.	.	3	142224118	142224118	C	G	3:g.142224118C>G	ENST00000350721.4:c.5059G>C	0.28		164	425		512	1028	29/47
Esophageal Adenocarcinoma (TCGA, PanCancer Atlas)	TCGA-IG-A3Y9-01	Esophageal Squamous Cell Carcinoma	D1687H	OncoKB: Unknown, level NA;CIViC: NA;MyCancerGenome: not present;CancerHotspot: no;3DHotspot: no	MutationAssessor: impact: medium, score: 3.27;SIFT: impact: deleterious, score: 0;Polyphen-2: impact: probably_damaging, score: 0.999	Missense_Mutation	SNP	gain	1	.	.	.	3	142224118	142224118	C	G	3:g.142224118C>G	ENST00000350721.4:c.5059G>C	0.08		3	36		29	197	29/47
Prostate Adenocarcinoma (TCGA, PanCancer Atlas)	TCGA-V1-A8WL-01	Prostate Adenocarcinoma	R336W	OncoKB: Unknown, level NA;CIViC: NA;MyCancerGenome: not present;CancerHotspot: no;3DHotspot: no	MutationAssessor: impact: low, score: 1.39;SIFT: impact: tolerated_low_confidence, score: 0.19;Polyphen-2: impact: benign, score: 0	Missense_Mutation	SNP	diploid	2	.	.	.	3	142281238	142281238	G	A	3:g.142281238G>A	ENST00000350721.4:c.1006C>T	0.05		4	80		45	25	4/47
Colorectal Adenocarcinoma (TCGA, PanCancer Atlas)	TCGA-AA-3864-01	Colon Adenocarcinoma	R336W	OncoKB: Unknown, level NA;CIViC: NA;MyCancerGenome: not present;CancerHotspot: no;3DHotspot: no	MutationAssessor: impact: low, score: 1.39;SIFT: impact: tolerated_low_confidence, score: 0.19;Polyphen-2: impact: benign, score: 0	Missense_Mutation	SNP	diploid	2	.	.	.	3	142281238	142281238	G	A	3:g.142281238G>A	ENST00000350721.4:c.1006C>T	0.31		37	84		19	2443	4/47
Colon Cancer (CPTAC-2 Prospective, Cell 2019)	11CO031	Colon Adenocarcinoma	R336W	OncoKB: Unknown, level NA;CIViC: NA;MyCancerGenome: not present;CancerHotspot: no;3DHotspot: no	MutationAssessor: impact: low, score: 1.39;SIFT: impact: tolerated_low_confidence, score: 0.19;Polyphen-2: impact: benign, score: 0	Missense_Mutation	SNP	deepdel	2	NA	NA	NA	3	142281238	142281238	G	A	3:g.142281238G>A	ENST00000350721.4:c.1006C>T							960	4/47
Skin Cutaneous Melanoma (TCGA, PanCancer Atlas)	TCGA-FW-A3R5-06	Cutaneous Melanoma	D2118N	OncoKB: Unknown, level NA;CIViC: NA;MyCancerGenome: not present;CancerHotspot: no;3DHotspot: no	MutationAssessor: impact: low, score: 1.445;SIFT: impact: tolerated, score: 0.16;Polyphen-2: impact: benign, score: 0.093	Missense_Mutation	SNP	diploid	1	.	.	.	3	142188379	142188379	C	T	3:g.142188379C>T	ENST00000350721.4:c.6352G>A	0.26		33	92		57	15825	38/47
Colorectal Adenocarcinoma (DFCI, Cell Reports 2016)	coadread_dfci_2016_2624	Colorectal Adenocarcinoma	D2118N	OncoKB: Unknown, level NA;CIViC: NA;MyCancerGenome: not present;CancerHotspot: no;3DHotspot: no	MutationAssessor: impact: low, score: 1.445;SIFT: impact: tolerated, score: 0.16;Polyphen-2: impact: benign, score: 0.093	Missense_Mutation	SNP		1	NA	NA	dfci.harvard.edu	3	142188379	142188379	C	T	3:g.142188379C>T	ENST00000350721.4:c.6352G>A							1413	38/47
MSK-IMPACT Clinical Sequencing Cohort (MSKCC, Nat Med 2017)	P-0000083-T01-IM3	Bladder Urothelial Carcinoma	R2089P	OncoKB: Unknown, level NA;CIViC: NA;MyCancerGenome: not present;CancerHotspot: no;3DHotspot: no	MutationAssessor: impact: medium, score: 3.07;SIFT: impact: deleterious, score: 0;Polyphen-2: impact: probably_damaging, score: 0.989	Missense_Mutation	SNP	diploid		NA	NA	NA	3	142188981	142188981	C	G	3:g.142188981C>G	ENST00000350721.4:c.6266G>C	0.20		182	732			116	37/47
Lung Squamous Cell Carcinoma (TCGA, PanCancer Atlas)	TCGA-33-AASL-01	Lung Squamous Cell Carcinoma	M2401V	OncoKB: Unknown, level NA;CIViC: NA;MyCancerGenome: not present;CancerHotspot: no;3DHotspot: no	MutationAssessor: impact: neutral, score: -0.185;SIFT: impact: tolerated, score: 0.3;Polyphen-2: impact: benign, score: 0.007	Missense_Mutation	SNP	amp		.	.	.	3	142178217	142178217	T	C	3:g.142178217T>C	ENST00000350721.4:c.7201A>G	0.09		8	77		61	275	43/47
Lung Squamous Cell Carcinoma (TCGA, PanCancer Atlas)	TCGA-43-8118-01	Lung Squamous Cell Carcinoma	D1389N	OncoKB: Unknown, level NA;CIViC: NA;MyCancerGenome: not present;CancerHotspot: no;3DHotspot: no	MutationAssessor: impact: medium, score: 2.52;SIFT: impact: deleterious, score: 0.01;Polyphen-2: impact: probably_damaging, score: 0.999	Missense_Mutation	SNP	amp		.	.	.	3	142241671	142241671	C	T	3:g.142241671C>T	ENST00000350721.4:c.4165G>A	0.05		7	142		65	565	23/47
Lung Adenocarcinoma (TCGA, PanCancer Atlas)	TCGA-44-7667-01	Lung Adenocarcinoma	K918E	OncoKB: Unknown, level NA;CIViC: NA;MyCancerGenome: not present;CancerHotspot: no;3DHotspot: no	MutationAssessor: impact: low, score: 1.735;SIFT: impact: deleterious, score: 0.01;Polyphen-2: impact: possibly_damaging, score: 0.734	Missense_Mutation	SNP	diploid	1	.	.	.	3	142272122	142272122	T	C	3:g.142272122T>C	ENST00000350721.4:c.2752A>G	0.15		9	52		88	431	13/47
Lung Adenocarcinoma (TCGA, PanCancer Atlas)	TCGA-49-AARO-01	Lung Adenocarcinoma	A879S	OncoKB: Unknown, level NA;CIViC: NA;MyCancerGenome: not present;CancerHotspot: no;3DHotspot: no	MutationAssessor: impact: low, score: 1.845;SIFT: impact: tolerated, score: 0.07;Polyphen-2: impact: possibly_damaging, score: 0.76	Missense_Mutation	SNP	diploid		.	.	.	3	142272239	142272239	C	A	3:g.142272239C>A	ENST00000350721.4:c.2635G>T	0.14		3	19		36	540	13/47
Lung Adenocarcinoma (TCGA, PanCancer Atlas)	TCGA-55-A4DF-01	Lung Adenocarcinoma	D2231H	OncoKB: Unknown, level NA;CIViC: NA;MyCancerGenome: not present;CancerHotspot: no;3DHotspot: no	MutationAssessor: impact: medium, score: 2.34;SIFT: impact: deleterious, score: 0.02;Polyphen-2: impact: possibly_damaging, score: 0.77	Missense_Mutation	SNP	gain		.	.	.	3	142185372	142185372	C	G	3:g.142185372C>G	ENST00000350721.4:c.6691G>C	0.08		6	70		29	678	40/47
Lung Squamous Cell Carcinoma (TCGA, PanCancer Atlas)	TCGA-56-8628-01	Lung Squamous Cell Carcinoma	S621R	OncoKB: Unknown, level NA;CIViC: NA;MyCancerGenome: not present;CancerHotspot: no;3DHotspot: no	MutationAssessor: impact: medium, score: 2.095;SIFT: impact: deleterious, score: 0;Polyphen-2: impact: possibly_damaging, score: 0.855	Missense_Mutation	SNP	gain		.	.	.	3	142277488	142277488	G	T	3:g.142277488G>T	ENST00000350721.4:c.1863C>A	0.15		69	394		359	383	8/47
Lung Squamous Cell Carcinoma (TCGA, PanCancer Atlas)	TCGA-63-A5MW-01	Lung Squamous Cell Carcinoma	P429L	OncoKB: Unknown, level NA;CIViC: NA;MyCancerGenome: not present;CancerHotspot: no;3DHotspot: no	MutationAssessor: impact: low, score: 1.61;SIFT: impact: tolerated_low_confidence, score: 0.19;Polyphen-2: impact: benign, score: 0.058	Missense_Mutation	SNP	gain		.	.	.	3	142280148	142280148	G	A	3:g.142280148G>A	ENST00000350721.4:c.1286C>T	0.15		23	132		65	426	5/47
MSK-IMPACT Clinical Sequencing Cohort (MSKCC, Nat Med 2017)	P-0005744-T01-IM5	High-Grade Serous Ovarian Cancer	G2000C	OncoKB: Unknown, level NA;CIViC: NA;MyCancerGenome: not present;CancerHotspot: no;3DHotspot: no	MutationAssessor: impact: medium, score: 2.25;SIFT: impact: deleterious, score: 0.01;Polyphen-2: impact: probably_damaging, score: 0.975	Missense_Mutation	SNP	diploid		NA	NA	NA	3	142212054	142212054	C	A	3:g.142212054C>A	ENST00000350721.4:c.5998G>T	0.09		53	517			3	35/47
Lung Squamous Cell Carcinoma (TCGA, PanCancer Atlas)	TCGA-77-8140-01	Lung Squamous Cell Carcinoma	G2000C	OncoKB: Unknown, level NA;CIViC: NA;MyCancerGenome: not present;CancerHotspot: no;3DHotspot: no	MutationAssessor: impact: medium, score: 2.25;SIFT: impact: deleterious, score: 0.01;Polyphen-2: impact: probably_damaging, score: 0.975	Missense_Mutation	SNP	gain		.	.	.	3	142212054	142212054	C	A	3:g.142212054C>A	ENST00000350721.4:c.5998G>T	0.15		14	78		64	340	35/47
Lung Squamous Cell Carcinoma (TCGA, PanCancer Atlas)	TCGA-77-A5G3-01	Lung Squamous Cell Carcinoma	L1744F	OncoKB: Unknown, level NA;CIViC: NA;MyCancerGenome: not present;CancerHotspot: no;3DHotspot: no	MutationAssessor: impact: medium, score: 2.44;SIFT: impact: deleterious, score: 0.02;Polyphen-2: impact: probably_damaging, score: 0.991	Missense_Mutation	SNP	gain		.	.	.	3	142222260	142222260	T	A	3:g.142222260T>A	ENST00000350721.4:c.5232A>T	0.35		19	36		38	549	30/47
Lung Squamous Cell Carcinoma (TCGA, PanCancer Atlas)	TCGA-77-A5G3-01	Lung Squamous Cell Carcinoma	E1708G	OncoKB: Unknown, level NA;CIViC: NA;MyCancerGenome: not present;CancerHotspot: no;3DHotspot: no	MutationAssessor: impact: medium, score: 2.745;SIFT: impact: deleterious, score: 0.03;Polyphen-2: impact: probably_damaging, score: 0.94	Missense_Mutation	SNP	gain		.	.	.	3	142224054	142224054	T	C	3:g.142224054T>C	ENST00000350721.4:c.5123A>G	0.09		18	184		191	549	29/47
Lung Squamous Cell Carcinoma (TCGA, PanCancer Atlas)	TCGA-85-8049-01	Lung Squamous Cell Carcinoma	H737P	OncoKB: Unknown, level NA;CIViC: NA;MyCancerGenome: not present;CancerHotspot: no;3DHotspot: no	MutationAssessor: impact: neutral, score: 0;SIFT: impact: tolerated, score: 0.36;Polyphen-2: impact: benign, score: 0	Missense_Mutation	SNP	gain		.	.	.	3	142274850	142274850	T	G	3:g.142274850T>G	ENST00000350721.4:c.2210A>C	0.08		34	391		45	196	10/47
Lung Squamous Cell Carcinoma (TCGA, PanCancer Atlas)	TCGA-85-A4CL-01	Lung Squamous Cell Carcinoma	D1365Y	OncoKB: Unknown, level NA;CIViC: NA;MyCancerGenome: not present;CancerHotspot: no;3DHotspot: no	MutationAssessor: impact: medium, score: 3.115;SIFT: impact: deleterious, score: 0;Polyphen-2: impact: probably_damaging, score: 0.999	Missense_Mutation	SNP	gain		.	.	.	3	142242894	142242894	C	A	3:g.142242894C>A	ENST00000350721.4:c.4093G>T	0.18		24	107		85	682	22/47
Lung Adenocarcinoma (TCGA, PanCancer Atlas)	TCGA-86-8672-01	Lung Adenocarcinoma	H891P	OncoKB: Unknown, level NA;CIViC: NA;MyCancerGenome: not present;CancerHotspot: no;3DHotspot: no	MutationAssessor: impact: low, score: 1.59;SIFT: impact: tolerated, score: 0.09;Polyphen-2: impact: possibly_damaging, score: 0.593	Missense_Mutation	SNP	diploid		.	.	.	3	142272202	142272202	T	G	3:g.142272202T>G	ENST00000350721.4:c.2672A>C	0.34		27	52		93	263	13/47
Lung Squamous Cell Carcinoma (TCGA, PanCancer Atlas)	TCGA-90-A4ED-01	Lung Squamous Cell Carcinoma	S524F	OncoKB: Unknown, level NA;CIViC: NA;MyCancerGenome: not present;CancerHotspot: no;3DHotspot: no	MutationAssessor: impact: low, score: 0.895;SIFT: impact: tolerated_low_confidence, score: 0.7;Polyphen-2: impact: benign, score: 0.005	Missense_Mutation	SNP	shallowdel		.	.	.	3	142278254	142278254	G	A	3:g.142278254G>A	ENST00000350721.4:c.1571C>T	0.22		12	42		45	1591	7/47
Lung Adenocarcinoma (TCGA, PanCancer Atlas)	TCGA-NJ-A55O-01	Lung Adenocarcinoma	A1350D	OncoKB: Unknown, level NA;CIViC: NA;MyCancerGenome: not present;CancerHotspot: no;3DHotspot: no	MutationAssessor: impact: medium, score: 2.34;SIFT: impact: deleterious, score: 0.01;Polyphen-2: impact: possibly_damaging, score: 0.891	Missense_Mutation	SNP	shallowdel		.	.	.	3	142242938	142242938	G	T	3:g.142242938G>T	ENST00000350721.4:c.4049C>A	0.09		11	107		110	124	22/47
MSK-IMPACT Clinical Sequencing Cohort (MSKCC, Nat Med 2017)	P-0000396-T01-IM3	Oropharynx Squamous Cell Carcinoma	G720D	OncoKB: Unknown, level NA;CIViC: NA;MyCancerGenome: not present;CancerHotspot: no;3DHotspot: no	MutationAssessor: impact: low, score: 1.59;SIFT: impact: tolerated, score: 0.16;Polyphen-2: impact: benign, score: 0.003	Missense_Mutation	SNP	diploid		NA	NA	NA	3	142274901	142274901	C	T	3:g.142274901C>T	ENST00000350721.4:c.2159G>A	0.36		350	626			9	10/47
MSK-IMPACT Clinical Sequencing Cohort (MSKCC, Nat Med 2017)	P-0004259-T01-IM5	Anaplastic Astrocytoma	G720D	OncoKB: Unknown, level NA;CIViC: NA;MyCancerGenome: not present;CancerHotspot: no;3DHotspot: no	MutationAssessor: impact: low, score: 1.59;SIFT: impact: tolerated, score: 0.16;Polyphen-2: impact: benign, score: 0.003	Missense_Mutation	SNP	diploid		NA	NA	NA	3	142274901	142274901	C	T	3:g.142274901C>T	ENST00000350721.4:c.2159G>A	0.10		54	473			6	10/47
MSK-IMPACT Clinical Sequencing Cohort (MSKCC, Nat Med 2017)	P-0000582-T01-IM3	Cutaneous Squamous Cell Carcinoma	E478K	OncoKB: Unknown, level NA;CIViC: NA;MyCancerGenome: not present;CancerHotspot: no;3DHotspot: no	MutationAssessor: impact: medium, score: 1.995;SIFT: impact: tolerated_low_confidence, score: 0.26;Polyphen-2: impact: benign, score: 0.036	Missense_Mutation	SNP	diploid		NA	NA	NA	3	142279214	142279214	C	T	3:g.142279214C>T	ENST00000350721.4:c.1432G>A	0.51		458	443			59	6/47
MSK-IMPACT Clinical Sequencing Cohort (MSKCC, Nat Med 2017)	P-0000919-T01-IM3	Cutaneous Squamous Cell Carcinoma	P1530S	OncoKB: Unknown, level NA;CIViC: NA;MyCancerGenome: not present;CancerHotspot: no;3DHotspot: no	MutationAssessor: impact: medium, score: 2.75;SIFT: impact: deleterious, score: 0;Polyphen-2: impact: probably_damaging, score: 0.999	Missense_Mutation	SNP	diploid		NA	NA	NA	3	142232396	142232396	G	A	3:g.142232396G>A	ENST00000350721.4:c.4588C>T	0.13		88	596			44	26/47
MSK-IMPACT Clinical Sequencing Cohort (MSKCC, Nat Med 2017)	P-0001557-T01-IM3	Larynx Squamous Cell Carcinoma	G1129D	OncoKB: Unknown, level NA;CIViC: NA;MyCancerGenome: not present;CancerHotspot: no;3DHotspot: no	MutationAssessor: impact: medium, score: 2.485;SIFT: impact: deleterious, score: 0;Polyphen-2: impact: probably_damaging, score: 0.998	Missense_Mutation	SNP	diploid		NA	NA	NA	3	142261571	142261571	C	T	3:g.142261571C>T	ENST00000350721.4:c.3386G>A	0.30		280	648			12	17/47
MSK-IMPACT Clinical Sequencing Cohort (MSKCC, Nat Med 2017)	P-0003080-T01-IM5	Head and Neck Squamous Cell Carcinoma of Unknown Primary	R635Q	OncoKB: Unknown, level NA;CIViC: NA;MyCancerGenome: not present;CancerHotspot: no;3DHotspot: no	MutationAssessor: impact: neutral, score: 0.255;SIFT: impact: tolerated, score: 0.65;Polyphen-2: impact: benign, score: 0	Missense_Mutation	SNP	diploid		NA	NA	NA	3	142275399	142275399	C	T	3:g.142275399C>T	ENST00000350721.4:c.1904G>A	0.09		59	631			9	9/47
Adenoid Cystic Carcinoma (MGH, Nat Gen 2016)	ACCX2	Adenoid Cystic Carcinoma	R635Q	OncoKB: Unknown, level NA;CIViC: NA;MyCancerGenome: not present;CancerHotspot: no;3DHotspot: no	MutationAssessor: impact: neutral, score: 0.255;SIFT: impact: tolerated, score: 0.65;Polyphen-2: impact: benign, score: 0	Missense_Mutation	SNP			Somatic	Unknown	MGH	3	142275399	142275399	C	T	3:g.142275399C>T	ENST00000350721.4:c.1904G>A							136	9/47
MSK-IMPACT Clinical Sequencing Cohort (MSKCC, Nat Med 2017)	P-0003711-T01-IM5	Oropharynx Squamous Cell Carcinoma	G1342V	OncoKB: Unknown, level NA;CIViC: NA;MyCancerGenome: not present;CancerHotspot: no;3DHotspot: no	MutationAssessor: impact: medium, score: 2.85;SIFT: impact: deleterious, score: 0;Polyphen-2: impact: probably_damaging, score: 0.98	Missense_Mutation	SNP	diploid		NA	NA	NA	3	142242962	142242962	C	A	3:g.142242962C>A	ENST00000350721.4:c.4025G>T	0.17		130	653			7	22/47
MSK-IMPACT Clinical Sequencing Cohort (MSKCC, Nat Med 2017)	P-0004055-T01-IM5	Salivary Duct Carcinoma	R2112H	OncoKB: Unknown, level NA;CIViC: NA;MyCancerGenome: not present;CancerHotspot: no;3DHotspot: no	MutationAssessor: impact: medium, score: 2.28;SIFT: impact: tolerated, score: 0.05;Polyphen-2: impact: possibly_damaging, score: 0.899	Missense_Mutation	SNP	diploid		NA	NA	NA	3	142188396	142188396	C	T	3:g.142188396C>T	ENST00000350721.4:c.6335G>A	0.20		47	190			11	38/47
Basal Cell Carcinoma (UNIGE, Nat Genet 2016)	5-ST010-T1	Skin Cancer, Non-Melanoma	S1583F	OncoKB: Unknown, level NA;CIViC: NA;MyCancerGenome: not present;CancerHotspot: no;3DHotspot: no	MutationAssessor: impact: medium, score: 2.38;SIFT: impact: deleterious, score: 0;Polyphen-2: impact: benign, score: 0.309	Missense_Mutation	SNP		1	NA	NA	NA	3	142231206	142231206	G	A	3:g.142231206G>A	ENST00000350721.4:c.4748C>T	0.19		5	21			125	27/47
Metastatic Melanoma (MSKCC, JCO Precis Oncol 2017)	DS-vem-066-T	Cutaneous Melanoma	S1583F	OncoKB: Unknown, level NA;CIViC: NA;MyCancerGenome: not present;CancerHotspot: no;3DHotspot: no	MutationAssessor: impact: medium, score: 2.38;SIFT: impact: deleterious, score: 0;Polyphen-2: impact: benign, score: 0.309	Missense_Mutation	SNP		1	NA	NA	BergerLab	3	142231206	142231206	G	A	3:g.142231206G>A	ENST00000350721.4:c.4748C>T							43	27/47
Skin Cutaneous Melanoma (TCGA, PanCancer Atlas)	TCGA-EE-A29G-06	Cutaneous Melanoma	S1583F	OncoKB: Unknown, level NA;CIViC: NA;MyCancerGenome: not present;CancerHotspot: no;3DHotspot: no	MutationAssessor: impact: medium, score: 2.38;SIFT: impact: deleterious, score: 0;Polyphen-2: impact: benign, score: 0.309	Missense_Mutation	SNP	shallowdel	1	.	.	.	3	142231206	142231206	G	A	3:g.142231206G>A	ENST00000350721.4:c.4748C>T	0.14		18	109		115	680	27/47
Breast Invasive Carcinoma (TCGA, PanCancer Atlas)	TCGA-A8-A09Z-01	Breast Invasive Lobular Carcinoma	A2134S	OncoKB: Unknown, level NA;CIViC: NA;MyCancerGenome: not present;CancerHotspot: no;3DHotspot: no	MutationAssessor: impact: low, score: 0.825;SIFT: impact: tolerated, score: 0.12;Polyphen-2: impact: benign, score: 0.021	Missense_Mutation	SNP	diploid	1	.	.	.	3	142188331	142188331	C	A	3:g.142188331C>A	ENST00000350721.4:c.6400G>T	0.43		113	152		295	1097	38/47
Breast Invasive Carcinoma (TCGA, PanCancer Atlas)	TCGA-AC-A23H-01	Breast Invasive Ductal Carcinoma	S749C	OncoKB: Unknown, level NA;CIViC: NA;MyCancerGenome: not present;CancerHotspot: no;3DHotspot: no	MutationAssessor: impact: neutral, score: 0.345;SIFT: impact: tolerated, score: 0.11;Polyphen-2: impact: benign, score: 0.001	Missense_Mutation	SNP	gain	1	.	.	.	3	142274814	142274814	G	C	3:g.142274814G>C	ENST00000350721.4:c.2246C>G	0.16		20	104		98	4260	10/47
Breast Invasive Carcinoma (TCGA, PanCancer Atlas)	TCGA-C8-A1HJ-01	Breast Invasive Ductal Carcinoma	M76L	OncoKB: Unknown, level NA;CIViC: NA;MyCancerGenome: not present;CancerHotspot: no;3DHotspot: no	MutationAssessor: impact: low, score: 1.67;SIFT: impact: tolerated_low_confidence, score: 0.05;Polyphen-2: impact: benign, score: 0.01	Missense_Mutation	SNP	gain	1	.	.	.	3	142285029	142285029	T	G	3:g.142285029T>G	ENST00000350721.4:c.226A>C	0.19		15	66		28	96	3/47
Breast Invasive Carcinoma (TCGA, PanCancer Atlas)	TCGA-E2-A1IN-01	Breast Invasive Ductal Carcinoma	E1061K	OncoKB: Unknown, level NA;CIViC: NA;MyCancerGenome: not present;CancerHotspot: no;3DHotspot: no	MutationAssessor: impact: neutral, score: 0.695;SIFT: impact: deleterious, score: 0.04;Polyphen-2: impact: possibly_damaging, score: 0.775	Missense_Mutation	SNP	diploid	1	.	.	.	3	142266743	142266743	C	T	3:g.142266743C>T	ENST00000350721.4:c.3181G>A	0.16		16	82		99	162	16/47
Breast Invasive Carcinoma (TCGA, PanCancer Atlas)	TCGA-E9-A243-01	Breast Invasive Ductal Carcinoma	D699V	OncoKB: Unknown, level NA;CIViC: NA;MyCancerGenome: not present;CancerHotspot: no;3DHotspot: no	MutationAssessor: impact: low, score: 0.895;SIFT: impact: tolerated, score: 0.17;Polyphen-2: impact: benign, score: 0.057	Missense_Mutation	SNP	diploid	1	.	.	.	3	142274964	142274964	T	A	3:g.142274964T>A	ENST00000350721.4:c.2096A>T	0.17		11	52		65	64	10/47
MSK-IMPACT Clinical Sequencing Cohort (MSKCC, Nat Med 2017)	P-0000657-T01-IM3	Glioblastoma Multiforme	T1469A	OncoKB: Unknown, level NA;CIViC: NA;MyCancerGenome: not present;CancerHotspot: no;3DHotspot: no	MutationAssessor: impact: neutral, score: 0.14;SIFT: impact: tolerated, score: 0.51;Polyphen-2: impact: benign, score: 0.001	Missense_Mutation	SNP	diploid		NA	NA	NA	3	142234335	142234335	T	C	3:g.142234335T>C	ENST00000350721.4:c.4405A>G	0.47		384	441			20	25/47
Breast Cancer (METABRIC, Nature 2012 & Nat Commun 2016)	MB-2765	Breast Invasive Ductal Carcinoma	T1469A	OncoKB: Unknown, level NA;CIViC: NA;MyCancerGenome: not present;CancerHotspot: no;3DHotspot: no	MutationAssessor: impact: neutral, score: 0.14;SIFT: impact: tolerated, score: 0.51;Polyphen-2: impact: benign, score: 0.001	Missense_Mutation	SNP	diploid		NA	NA	METABRIC	3	142234335	142234335	T	C	3:g.142234335T>C	ENST00000350721.4:c.4405A>G							2	25/47
Breast Cancer (METABRIC, Nature 2012 & Nat Commun 2016)	MB-2821	Metaplastic Breast Cancer	T1469A	OncoKB: Unknown, level NA;CIViC: NA;MyCancerGenome: not present;CancerHotspot: no;3DHotspot: no	MutationAssessor: impact: neutral, score: 0.14;SIFT: impact: tolerated, score: 0.51;Polyphen-2: impact: benign, score: 0.001	Missense_Mutation	SNP	shallowdel		NA	NA	METABRIC	3	142234335	142234335	T	C	3:g.142234335T>C	ENST00000350721.4:c.4405A>G							6	25/47
Breast Cancer (METABRIC, Nature 2012 & Nat Commun 2016)	MB-3298	Breast Invasive Ductal Carcinoma	T1469A	OncoKB: Unknown, level NA;CIViC: NA;MyCancerGenome: not present;CancerHotspot: no;3DHotspot: no	MutationAssessor: impact: neutral, score: 0.14;SIFT: impact: tolerated, score: 0.51;Polyphen-2: impact: benign, score: 0.001	Missense_Mutation	SNP	diploid		NA	NA	METABRIC	3	142234335	142234335	T	C	3:g.142234335T>C	ENST00000350721.4:c.4405A>G							6	25/47
MSK-IMPACT Clinical Sequencing Cohort (MSKCC, Nat Med 2017)	P-0011144-T01-IM5	Colon Adenocarcinoma	M82T	OncoKB: Unknown, level NA;CIViC: NA;MyCancerGenome: not present;CancerHotspot: no;3DHotspot: no	MutationAssessor: impact: low, score: 1.7;SIFT: impact: deleterious_low_confidence, score: 0;Polyphen-2: impact: benign, score: 0.165	Missense_Mutation	SNP	diploid		NA	NA	NA	3	142285010	142285010	A	G	3:g.142285010A>G	ENST00000350721.4:c.245T>C	0.09		87	859			5	3/47
Breast Cancer (METABRIC, Nature 2012 & Nat Commun 2016)	MB-3001	Breast Invasive Ductal Carcinoma	M82T	OncoKB: Unknown, level NA;CIViC: NA;MyCancerGenome: not present;CancerHotspot: no;3DHotspot: no	MutationAssessor: impact: low, score: 1.7;SIFT: impact: deleterious_low_confidence, score: 0;Polyphen-2: impact: benign, score: 0.165	Missense_Mutation	SNP	diploid		NA	NA	METABRIC	3	142285010	142285010	A	G	3:g.142285010A>G	ENST00000350721.4:c.245T>C							7	3/47
Uterine Corpus Endometrial Carcinoma (TCGA, PanCancer Atlas)	TCGA-EO-A3B0-01	Uterine Endometrioid Carcinoma	S436L	OncoKB: Unknown, level NA;CIViC: NA;MyCancerGenome: not present;CancerHotspot: no;3DHotspot: no	MutationAssessor: impact: neutral, score: 0.29;SIFT: impact: tolerated_low_confidence, score: 0.35;Polyphen-2: impact: benign, score: 0	Missense_Mutation	SNP	diploid		.	.	.	3	142280127	142280127	G	A	3:g.142280127G>A	ENST00000350721.4:c.1307C>T	0.51		27	26		44	10909	5/47
Breast Cancer (METABRIC, Nature 2012 & Nat Commun 2016)	MB-3576	Breast Mixed Ductal and Lobular Carcinoma	S436L	OncoKB: Unknown, level NA;CIViC: NA;MyCancerGenome: not present;CancerHotspot: no;3DHotspot: no	MutationAssessor: impact: neutral, score: 0.29;SIFT: impact: tolerated_low_confidence, score: 0.35;Polyphen-2: impact: benign, score: 0	Missense_Mutation	SNP	diploid		NA	NA	METABRIC	3	142280127	142280127	G	A	3:g.142280127G>A	ENST00000350721.4:c.1307C>T							8	5/47
MSK-IMPACT Clinical Sequencing Cohort (MSKCC, Nat Med 2017)	P-0004602-T01-IM5	Colorectal Adenocarcinoma	R2459C	OncoKB: Unknown, level NA;CIViC: NA;MyCancerGenome: not present;CancerHotspot: no;3DHotspot: no	MutationAssessor: impact: medium, score: 3.46;SIFT: impact: deleterious, score: 0;Polyphen-2: impact: probably_damaging, score: 0.99	Missense_Mutation	SNP	diploid	2	NA	NA	NA	3	142177928	142177928	G	A	3:g.142177928G>A	ENST00000350721.4:c.7375C>T	0.09		38	398			45	44/47
Breast Cancer (METABRIC, Nature 2012 & Nat Commun 2016)	MB-4792	Breast Invasive Ductal Carcinoma	R2459C	OncoKB: Unknown, level NA;CIViC: NA;MyCancerGenome: not present;CancerHotspot: no;3DHotspot: no	MutationAssessor: impact: medium, score: 3.46;SIFT: impact: deleterious, score: 0;Polyphen-2: impact: probably_damaging, score: 0.99	Missense_Mutation	SNP	gain	2	NA	NA	METABRIC	3	142177928	142177928	G	A	3:g.142177928G>A	ENST00000350721.4:c.7375C>T							6	44/47
Bladder Urothelial Carcinoma (TCGA, PanCancer Atlas)	TCGA-ZF-A9RL-01	Bladder Urothelial Carcinoma	I1753V	OncoKB: Unknown, level NA;CIViC: NA;MyCancerGenome: not present;CancerHotspot: no;3DHotspot: no	MutationAssessor: impact: low, score: 1.28;SIFT: impact: tolerated, score: 0.1;Polyphen-2: impact: possibly_damaging, score: 0.477	Missense_Mutation	SNP	diploid		.	.	.	3	142222235	142222235	T	C	3:g.142222235T>C	ENST00000350721.4:c.5257A>G	0.53		103	91		177	315	30/47
Breast Cancer (METABRIC, Nature 2012 & Nat Commun 2016)	MB-5605	Breast Invasive Ductal Carcinoma	I1753V	OncoKB: Unknown, level NA;CIViC: NA;MyCancerGenome: not present;CancerHotspot: no;3DHotspot: no	MutationAssessor: impact: low, score: 1.28;SIFT: impact: tolerated, score: 0.1;Polyphen-2: impact: possibly_damaging, score: 0.477	Missense_Mutation	SNP	diploid		NA	NA	METABRIC	3	142222235	142222235	T	C	3:g.142222235T>C	ENST00000350721.4:c.5257A>G							4	30/47
Breast Cancer (METABRIC, Nature 2012 & Nat Commun 2016)	MB-6113	Breast Invasive Ductal Carcinoma	I1753V	OncoKB: Unknown, level NA;CIViC: NA;MyCancerGenome: not present;CancerHotspot: no;3DHotspot: no	MutationAssessor: impact: low, score: 1.28;SIFT: impact: tolerated, score: 0.1;Polyphen-2: impact: possibly_damaging, score: 0.477	Missense_Mutation	SNP	diploid		NA	NA	METABRIC	3	142222235	142222235	T	C	3:g.142222235T>C	ENST00000350721.4:c.5257A>G							4	30/47
Uterine Corpus Endometrial Carcinoma (TCGA, PanCancer Atlas)	TCGA-E6-A1LX-01	Uterine Endometrioid Carcinoma	K483N	OncoKB: Unknown, level NA;CIViC: NA;MyCancerGenome: not present;CancerHotspot: no;3DHotspot: no	MutationAssessor: impact: low, score: 1.61;SIFT: impact: tolerated_low_confidence, score: 0.42;Polyphen-2: impact: benign, score: 0	Missense_Mutation	SNP	diploid		.	.	.	3	142279197	142279197	C	A	3:g.142279197C>A	ENST00000350721.4:c.1449G>T	0.18		7	32		39	12691	6/47
Breast Cancer (METABRIC, Nature 2012 & Nat Commun 2016)	MB-7092	Breast Mixed Ductal and Lobular Carcinoma	K483N	OncoKB: Unknown, level NA;CIViC: NA;MyCancerGenome: not present;CancerHotspot: no;3DHotspot: no	MutationAssessor: impact: low, score: 1.61;SIFT: impact: tolerated_low_confidence, score: 0.42;Polyphen-2: impact: benign, score: 0	Missense_Mutation	SNP	diploid		NA	NA	METABRIC	3	142279197	142279197	C	A	3:g.142279197C>A	ENST00000350721.4:c.1449G>T							10	6/47
Diffuse Large B-Cell Lymphoma (Duke, Cell 2017)	DLBCL_DUKE_2758	Diffuse Large B-Cell Lymphoma, NOS	R2606Q	OncoKB: Unknown, level NA;CIViC: NA;MyCancerGenome: not present;CancerHotspot: no;3DHotspot: no	MutationAssessor: impact: medium, score: 2.14;SIFT: NA;Polyphen-2: NA	Missense_Mutation	SNP			NA	NA	Duke University	3	142168389	142168389	C	T	3:g.142168389C>T	ENST00000350721.4:c.7817G>A							2	47/47
Diffuse Large B-Cell Lymphoma (Duke, Cell 2017)	DLBCL_DUKE_3489	Diffuse Large B-Cell Lymphoma, NOS	R2606Q	OncoKB: Unknown, level NA;CIViC: NA;MyCancerGenome: not present;CancerHotspot: no;3DHotspot: no	MutationAssessor: impact: medium, score: 2.14;SIFT: NA;Polyphen-2: NA	Missense_Mutation	SNP			NA	NA	Duke University	3	142168389	142168389	C	T	3:g.142168389C>T	ENST00000350721.4:c.7817G>A							9	47/47
Diffuse Large B-Cell Lymphoma (Duke, Cell 2017)	DLBCL_DUKE_3810	Diffuse Large B-Cell Lymphoma, NOS	R2606Q	OncoKB: Unknown, level NA;CIViC: NA;MyCancerGenome: not present;CancerHotspot: no;3DHotspot: no	MutationAssessor: impact: medium, score: 2.14;SIFT: NA;Polyphen-2: NA	Missense_Mutation	SNP			NA	NA	Duke University	3	142168389	142168389	C	T	3:g.142168389C>T	ENST00000350721.4:c.7817G>A							3	47/47
Breast Cancer (METABRIC, Nature 2012 & Nat Commun 2016)	MB-7258	Breast Invasive Ductal Carcinoma	R2606Q	OncoKB: Unknown, level NA;CIViC: NA;MyCancerGenome: not present;CancerHotspot: no;3DHotspot: no	MutationAssessor: impact: medium, score: 2.14;SIFT: NA;Polyphen-2: NA	Missense_Mutation	SNP	gain		NA	NA	METABRIC	3	142168389	142168389	C	T	3:g.142168389C>T	ENST00000350721.4:c.7817G>A							12	47/47
Bladder Urothelial Carcinoma (TCGA, PanCancer Atlas)	TCGA-XF-A9SM-01	Bladder Urothelial Carcinoma	E2257K	OncoKB: Unknown, level NA;CIViC: NA;MyCancerGenome: not present;CancerHotspot: no;3DHotspot: no	MutationAssessor: impact: low, score: 0.865;SIFT: impact: tolerated, score: 0.46;Polyphen-2: impact: benign, score: 0.018	Missense_Mutation	SNP	diploid		.	.	.	3	142185294	142185294	C	T	3:g.142185294C>T	ENST00000350721.4:c.6769G>A	0.12		6	45		44	218	40/47
Breast Cancer (METABRIC, Nature 2012 & Nat Commun 2016)	MTS-T1284	Breast Invasive Ductal Carcinoma	E2257K	OncoKB: Unknown, level NA;CIViC: NA;MyCancerGenome: not present;CancerHotspot: no;3DHotspot: no	MutationAssessor: impact: low, score: 0.865;SIFT: impact: tolerated, score: 0.46;Polyphen-2: impact: benign, score: 0.018	Missense_Mutation	SNP	diploid		NA	NA	METABRIC	3	142185294	142185294	C	T	3:g.142185294C>T	ENST00000350721.4:c.6769G>A							35	40/47
Thyroid Carcinoma (TCGA, PanCancer Atlas)	TCGA-BJ-A28S-01	Papillary Thyroid Cancer	L1013V	OncoKB: Unknown, level NA;CIViC: NA;MyCancerGenome: not present;CancerHotspot: no;3DHotspot: no	MutationAssessor: impact: neutral, score: 0.695;SIFT: impact: deleterious, score: 0.03;Polyphen-2: impact: benign, score: 0.018	Missense_Mutation	SNP	diploid	1	.	.	.	3	142268455	142268455	G	C	3:g.142268455G>C	ENST00000350721.4:c.3037C>G	0.33		28	56		37	18	15/47
MSK-IMPACT Clinical Sequencing Cohort (MSKCC, Nat Med 2017)	P-0004346-T01-IM5	Breast Invasive Lobular Carcinoma	H1039N	OncoKB: Unknown, level NA;CIViC: NA;MyCancerGenome: not present;CancerHotspot: no;3DHotspot: no	MutationAssessor: impact: neutral, score: 0.55;SIFT: impact: deleterious, score: 0;Polyphen-2: impact: possibly_damaging, score: 0.878	Missense_Mutation	SNP	diploid		NA	NA	NA	3	142268377	142268377	G	T	3:g.142268377G>T	ENST00000350721.4:c.3115C>A	0.19		42	184			10	15/47
Colorectal Adenocarcinoma (DFCI, Cell Reports 2016)	coadread_dfci_2016_2269	Colorectal Adenocarcinoma	H1039N	OncoKB: Unknown, level NA;CIViC: NA;MyCancerGenome: not present;CancerHotspot: no;3DHotspot: no	MutationAssessor: impact: neutral, score: 0.55;SIFT: impact: deleterious, score: 0;Polyphen-2: impact: possibly_damaging, score: 0.878	Missense_Mutation	SNP			NA	NA	dfci.harvard.edu	3	142268377	142268377	G	T	3:g.142268377G>T	ENST00000350721.4:c.3115C>A							4312	15/47
MSK-IMPACT Clinical Sequencing Cohort (MSKCC, Nat Med 2017)	P-0010275-T01-IM5	Rectal Adenocarcinoma	P1256H	OncoKB: Unknown, level NA;CIViC: NA;MyCancerGenome: not present;CancerHotspot: no;3DHotspot: no	MutationAssessor: impact: medium, score: 2.93;SIFT: impact: deleterious, score: 0;Polyphen-2: impact: probably_damaging, score: 0.999	Missense_Mutation	SNP	diploid		NA	NA	NA	3	142255002	142255002	G	T	3:g.142255002G>T	ENST00000350721.4:c.3767C>A	0.06		41	662			65	20/47
Colorectal Adenocarcinoma (DFCI, Cell Reports 2016)	coadread_dfci_2016_335135	Colorectal Adenocarcinoma	P1256H	OncoKB: Unknown, level NA;CIViC: NA;MyCancerGenome: not present;CancerHotspot: no;3DHotspot: no	MutationAssessor: impact: medium, score: 2.93;SIFT: impact: deleterious, score: 0;Polyphen-2: impact: probably_damaging, score: 0.999	Missense_Mutation	SNP			NA	NA	dfci.harvard.edu	3	142255002	142255002	G	T	3:g.142255002G>T	ENST00000350721.4:c.3767C>A							4117	20/47
MSK-IMPACT Clinical Sequencing Cohort (MSKCC, Nat Med 2017)	P-0005773-T02-IM5	Prostate Neuroendocrine Carcinoma	R2363Q	OncoKB: Unknown, level NA;CIViC: NA;MyCancerGenome: not present;CancerHotspot: no;3DHotspot: no	MutationAssessor: impact: low, score: 1.77;SIFT: impact: deleterious, score: 0;Polyphen-2: impact: probably_damaging, score: 0.98	Missense_Mutation	SNP	diploid	1	NA	NA	NA	3	142180886	142180886	C	T	3:g.142180886C>T	ENST00000350721.4:c.7088G>A	0.32		120	257			10	42/47
Diffuse Large B-Cell Lymphoma (Duke, Cell 2017)	DLBCL_DUKE_2594	Diffuse Large B-Cell Lymphoma, NOS	R2363Q	OncoKB: Unknown, level NA;CIViC: NA;MyCancerGenome: not present;CancerHotspot: no;3DHotspot: no	MutationAssessor: impact: low, score: 1.77;SIFT: impact: deleterious, score: 0;Polyphen-2: impact: probably_damaging, score: 0.98	Missense_Mutation	SNP		1	NA	NA	Duke University	3	142180886	142180886	C	T	3:g.142180886C>T	ENST00000350721.4:c.7088G>A							9	42/47
Colorectal Adenocarcinoma (DFCI, Cell Reports 2016)	coadread_dfci_2016_578	Colorectal Adenocarcinoma	R2363Q	OncoKB: Unknown, level NA;CIViC: NA;MyCancerGenome: not present;CancerHotspot: no;3DHotspot: no	MutationAssessor: impact: low, score: 1.77;SIFT: impact: deleterious, score: 0;Polyphen-2: impact: probably_damaging, score: 0.98	Missense_Mutation	SNP		1	NA	NA	dfci.harvard.edu	3	142180886	142180886	C	T	3:g.142180886C>T	ENST00000350721.4:c.7088G>A							3908	42/47
Uterine Corpus Endometrial Carcinoma (TCGA, PanCancer Atlas)	TCGA-A5-A2K5-01	Uterine Endometrioid Carcinoma	R2363Q	OncoKB: Unknown, level NA;CIViC: NA;MyCancerGenome: not present;CancerHotspot: no;3DHotspot: no	MutationAssessor: impact: low, score: 1.77;SIFT: impact: deleterious, score: 0;Polyphen-2: impact: probably_damaging, score: 0.98	Missense_Mutation	SNP	diploid	1	.	.	.	3	142180886	142180886	C	T	3:g.142180886C>T	ENST00000350721.4:c.7088G>A	0.45		18	22		57	8509	42/47
Bladder Urothelial Carcinoma (TCGA, PanCancer Atlas)	TCGA-DK-A6AW-01	Bladder Urothelial Carcinoma	R2363Q	OncoKB: Unknown, level NA;CIViC: NA;MyCancerGenome: not present;CancerHotspot: no;3DHotspot: no	MutationAssessor: impact: low, score: 1.77;SIFT: impact: deleterious, score: 0;Polyphen-2: impact: probably_damaging, score: 0.98	Missense_Mutation	SNP	diploid	1	.	.	.	3	142180886	142180886	C	T	3:g.142180886C>T	ENST00000350721.4:c.7088G>A	0.43		53	69		124	3546	42/47
Colorectal Adenocarcinoma (TCGA, PanCancer Atlas)	TCGA-AG-A002-01	Rectal Adenocarcinoma	R2363Q	OncoKB: Unknown, level NA;CIViC: NA;MyCancerGenome: not present;CancerHotspot: no;3DHotspot: no	MutationAssessor: impact: low, score: 1.77;SIFT: impact: deleterious, score: 0;Polyphen-2: impact: probably_damaging, score: 0.98	Missense_Mutation	SNP	diploid	1	.	.	.	3	142180886	142180886	C	T	3:g.142180886C>T	ENST00000350721.4:c.7088G>A	0.37	0.0040	125	217	1	247	11431	42/47
MSK-IMPACT Clinical Sequencing Cohort (MSKCC, Nat Med 2017)	P-0002274-T01-IM3	Cancer of Unknown Primary	R43W	OncoKB: Unknown, level NA;CIViC: NA;MyCancerGenome: not present;CancerHotspot: no;3DHotspot: no	MutationAssessor: impact: low, score: 1.845;SIFT: impact: deleterious_low_confidence, score: 0;Polyphen-2: impact: probably_damaging, score: 0.965	Missense_Mutation	SNP	diploid		NA	NA	NA	3	142286929	142286929	G	A	3:g.142286929G>A	ENST00000350721.4:c.127C>T	0.14		31	189			8	2/47
MSK-IMPACT Clinical Sequencing Cohort (MSKCC, Nat Med 2017)	P-0011520-T01-IM5	Rectal Adenocarcinoma	R43W	OncoKB: Unknown, level NA;CIViC: NA;MyCancerGenome: not present;CancerHotspot: no;3DHotspot: no	MutationAssessor: impact: low, score: 1.845;SIFT: impact: deleterious_low_confidence, score: 0;Polyphen-2: impact: probably_damaging, score: 0.965	Missense_Mutation	SNP	diploid		NA	NA	NA	3	142286929	142286929	G	A	3:g.142286929G>A	ENST00000350721.4:c.127C>T	0.07		40	550			9	2/47
Adrenocortical Carcinoma (TCGA, PanCancer Atlas)	TCGA-OR-A5JY-01	Adrenocortical Carcinoma	R43W	OncoKB: Unknown, level NA;CIViC: NA;MyCancerGenome: not present;CancerHotspot: no;3DHotspot: no	MutationAssessor: impact: low, score: 1.845;SIFT: impact: deleterious_low_confidence, score: 0;Polyphen-2: impact: probably_damaging, score: 0.965	Missense_Mutation	SNP	shallowdel		.	.	.	3	142286929	142286929	G	A	3:g.142286929G>A	ENST00000350721.4:c.127C>T	0.52		61	56		194	70	2/47
Esophageal Adenocarcinoma (TCGA, PanCancer Atlas)	TCGA-LN-A9FR-01	Esophageal Squamous Cell Carcinoma	H2559N	OncoKB: Unknown, level NA;CIViC: NA;MyCancerGenome: not present;CancerHotspot: no;3DHotspot: no	MutationAssessor: impact: medium, score: 2.34;SIFT: impact: deleterious, score: 0.01;Polyphen-2: impact: probably_damaging, score: 0.977	Missense_Mutation	SNP	gain		.	.	.	3	142172056	142172056	G	T	3:g.142172056G>T	ENST00000350721.4:c.7675C>A	0.12		3	23		46	63	46/47
MSK-IMPACT Clinical Sequencing Cohort (MSKCC, Nat Med 2017)	P-0000448-T01-IM3	Uterine Endometrioid Carcinoma	V66M	OncoKB: Unknown, level NA;CIViC: NA;MyCancerGenome: not present;CancerHotspot: no;3DHotspot: no	MutationAssessor: impact: low, score: 1.895;SIFT: impact: tolerated_low_confidence, score: 0.1;Polyphen-2: impact: probably_damaging, score: 0.997	Missense_Mutation	SNP	diploid		NA	NA	NA	3	142285059	142285059	C	T	3:g.142285059C>T	ENST00000350721.4:c.196G>A	0.35		301	551			74	3/47
Head and Neck Squamous Cell Carcinoma (TCGA, PanCancer Atlas)	TCGA-UF-A7JO-01	Head and Neck Squamous Cell Carcinoma	V66M	OncoKB: Unknown, level NA;CIViC: NA;MyCancerGenome: not present;CancerHotspot: no;3DHotspot: no	MutationAssessor: impact: low, score: 1.895;SIFT: impact: tolerated_low_confidence, score: 0.1;Polyphen-2: impact: probably_damaging, score: 0.997	Missense_Mutation	SNP	gain		.	.	.	3	142285059	142285059	C	T	3:g.142285059C>T	ENST00000350721.4:c.196G>A	0.16		15	79		77	154	3/47
Adenoid Cystic Carcinoma Project (J Clin Invest 2019)	XRN-U3147N	Adenoid Cystic Carcinoma	V66M	OncoKB: Unknown, level NA;CIViC: NA;MyCancerGenome: not present;CancerHotspot: no;3DHotspot: no	MutationAssessor: impact: low, score: 1.895;SIFT: impact: tolerated_low_confidence, score: 0.1;Polyphen-2: impact: probably_damaging, score: 0.997	Missense_Mutation	SNP			SOMATIC	unknown	Foundation	3	142285059	142285059	C	T	3:g.142285059C>T	ENST00000350721.4:c.196G>A	0.16		139	731			5	3/47
Prostate Adenocarcinoma (TCGA, PanCancer Atlas)	TCGA-M7-A725-01	Prostate Adenocarcinoma	D1559E	OncoKB: Unknown, level NA;CIViC: NA;MyCancerGenome: not present;CancerHotspot: no;3DHotspot: no	MutationAssessor: impact: neutral, score: 0.51;SIFT: impact: tolerated, score: 0.33;Polyphen-2: impact: benign, score: 0.005	Missense_Mutation	SNP	diploid		.	.	.	3	142231277	142231277	G	C	3:g.142231277G>C	ENST00000350721.4:c.4677C>G	0.33		29	58		140	27	27/47
Stomach Adenocarcinoma (TCGA, PanCancer Atlas)	TCGA-B7-A5TI-01	Diffuse Type Stomach Adenocarcinoma	I2595S	OncoKB: Unknown, level NA;CIViC: NA;MyCancerGenome: not present;CancerHotspot: no;3DHotspot: no	MutationAssessor: impact: medium, score: 2.24;SIFT: NA;Polyphen-2: NA	Missense_Mutation	SNP	gain		.	.	.	3	142168422	142168422	A	C	3:g.142168422A>C	ENST00000350721.4:c.7784T>G	0.40		17	26		39	551	47/47
Stomach Adenocarcinoma (TCGA, PanCancer Atlas)	TCGA-R5-A7ZI-01	Diffuse Type Stomach Adenocarcinoma	H2477R	OncoKB: Unknown, level NA;CIViC: NA;MyCancerGenome: not present;CancerHotspot: no;3DHotspot: no	MutationAssessor: impact: high, score: 3.975;SIFT: impact: deleterious, score: 0;Polyphen-2: impact: probably_damaging, score: 0.979	Missense_Mutation	SNP	diploid		.	.	.	3	142177873	142177873	T	C	3:g.142177873T>C	ENST00000350721.4:c.7430A>G	0.17		10	49		51	766	44/47
Stomach Adenocarcinoma (TCGA, PanCancer Atlas)	TCGA-R5-A7ZE-01	Tubular Stomach Adenocarcinoma	D701N	OncoKB: Unknown, level NA;CIViC: NA;MyCancerGenome: not present;CancerHotspot: no;3DHotspot: no	MutationAssessor: impact: low, score: 0.895;SIFT: impact: tolerated, score: 0.22;Polyphen-2: impact: benign, score: 0.026	Missense_Mutation	SNP	gain		.	.	.	3	142274959	142274959	C	T	3:g.142274959C>T	ENST00000350721.4:c.2101G>A	0.14		12	71		90	148	10/47
Stomach Adenocarcinoma (TCGA, PanCancer Atlas)	TCGA-RD-A8N9-01	Diffuse Type Stomach Adenocarcinoma	V66L	OncoKB: Unknown, level NA;CIViC: NA;MyCancerGenome: not present;CancerHotspot: no;3DHotspot: no	MutationAssessor: impact: low, score: 1.895;SIFT: impact: deleterious_low_confidence, score: 0.02;Polyphen-2: impact: probably_damaging, score: 0.988	Missense_Mutation	SNP	gain		.	.	.	3	142285059	142285059	C	G	3:g.142285059C>G	ENST00000350721.4:c.196G>C	0.43		39	51		76	101	3/47
Ovarian Serous Cystadenocarcinoma (TCGA, PanCancer Atlas)	TCGA-04-1341-01	Serous Ovarian Cancer	V66L	OncoKB: Unknown, level NA;CIViC: NA;MyCancerGenome: not present;CancerHotspot: no;3DHotspot: no	MutationAssessor: impact: low, score: 1.895;SIFT: impact: deleterious_low_confidence, score: 0.02;Polyphen-2: impact: probably_damaging, score: 0.988	Missense_Mutation	SNP	gain		.	.	.	3	142285059	142285059	C	G	3:g.142285059C>G	ENST00000350721.4:c.196G>C	0.19		52	228		186	28	3/47
Stomach Adenocarcinoma (TCGA, PanCancer Atlas)	TCGA-BR-4201-01	Stomach Adenocarcinoma	S1863N	OncoKB: Unknown, level NA;CIViC: NA;MyCancerGenome: not present;CancerHotspot: no;3DHotspot: no	MutationAssessor: impact: low, score: 1.525;SIFT: impact: tolerated, score: 0.13;Polyphen-2: impact: possibly_damaging, score: 0.499	Missense_Mutation	SNP	diploid		.	.	.	3	142216005	142216005	C	T	3:g.142216005C>T	ENST00000350721.4:c.5588G>A	0.14		14	86		103	1350	33/47
Sarcoma (TCGA, PanCancer Atlas)	TCGA-IW-A3M6-01	Leiomyosarcoma	W2290R	OncoKB: Unknown, level NA;CIViC: NA;MyCancerGenome: not present;CancerHotspot: no;3DHotspot: no	MutationAssessor: impact: medium, score: 2.555;SIFT: impact: deleterious, score: 0.04;Polyphen-2: impact: benign, score: 0.445	Missense_Mutation	SNP	diploid		.	.	.	3	142185195	142185195	A	G	3:g.142185195A>G	ENST00000350721.4:c.6868T>C	0.35		18	34		37	51	40/47
Sarcoma (TCGA, PanCancer Atlas)	TCGA-WP-A9GB-01	Leiomyosarcoma	F517S	OncoKB: Unknown, level NA;CIViC: NA;MyCancerGenome: not present;CancerHotspot: no;3DHotspot: no	MutationAssessor: impact: low, score: 1.39;SIFT: impact: tolerated_low_confidence, score: 0.45;Polyphen-2: impact: benign, score: 0	Missense_Mutation	SNP	diploid		.	.	.	3	142278275	142278275	A	G	3:g.142278275A>G	ENST00000350721.4:c.1550T>C	0.32		6	13		20	134	7/47
Diffuse Large B-Cell Lymphoma (Duke, Cell 2017)	DLBCL_DUKE_3548	Diffuse Large B-Cell Lymphoma, NOS	R668W	OncoKB: Unknown, level NA;CIViC: NA;MyCancerGenome: not present;CancerHotspot: no;3DHotspot: no	MutationAssessor: impact: low, score: 1.845;SIFT: impact: deleterious, score: 0;Polyphen-2: impact: probably_damaging, score: 0.998	Missense_Mutation	SNP		1	NA	NA	Duke University	3	142275301	142275301	G	A	3:g.142275301G>A	ENST00000350721.4:c.2002C>T							20	9/47
Colorectal Adenocarcinoma (TCGA, PanCancer Atlas)	TCGA-AA-3664-01	Colon Adenocarcinoma	A615T	OncoKB: Unknown, level NA;CIViC: NA;MyCancerGenome: not present;CancerHotspot: no;3DHotspot: no	MutationAssessor: impact: neutral, score: -1.355;SIFT: impact: tolerated, score: 0.94;Polyphen-2: impact: benign, score: 0	Missense_Mutation	SNP	diploid	1	.	.	.	3	142277508	142277508	C	T	3:g.142277508C>T	ENST00000350721.4:c.1843G>A	0.44		202	262		598	145	8/47
Colorectal Adenocarcinoma (TCGA, PanCancer Atlas)	TCGA-AA-3811-01	Colon Adenocarcinoma	L1749P	OncoKB: Unknown, level NA;CIViC: NA;MyCancerGenome: not present;CancerHotspot: no;3DHotspot: no	MutationAssessor: impact: low, score: 1.51;SIFT: impact: tolerated, score: 0.15;Polyphen-2: impact: benign, score: 0.23	Missense_Mutation	SNP	shallowdel	1	.	.	.	3	142222246	142222246	A	G	3:g.142222246A>G	ENST00000350721.4:c.5246T>C	0.18	0.01	14	65	1	76	1915	30/47
Colorectal Adenocarcinoma (TCGA, PanCancer Atlas)	TCGA-AA-A010-01	Colon Adenocarcinoma	E1602D	OncoKB: Unknown, level NA;CIViC: NA;MyCancerGenome: not present;CancerHotspot: no;3DHotspot: no	MutationAssessor: impact: neutral, score: 0.69;SIFT: impact: tolerated, score: 0.32;Polyphen-2: impact: benign, score: 0	Missense_Mutation	SNP	diploid	1	.	.	.	3	142231148	142231148	C	A	3:g.142231148C>A	ENST00000350721.4:c.4806G>T	0.35		58	108		45	7496	27/47
Bladder Urothelial Carcinoma (TCGA, PanCancer Atlas)	TCGA-KQ-A41Q-01	Bladder Urothelial Carcinoma	L1944F	OncoKB: Unknown, level NA;CIViC: NA;MyCancerGenome: not present;CancerHotspot: no;3DHotspot: no	MutationAssessor: impact: medium, score: 2.74;SIFT: impact: deleterious, score: 0.01;Polyphen-2: impact: probably_damaging, score: 0.998	Missense_Mutation	SNP	diploid	1	.	.	.	3	142215271	142215271	G	A	3:g.142215271G>A	ENST00000350721.4:c.5830C>T	0.20		10	39		35	231	34/47
Colorectal Adenocarcinoma (TCGA, PanCancer Atlas)	TCGA-AY-4070-01	Colon Adenocarcinoma	L1944F	OncoKB: Unknown, level NA;CIViC: NA;MyCancerGenome: not present;CancerHotspot: no;3DHotspot: no	MutationAssessor: impact: medium, score: 2.74;SIFT: impact: deleterious, score: 0.01;Polyphen-2: impact: probably_damaging, score: 0.998	Missense_Mutation	SNP	diploid	1	.	.	.	3	142215271	142215271	G	A	3:g.142215271G>A	ENST00000350721.4:c.5830C>T	0.26		25	73		131	151	34/47
Ovarian Serous Cystadenocarcinoma (TCGA, PanCancer Atlas)	TCGA-13-0760-01	Serous Ovarian Cancer	N2056I	OncoKB: Unknown, level NA;CIViC: NA;MyCancerGenome: not present;CancerHotspot: no;3DHotspot: no	MutationAssessor: impact: medium, score: 2.39;SIFT: impact: deleterious, score: 0;Polyphen-2: impact: possibly_damaging, score: 0.828	Missense_Mutation	SNP	amp	1	.	.	.	3	142204036	142204036	T	A	3:g.142204036T>A	ENST00000350721.4:c.6167A>T	0.14		68	409		249	173	36/47
Ovarian Serous Cystadenocarcinoma (TCGA, PanCancer Atlas)	TCGA-13-0800-01	Serous Ovarian Cancer	E2378V	OncoKB: Unknown, level NA;CIViC: NA;MyCancerGenome: not present;CancerHotspot: no;3DHotspot: no	MutationAssessor: impact: high, score: 3.75;SIFT: impact: deleterious, score: 0;Polyphen-2: impact: probably_damaging, score: 1	Missense_Mutation	SNP	gain	2	.	.	.	3	142180841	142180841	T	A	3:g.142180841T>A	ENST00000350721.4:c.7133A>T	0.23	0.0037	73	246	1	267	115	42/47
MSK-IMPACT Clinical Sequencing Cohort (MSKCC, Nat Med 2017)	P-0004577-T01-IM5	Seminoma	P950L	OncoKB: Unknown, level NA;CIViC: NA;MyCancerGenome: not present;CancerHotspot: no;3DHotspot: no	MutationAssessor: impact: neutral, score: 0.69;SIFT: impact: tolerated, score: 0.77;Polyphen-2: impact: benign, score: 0.041	Missense_Mutation	SNP	diploid		NA	NA	NA	3	142269101	142269101	G	A	3:g.142269101G>A	ENST00000350721.4:c.2849C>T	0.13		15	104			1	14/47
MSK-IMPACT Clinical Sequencing Cohort (MSKCC, Nat Med 2017)	P-0001071-T01-IM3	Prostate Adenocarcinoma	T994A	OncoKB: Unknown, level NA;CIViC: NA;MyCancerGenome: not present;CancerHotspot: no;3DHotspot: no	MutationAssessor: impact: low, score: 1.65;SIFT: impact: tolerated, score: 0.18;Polyphen-2: impact: possibly_damaging, score: 0.452	Missense_Mutation	SNP	diploid		NA	NA	NA	3	142268512	142268512	T	C	3:g.142268512T>C	ENST00000350721.4:c.2980A>G	0.33		163	326			37	15/47
Uterine Corpus Endometrial Carcinoma (TCGA, PanCancer Atlas)	TCGA-AJ-A3EL-01	Uterine Endometrioid Carcinoma	T994A	OncoKB: Unknown, level NA;CIViC: NA;MyCancerGenome: not present;CancerHotspot: no;3DHotspot: no	MutationAssessor: impact: low, score: 1.65;SIFT: impact: tolerated, score: 0.18;Polyphen-2: impact: possibly_damaging, score: 0.452	Missense_Mutation	SNP	diploid		.	.	.	3	142268512	142268512	T	C	3:g.142268512T>C	ENST00000350721.4:c.2980A>G	0.36		14	25		57	7385	15/47
Metastatic Prostate Adenocarcinoma (SU2C/PCF Dream Team, PNAS 2019)	PROS11496-6115321-Tumor-SM-6CNQ5	Prostate Adenocarcinoma	T994A	OncoKB: Unknown, level NA;CIViC: NA;MyCancerGenome: not present;CancerHotspot: no;3DHotspot: no	MutationAssessor: impact: low, score: 1.65;SIFT: impact: tolerated, score: 0.18;Polyphen-2: impact: possibly_damaging, score: 0.452	Missense_Mutation	SNP	diploid		Somatic	Untested	broad.mit.edu	3	142268512	142268512	T	C	3:g.142268512T>C	ENST00000350721.4:c.2980A>G	0.45		45	54			1150	15/47
MSK-IMPACT Clinical Sequencing Cohort (MSKCC, Nat Med 2017)	P-0000505-T01-IM3	Prostate Adenocarcinoma	D2494A	OncoKB: Unknown, level NA;CIViC: NA;MyCancerGenome: not present;CancerHotspot: no;3DHotspot: no	MutationAssessor: impact: high, score: 3.975;SIFT: impact: deleterious, score: 0;Polyphen-2: impact: probably_damaging, score: 0.983	Missense_Mutation	SNP	diploid		NA	NA	NA	3	142177822	142177822	T	G	3:g.142177822T>G	ENST00000350721.4:c.7481A>C	0.06		42	613			4	44/47
MSK-IMPACT Clinical Sequencing Cohort (MSKCC, Nat Med 2017)	P-0004285-T01-IM5	Prostate Adenocarcinoma	R16Q	OncoKB: Unknown, level NA;CIViC: NA;MyCancerGenome: not present;CancerHotspot: no;3DHotspot: no	MutationAssessor: impact: neutral, score: 0.785;SIFT: impact: tolerated_low_confidence, score: 0.63;Polyphen-2: impact: benign, score: 0.022	Missense_Mutation	SNP	diploid		NA	NA	NA	3	142297500	142297500	C	T	3:g.142297500C>T	ENST00000350721.4:c.47G>A	0.08		31	370			5	1/47
MSK-IMPACT Clinical Sequencing Cohort (MSKCC, Nat Med 2017)	P-0004910-T01-IM5	Prostate Adenocarcinoma	V959A	OncoKB: Unknown, level NA;CIViC: NA;MyCancerGenome: not present;CancerHotspot: no;3DHotspot: no	MutationAssessor: impact: neutral, score: -0.345;SIFT: impact: tolerated, score: 0.56;Polyphen-2: impact: benign, score: 0	Missense_Mutation	SNP	diploid	1	NA	NA	NA	3	142269074	142269074	A	G	3:g.142269074A>G	ENST00000350721.4:c.2876T>C	0.44		262	339			42	14/47
MSK-IMPACT Clinical Sequencing Cohort (MSKCC, Nat Med 2017)	P-0004910-T03-IM5	Prostate Adenocarcinoma	V959A	OncoKB: Unknown, level NA;CIViC: NA;MyCancerGenome: not present;CancerHotspot: no;3DHotspot: no	MutationAssessor: impact: neutral, score: -0.345;SIFT: impact: tolerated, score: 0.56;Polyphen-2: impact: benign, score: 0	Missense_Mutation	SNP	diploid	1	NA	NA	NA	3	142269074	142269074	A	G	3:g.142269074A>G	ENST00000350721.4:c.2876T>C	0.34		183	348			40	14/47
MSK-IMPACT Clinical Sequencing Cohort (MSKCC, Nat Med 2017)	P-0004910-T04-IM5	Prostate Adenocarcinoma	V959A	OncoKB: Unknown, level NA;CIViC: NA;MyCancerGenome: not present;CancerHotspot: no;3DHotspot: no	MutationAssessor: impact: neutral, score: -0.345;SIFT: impact: tolerated, score: 0.56;Polyphen-2: impact: benign, score: 0	Missense_Mutation	SNP	diploid	1	NA	NA	NA	3	142269074	142269074	A	G	3:g.142269074A>G	ENST00000350721.4:c.2876T>C	0.20		115	448			36	14/47
MSK-IMPACT Clinical Sequencing Cohort (MSKCC, Nat Med 2017)	P-0004555-T01-IM5	Breast Invasive Lobular Carcinoma	R1183Q	OncoKB: Unknown, level NA;CIViC: NA;MyCancerGenome: not present;CancerHotspot: no;3DHotspot: no	MutationAssessor: impact: medium, score: 2.08;SIFT: impact: tolerated, score: 0.11;Polyphen-2: impact: possibly_damaging, score: 0.688	Missense_Mutation	SNP	diploid	1	NA	NA	NA	3	142259779	142259779	C	T	3:g.142259779C>T	ENST00000350721.4:c.3548G>A	0.08		31	379			30	18/47
Uterine Corpus Endometrial Carcinoma (TCGA, PanCancer Atlas)	TCGA-E6-A1LX-01	Uterine Endometrioid Carcinoma	R1183Q	OncoKB: Unknown, level NA;CIViC: NA;MyCancerGenome: not present;CancerHotspot: no;3DHotspot: no	MutationAssessor: impact: medium, score: 2.08;SIFT: impact: tolerated, score: 0.11;Polyphen-2: impact: possibly_damaging, score: 0.688	Missense_Mutation	SNP	diploid	1	.	.	.	3	142259779	142259779	C	T	3:g.142259779C>T	ENST00000350721.4:c.3548G>A	0.40		33	50		66	12691	18/47
Breast Invasive Carcinoma (TCGA, PanCancer Atlas)	TCGA-AN-A046-01	Breast Invasive Ductal Carcinoma	R1183Q	OncoKB: Unknown, level NA;CIViC: NA;MyCancerGenome: not present;CancerHotspot: no;3DHotspot: no	MutationAssessor: impact: medium, score: 2.08;SIFT: impact: tolerated, score: 0.11;Polyphen-2: impact: possibly_damaging, score: 0.688	Missense_Mutation	SNP	diploid	1	.	.	.	3	142259779	142259779	C	T	3:g.142259779C>T	ENST00000350721.4:c.3548G>A	0.26		88	246		342	5392	18/47
SUMMIT - Neratinib Basket Study (Multi-Institute, Nature 2018)	69	Breast Invasive Lobular Carcinoma	R1183Q	OncoKB: Unknown, level NA;CIViC: NA;MyCancerGenome: not present;CancerHotspot: no;3DHotspot: no	MutationAssessor: impact: medium, score: 2.08;SIFT: impact: tolerated, score: 0.11;Polyphen-2: impact: possibly_damaging, score: 0.688	Missense_Mutation	SNP	diploid	1	NA	NA	NA	3	142259779	142259779	C	T	3:g.142259779C>T	ENST00000350721.4:c.3548G>A	0.08		31	379			30	18/47
Testicular Germ Cell Tumors (TCGA, PanCancer Atlas)	TCGA-ZM-AA06-01	Seminoma	M2204T	OncoKB: Unknown, level NA;CIViC: NA;MyCancerGenome: not present;CancerHotspot: no;3DHotspot: no	MutationAssessor: impact: low, score: 1.32;SIFT: impact: tolerated, score: 0.29;Polyphen-2: impact: benign, score: 0.059	Missense_Mutation	SNP	shallowdel		.	.	.	3	142186852	142186852	A	G	3:g.142186852A>G	ENST00000350721.4:c.6611T>C	0.43		19	25		42	16	39/47
MSK-IMPACT Clinical Sequencing Cohort (MSKCC, Nat Med 2017)	P-0007831-T01-IM5	Colon Adenocarcinoma	R1647C	OncoKB: Unknown, level NA;CIViC: NA;MyCancerGenome: not present;CancerHotspot: no;3DHotspot: no	MutationAssessor: impact: medium, score: 2.815;SIFT: impact: deleterious, score: 0;Polyphen-2: impact: probably_damaging, score: 0.952	Missense_Mutation	SNP	diploid	2	NA	NA	NA	3	142226865	142226865	G	A	3:g.142226865G>A	ENST00000350721.4:c.4939C>T	0.07		21	280			48	28/47
Colon Cancer (CPTAC-2 Prospective, Cell 2019)	11CO070	Colon Adenocarcinoma	R1647C	OncoKB: Unknown, level NA;CIViC: NA;MyCancerGenome: not present;CancerHotspot: no;3DHotspot: no	MutationAssessor: impact: medium, score: 2.815;SIFT: impact: deleterious, score: 0;Polyphen-2: impact: probably_damaging, score: 0.952	Missense_Mutation	SNP	diploid	2	NA	NA	NA	3	142226865	142226865	G	A	3:g.142226865G>A	ENST00000350721.4:c.4939C>T							9438	28/47
MSK-IMPACT Clinical Sequencing Cohort (MSKCC, Nat Med 2017)	P-0010497-T01-IM5	Colon Adenocarcinoma	R43Q	OncoKB: Unknown, level NA;CIViC: NA;MyCancerGenome: not present;CancerHotspot: no;3DHotspot: no	MutationAssessor: impact: low, score: 1.5;SIFT: impact: tolerated_low_confidence, score: 0.21;Polyphen-2: impact: benign, score: 0.097	Missense_Mutation	SNP	diploid		NA	NA	NA	3	142286928	142286928	C	T	3:g.142286928C>T	ENST00000350721.4:c.128G>A	0.24		144	465			8	2/47
MSK-IMPACT Clinical Sequencing Cohort (MSKCC, Nat Med 2017)	P-0004362-T01-IM5	Colon Adenocarcinoma	P2447H	OncoKB: Unknown, level NA;CIViC: NA;MyCancerGenome: not present;CancerHotspot: no;3DHotspot: no	MutationAssessor: impact: medium, score: 2.82;SIFT: impact: deleterious, score: 0;Polyphen-2: impact: probably_damaging, score: 1	Missense_Mutation	SNP	diploid		NA	NA	NA	3	142178078	142178078	G	T	3:g.142178078G>T	ENST00000350721.4:c.7340C>A	0.07		17	232			70	43/47
MSK-IMPACT Clinical Sequencing Cohort (MSKCC, Nat Med 2017)	P-0006960-T01-IM5	Colorectal Adenocarcinoma	T2276N	OncoKB: Unknown, level NA;CIViC: NA;MyCancerGenome: not present;CancerHotspot: no;3DHotspot: no	MutationAssessor: impact: low, score: 0.895;SIFT: impact: tolerated, score: 0.1;Polyphen-2: impact: benign, score: 0.024	Missense_Mutation	SNP	diploid		NA	NA	NA	3	142185236	142185236	G	T	3:g.142185236G>T	ENST00000350721.4:c.6827C>A	0.17		165	832			351	40/47
MSK-IMPACT Clinical Sequencing Cohort (MSKCC, Nat Med 2017)	P-0006960-T01-IM5	Colorectal Adenocarcinoma	K542Q	OncoKB: Unknown, level NA;CIViC: NA;MyCancerGenome: not present;CancerHotspot: no;3DHotspot: no	MutationAssessor: impact: low, score: 1.355;SIFT: impact: tolerated_low_confidence, score: 0.34;Polyphen-2: impact: benign, score: 0.006	Missense_Mutation	SNP	diploid		NA	NA	NA	3	142278201	142278201	T	G	3:g.142278201T>G	ENST00000350721.4:c.1624A>C	0.33		173	348			351	7/47
MSK-IMPACT Clinical Sequencing Cohort (MSKCC, Nat Med 2017)	P-0004030-T01-IM5	Lung Adenocarcinoma	E2034Q	OncoKB: Unknown, level NA;CIViC: NA;MyCancerGenome: not present;CancerHotspot: no;3DHotspot: no	MutationAssessor: impact: low, score: 1.655;SIFT: impact: deleterious, score: 0.03;Polyphen-2: impact: benign, score: 0.251	Missense_Mutation	SNP	diploid		NA	NA	NA	3	142204103	142204103	C	G	3:g.142204103C>G	ENST00000350721.4:c.6100G>C	0.22		84	300			25	36/47
MSK-IMPACT Clinical Sequencing Cohort (MSKCC, Nat Med 2017)	P-0004189-T01-IM5	Lung Adenocarcinoma	S191L	OncoKB: Unknown, level NA;CIViC: NA;MyCancerGenome: not present;CancerHotspot: no;3DHotspot: no	MutationAssessor: impact: neutral, score: 0.205;SIFT: impact: tolerated_low_confidence, score: 0.23;Polyphen-2: impact: benign, score: 0	Missense_Mutation	SNP	diploid		NA	NA	NA	3	142281672	142281672	G	A	3:g.142281672G>A	ENST00000350721.4:c.572C>T	0.21		139	525			60	4/47
MSK-IMPACT Clinical Sequencing Cohort (MSKCC, Nat Med 2017)	P-0001782-T01-IM3	Lung Adenocarcinoma	T1275A	OncoKB: Unknown, level NA;CIViC: NA;MyCancerGenome: not present;CancerHotspot: no;3DHotspot: no	MutationAssessor: impact: low, score: 0.95;SIFT: impact: tolerated, score: 0.25;Polyphen-2: impact: benign, score: 0.006	Missense_Mutation	SNP	diploid		NA	NA	NA	3	142254044	142254044	T	C	3:g.142254044T>C	ENST00000350721.4:c.3823A>G	0.07		16	223			27	21/47
MSK-IMPACT Clinical Sequencing Cohort (MSKCC, Nat Med 2017)	P-0005824-T01-IM5	Colon Adenocarcinoma	L2064I	OncoKB: Unknown, level NA;CIViC: NA;MyCancerGenome: not present;CancerHotspot: no;3DHotspot: no	MutationAssessor: impact: medium, score: 2.07;SIFT: impact: tolerated, score: 0.17;Polyphen-2: impact: possibly_damaging, score: 0.698	Missense_Mutation	SNP	diploid	1	NA	NA	NA	3	142204013	142204013	G	T	3:g.142204013G>T	ENST00000350721.4:c.6190C>A	0.16		159	845			347	36/47
MSK-IMPACT Clinical Sequencing Cohort (MSKCC, Nat Med 2017)	P-0005824-T01-IM5	Colon Adenocarcinoma	S1306R	OncoKB: Unknown, level NA;CIViC: NA;MyCancerGenome: not present;CancerHotspot: no;3DHotspot: no	MutationAssessor: impact: low, score: 1.255;SIFT: impact: tolerated, score: 0.63;Polyphen-2: impact: possibly_damaging, score: 0.556	Missense_Mutation	SNP	diploid		NA	NA	NA	3	142253951	142253951	T	G	3:g.142253951T>G	ENST00000350721.4:c.3916A>C	0.22		203	729			347	21/47
MSK-IMPACT Clinical Sequencing Cohort (MSKCC, Nat Med 2017)	P-0008184-T01-IM5	Small Bowel Cancer	S1306R	OncoKB: Unknown, level NA;CIViC: NA;MyCancerGenome: not present;CancerHotspot: no;3DHotspot: no	MutationAssessor: impact: low, score: 1.255;SIFT: impact: tolerated, score: 0.63;Polyphen-2: impact: possibly_damaging, score: 0.556	Missense_Mutation	SNP	diploid		NA	NA	NA	3	142253951	142253951	T	G	3:g.142253951T>G	ENST00000350721.4:c.3916A>C	0.06		38	644			9	21/47
MSK-IMPACT Clinical Sequencing Cohort (MSKCC, Nat Med 2017)	P-0005824-T01-IM5	Colon Adenocarcinoma	K526N	OncoKB: Unknown, level NA;CIViC: NA;MyCancerGenome: not present;CancerHotspot: no;3DHotspot: no	MutationAssessor: impact: low, score: 0.805;SIFT: impact: tolerated_low_confidence, score: 0.32;Polyphen-2: impact: benign, score: 0	Missense_Mutation	SNP	diploid		NA	NA	NA	3	142278247	142278247	C	A	3:g.142278247C>A	ENST00000350721.4:c.1578G>T	0.24		159	510			347	7/47
MSK-IMPACT Clinical Sequencing Cohort (MSKCC, Nat Med 2017)	P-0008729-T01-IM5	Colon Adenocarcinoma	T1563A	OncoKB: Unknown, level NA;CIViC: NA;MyCancerGenome: not present;CancerHotspot: no;3DHotspot: no	MutationAssessor: impact: neutral, score: -0.895;SIFT: impact: tolerated, score: 0.77;Polyphen-2: impact: benign, score: 0	Missense_Mutation	SNP	diploid		NA	NA	NA	3	142231267	142231267	T	C	3:g.142231267T>C	ENST00000350721.4:c.4687A>G	0.24		230	709			51	27/47
MSK-IMPACT Clinical Sequencing Cohort (MSKCC, Nat Med 2017)	P-0001424-T01-IM3	Colon Adenocarcinoma	N2019F	OncoKB: Unknown, level NA;CIViC: NA;MyCancerGenome: not present;CancerHotspot: no;3DHotspot: no	MutationAssessor: NA;SIFT: impact: deleterious, score: 0;Polyphen-2: impact: probably_damaging, score: 0.997	Missense_Mutation	DNP	diploid		NA	NA	NA	3	142211996	142211997	TT	AA	3:g.142211996_142211997delinsAA	ENST00000350721.4:c.6055_6056inv	0.05		59	1075			10	35/47
MSK-IMPACT Clinical Sequencing Cohort (MSKCC, Nat Med 2017)	P-0003894-T01-IM5	Esophageal Adenocarcinoma	A888S	OncoKB: Unknown, level NA;CIViC: NA;MyCancerGenome: not present;CancerHotspot: no;3DHotspot: no	MutationAssessor: impact: low, score: 0.975;SIFT: impact: tolerated, score: 0.36;Polyphen-2: impact: benign, score: 0.088	Missense_Mutation	SNP	diploid		NA	NA	NA	3	142272212	142272212	C	A	3:g.142272212C>A	ENST00000350721.4:c.2662G>T	0.24		103	326			12	13/47
MSK-IMPACT Clinical Sequencing Cohort (MSKCC, Nat Med 2017)	P-0010499-T01-IM5	Cancer of Unknown Primary	E1146D	OncoKB: Unknown, level NA;CIViC: NA;MyCancerGenome: not present;CancerHotspot: no;3DHotspot: no	MutationAssessor: impact: low, score: 1.7;SIFT: impact: tolerated, score: 0.05;Polyphen-2: impact: possibly_damaging, score: 0.722	Missense_Mutation	SNP	diploid		NA	NA	NA	3	142261519	142261519	T	G	3:g.142261519T>G	ENST00000350721.4:c.3438A>C	0.14		115	714			156	17/47
MSK-IMPACT Clinical Sequencing Cohort (MSKCC, Nat Med 2017)	P-0006341-T01-IM5	Lung Adenocarcinoma	D1723Y	OncoKB: Unknown, level NA;CIViC: NA;MyCancerGenome: not present;CancerHotspot: no;3DHotspot: no	MutationAssessor: impact: medium, score: 2.4;SIFT: impact: deleterious, score: 0;Polyphen-2: impact: probably_damaging, score: 0.969	Missense_Mutation	SNP	diploid		NA	NA	NA	3	142224010	142224010	C	A	3:g.142224010C>A	ENST00000350721.4:c.5167G>T	0.08		84	953			20	29/47
MSK-IMPACT Clinical Sequencing Cohort (MSKCC, Nat Med 2017)	P-0004472-T01-IM5	Lung Adenocarcinoma	N484K	OncoKB: Unknown, level NA;CIViC: NA;MyCancerGenome: not present;CancerHotspot: no;3DHotspot: no	MutationAssessor: impact: low, score: 0.805;SIFT: impact: tolerated_low_confidence, score: 0.71;Polyphen-2: impact: benign, score: 0	Missense_Mutation	SNP	diploid		NA	NA	NA	3	142279194	142279194	A	T	3:g.142279194A>T	ENST00000350721.4:c.1452T>A	0.11		18	148			15	6/47
MSK-IMPACT Clinical Sequencing Cohort (MSKCC, Nat Med 2017)	P-0003229-T01-IM5	Lung Adenocarcinoma	N1314D	OncoKB: Unknown, level NA;CIViC: NA;MyCancerGenome: not present;CancerHotspot: no;3DHotspot: no	MutationAssessor: impact: medium, score: 2.39;SIFT: impact: deleterious, score: 0.05;Polyphen-2: impact: possibly_damaging, score: 0.797	Missense_Mutation	SNP	diploid		NA	NA	NA	3	142253927	142253927	T	C	3:g.142253927T>C	ENST00000350721.4:c.3940A>G	0.06		28	426			49	21/47
MSK-IMPACT Clinical Sequencing Cohort (MSKCC, Nat Med 2017)	P-0012402-T01-IM5	Colon Adenocarcinoma	H2361N	OncoKB: Unknown, level NA;CIViC: NA;MyCancerGenome: not present;CancerHotspot: no;3DHotspot: no	MutationAssessor: impact: neutral, score: 0.125;SIFT: impact: deleterious, score: 0.01;Polyphen-2: impact: possibly_damaging, score: 0.524	Missense_Mutation	SNP	diploid		NA	NA	NA	3	142180893	142180893	G	T	3:g.142180893G>T	ENST00000350721.4:c.7081C>A	0.16		99	531			240	42/47
MSK-IMPACT Clinical Sequencing Cohort (MSKCC, Nat Med 2017)	P-0012402-T01-IM5	Colon Adenocarcinoma	L769I	OncoKB: Unknown, level NA;CIViC: NA;MyCancerGenome: not present;CancerHotspot: no;3DHotspot: no	MutationAssessor: impact: low, score: 1.845;SIFT: impact: deleterious, score: 0.02;Polyphen-2: impact: probably_damaging, score: 0.991	Missense_Mutation	SNP	diploid		NA	NA	NA	3	142274755	142274755	G	T	3:g.142274755G>T	ENST00000350721.4:c.2305C>A	0.15		90	513			240	10/47
MSS Mixed Solid Tumors (Broad/Dana-Farber, Nat Genet 2018)	DFCI_11-104_011-Tumor-SM-5PA3E	Bladder Urothelial Carcinoma	Q1877E	OncoKB: Unknown, level NA;CIViC: NA;MyCancerGenome: not present;CancerHotspot: no;3DHotspot: no	MutationAssessor: impact: neutral, score: -0.145;SIFT: impact: tolerated, score: 0.79;Polyphen-2: impact: benign, score: 0.009	Missense_Mutation	SNP			NA	NA	NA	3	142215964	142215964	G	C	3:g.142215964G>C	ENST00000350721.4:c.5629C>G	0.10		20	188			505	33/47
MSK-IMPACT Clinical Sequencing Cohort (MSKCC, Nat Med 2017)	P-0002403-T01-IM3	Lung Adenocarcinoma	Q1877E	OncoKB: Unknown, level NA;CIViC: NA;MyCancerGenome: not present;CancerHotspot: no;3DHotspot: no	MutationAssessor: impact: neutral, score: -0.145;SIFT: impact: tolerated, score: 0.79;Polyphen-2: impact: benign, score: 0.009	Missense_Mutation	SNP	diploid		NA	NA	NA	3	142215964	142215964	G	C	3:g.142215964G>C	ENST00000350721.4:c.5629C>G	0.12		108	815			8	33/47
MSK-IMPACT Clinical Sequencing Cohort (MSKCC, Nat Med 2017)	P-0001215-T01-IM3	Mucinous Adenocarcinoma of the Colon and Rectum	L2428I	OncoKB: Unknown, level NA;CIViC: NA;MyCancerGenome: not present;CancerHotspot: no;3DHotspot: no	MutationAssessor: impact: neutral, score: 0.155;SIFT: impact: tolerated, score: 0.13;Polyphen-2: impact: possibly_damaging, score: 0.732	Missense_Mutation	SNP	diploid	1	NA	NA	NA	3	142178136	142178136	G	T	3:g.142178136G>T	ENST00000350721.4:c.7282C>A	0.16		56	299			249	43/47
MSK-IMPACT Clinical Sequencing Cohort (MSKCC, Nat Med 2017)	P-0001215-T01-IM3	Mucinous Adenocarcinoma of the Colon and Rectum	K1678N	OncoKB: Unknown, level NA;CIViC: NA;MyCancerGenome: not present;CancerHotspot: no;3DHotspot: no	MutationAssessor: impact: medium, score: 2.485;SIFT: impact: deleterious, score: 0.01;Polyphen-2: impact: possibly_damaging, score: 0.587	Missense_Mutation	SNP	diploid		NA	NA	NA	3	142224143	142224143	T	G	3:g.142224143T>G	ENST00000350721.4:c.5034A>C	0.08		36	433			249	29/47
MSK-IMPACT Clinical Sequencing Cohort (MSKCC, Nat Med 2017)	P-0001215-T01-IM3	Mucinous Adenocarcinoma of the Colon and Rectum	F1091C	OncoKB: Unknown, level NA;CIViC: NA;MyCancerGenome: not present;CancerHotspot: no;3DHotspot: no	MutationAssessor: impact: low, score: 0.975;SIFT: impact: deleterious, score: 0;Polyphen-2: impact: benign, score: 0.335	Missense_Mutation	SNP	diploid		NA	NA	NA	3	142266652	142266652	A	C	3:g.142266652A>C	ENST00000350721.4:c.3272T>G	0.16		68	366			249	16/47
MSK-IMPACT Clinical Sequencing Cohort (MSKCC, Nat Med 2017)	P-0005564-T01-IM5	Uterine Endometrioid Carcinoma	R1653Q	OncoKB: Unknown, level NA;CIViC: NA;MyCancerGenome: not present;CancerHotspot: no;3DHotspot: no	MutationAssessor: impact: medium, score: 3.195;SIFT: impact: deleterious, score: 0;Polyphen-2: impact: probably_damaging, score: 0.998	Missense_Mutation	SNP	diploid		NA	NA	NA	3	142226846	142226846	C	T	3:g.142226846C>T	ENST00000350721.4:c.4958G>A	0.42		237	326			113	28/47
MSK-IMPACT Clinical Sequencing Cohort (MSKCC, Nat Med 2017)	P-0005767-T02-IM5	Esophageal Adenocarcinoma	R1653Q	OncoKB: Unknown, level NA;CIViC: NA;MyCancerGenome: not present;CancerHotspot: no;3DHotspot: no	MutationAssessor: impact: medium, score: 3.195;SIFT: impact: deleterious, score: 0;Polyphen-2: impact: probably_damaging, score: 0.998	Missense_Mutation	SNP	diploid		NA	NA	NA	3	142226846	142226846	C	T	3:g.142226846C>T	ENST00000350721.4:c.4958G>A	0.11		81	667			7	28/47
MSK-IMPACT Clinical Sequencing Cohort (MSKCC, Nat Med 2017)	P-0006719-T01-IM5	Cutaneous Melanoma	R1653Q	OncoKB: Unknown, level NA;CIViC: NA;MyCancerGenome: not present;CancerHotspot: no;3DHotspot: no	MutationAssessor: impact: medium, score: 3.195;SIFT: impact: deleterious, score: 0;Polyphen-2: impact: probably_damaging, score: 0.998	Missense_Mutation	SNP	diploid		NA	NA	NA	3	142226846	142226846	C	T	3:g.142226846C>T	ENST00000350721.4:c.4958G>A	0.50		249	254			38	28/47
MSK-IMPACT Clinical Sequencing Cohort (MSKCC, Nat Med 2017)	P-0006612-T01-IM5	Colon Adenocarcinoma	K1595T	OncoKB: Unknown, level NA;CIViC: NA;MyCancerGenome: not present;CancerHotspot: no;3DHotspot: no	MutationAssessor: impact: medium, score: 2.215;SIFT: impact: tolerated, score: 0.05;Polyphen-2: impact: benign, score: 0.321	Missense_Mutation	SNP	diploid		NA	NA	NA	3	142231170	142231170	T	G	3:g.142231170T>G	ENST00000350721.4:c.4784A>C	0.25		263	797			357	27/47
Colorectal Adenocarcinoma (TCGA, PanCancer Atlas)	TCGA-CA-6717-01	Mucinous Adenocarcinoma of the Colon and Rectum	K1595T	OncoKB: Unknown, level NA;CIViC: NA;MyCancerGenome: not present;CancerHotspot: no;3DHotspot: no	MutationAssessor: impact: medium, score: 2.215;SIFT: impact: tolerated, score: 0.05;Polyphen-2: impact: benign, score: 0.321	Missense_Mutation	SNP	diploid		.	.	.	3	142231170	142231170	T	G	3:g.142231170T>G	ENST00000350721.4:c.4784A>C	0.19		24	102		80	9586	27/47
MSK-IMPACT Clinical Sequencing Cohort (MSKCC, Nat Med 2017)	P-0006612-T01-IM5	Colon Adenocarcinoma	V981I	OncoKB: Unknown, level NA;CIViC: NA;MyCancerGenome: not present;CancerHotspot: no;3DHotspot: no	MutationAssessor: impact: low, score: 1.67;SIFT: impact: tolerated, score: 0.15;Polyphen-2: impact: benign, score: 0.314	Missense_Mutation	SNP	diploid		NA	NA	NA	3	142269009	142269009	C	T	3:g.142269009C>T	ENST00000350721.4:c.2941G>A	0.22		217	772			357	14/47
MSK-IMPACT Clinical Sequencing Cohort (MSKCC, Nat Med 2017)	P-0000491-T01-IM3	Lung Adenocarcinoma	R1774I	OncoKB: Unknown, level NA;CIViC: NA;MyCancerGenome: not present;CancerHotspot: no;3DHotspot: no	MutationAssessor: impact: medium, score: 2.685;SIFT: impact: deleterious, score: 0;Polyphen-2: impact: probably_damaging, score: 0.998	Missense_Mutation	SNP	diploid		NA	NA	NA	3	142218528	142218528	C	A	3:g.142218528C>A	ENST00000350721.4:c.5321G>T	0.13		101	653			26	31/47
MSK-IMPACT Clinical Sequencing Cohort (MSKCC, Nat Med 2017)	P-0002459-T01-IM3	Lung Adenocarcinoma	L2133S	OncoKB: Unknown, level NA;CIViC: NA;MyCancerGenome: not present;CancerHotspot: no;3DHotspot: no	MutationAssessor: impact: medium, score: 2.77;SIFT: impact: deleterious, score: 0;Polyphen-2: impact: possibly_damaging, score: 0.813	Missense_Mutation	SNP	diploid		NA	NA	NA	3	142188333	142188333	A	G	3:g.142188333A>G	ENST00000350721.4:c.6398T>C	0.32		249	536			22	38/47
MSK-IMPACT Clinical Sequencing Cohort (MSKCC, Nat Med 2017)	P-0000571-T01-IM3	Lung Adenocarcinoma	M2339I	OncoKB: Unknown, level NA;CIViC: NA;MyCancerGenome: not present;CancerHotspot: no;3DHotspot: no	MutationAssessor: impact: medium, score: 3.375;SIFT: impact: deleterious, score: 0.01;Polyphen-2: impact: possibly_damaging, score: 0.811	Missense_Mutation	SNP	diploid		NA	NA	NA	3	142183963	142183963	C	T	3:g.142183963C>T	ENST00000350721.4:c.7017G>A	0.47		259	293			7	41/47
MSK-IMPACT Clinical Sequencing Cohort (MSKCC, Nat Med 2017)	P-0006855-T01-IM5	Lung Adenocarcinoma	E1547V	OncoKB: Unknown, level NA;CIViC: NA;MyCancerGenome: not present;CancerHotspot: no;3DHotspot: no	MutationAssessor: impact: medium, score: 2.38;SIFT: impact: deleterious, score: 0;Polyphen-2: impact: possibly_damaging, score: 0.794	Missense_Mutation	SNP	diploid		NA	NA	NA	3	142232344	142232344	T	A	3:g.142232344T>A	ENST00000350721.4:c.4640A>T	0.10		88	815			5	26/47
MSK-IMPACT Clinical Sequencing Cohort (MSKCC, Nat Med 2017)	P-0001613-T02-IM5	Lung Adenocarcinoma	E1986K	OncoKB: Unknown, level NA;CIViC: NA;MyCancerGenome: not present;CancerHotspot: no;3DHotspot: no	MutationAssessor: impact: neutral, score: 0.6;SIFT: impact: tolerated, score: 0.22;Polyphen-2: impact: benign, score: 0.033	Missense_Mutation	SNP	diploid		NA	NA	NA	3	142212096	142212096	C	T	3:g.142212096C>T	ENST00000350721.4:c.5956G>A	0.12		96	722			7	35/47
MSK-IMPACT Clinical Sequencing Cohort (MSKCC, Nat Med 2017)	P-0000676-T01-IM3	Lung Adenocarcinoma	S904C	OncoKB: Unknown, level NA;CIViC: NA;MyCancerGenome: not present;CancerHotspot: no;3DHotspot: no	MutationAssessor: impact: low, score: 1.15;SIFT: impact: deleterious, score: 0.01;Polyphen-2: impact: possibly_damaging, score: 0.707	Missense_Mutation	SNP	diploid		NA	NA	NA	3	142272163	142272163	G	C	3:g.142272163G>C	ENST00000350721.4:c.2711C>G	0.48		283	305			9	13/47
MSK-IMPACT Clinical Sequencing Cohort (MSKCC, Nat Med 2017)	P-0006878-T01-IM5	Lung Adenocarcinoma	L1237I	OncoKB: Unknown, level NA;CIViC: NA;MyCancerGenome: not present;CancerHotspot: no;3DHotspot: no	MutationAssessor: impact: medium, score: 2.135;SIFT: impact: tolerated, score: 0.07;Polyphen-2: impact: possibly_damaging, score: 0.858	Missense_Mutation	SNP	diploid		NA	NA	NA	3	142257340	142257340	G	T	3:g.142257340G>T	ENST00000350721.4:c.3709C>A	0.07		41	530			5	19/47
MSK-IMPACT Clinical Sequencing Cohort (MSKCC, Nat Med 2017)	P-0003562-T01-IM5	Lung Adenocarcinoma	D1560Y	OncoKB: Unknown, level NA;CIViC: NA;MyCancerGenome: not present;CancerHotspot: no;3DHotspot: no	MutationAssessor: impact: medium, score: 2.34;SIFT: impact: deleterious, score: 0;Polyphen-2: impact: possibly_damaging, score: 0.791	Missense_Mutation	SNP	diploid	1	NA	NA	NA	3	142231276	142231276	C	A	3:g.142231276C>A	ENST00000350721.4:c.4678G>T	0.55		413	339			37	27/47
MSK-IMPACT Clinical Sequencing Cohort (MSKCC, Nat Med 2017)	P-0009067-T01-IM5	Esophageal Adenocarcinoma	Y600C	OncoKB: Unknown, level NA;CIViC: NA;MyCancerGenome: not present;CancerHotspot: no;3DHotspot: no	MutationAssessor: impact: low, score: 0.805;SIFT: impact: tolerated, score: 0.19;Polyphen-2: impact: benign, score: 0	Missense_Mutation	SNP	diploid		NA	NA	NA	3	142277552	142277552	T	C	3:g.142277552T>C	ENST00000350721.4:c.1799A>G	0.09		71	756			5	8/47
MSK-IMPACT Clinical Sequencing Cohort (MSKCC, Nat Med 2017)	P-0009764-T01-IM5	Lung Adenocarcinoma	W2094L	OncoKB: Unknown, level NA;CIViC: NA;MyCancerGenome: not present;CancerHotspot: no;3DHotspot: no	MutationAssessor: impact: medium, score: 2.915;SIFT: impact: deleterious, score: 0;Polyphen-2: impact: probably_damaging, score: 0.998	Missense_Mutation	SNP	diploid		NA	NA	NA	3	142188966	142188966	C	A	3:g.142188966C>A	ENST00000350721.4:c.6281G>T	0.32		352	743			23	37/47
MSK-IMPACT Clinical Sequencing Cohort (MSKCC, Nat Med 2017)	P-0007643-T01-IM5	Lung Adenocarcinoma	L1128S	OncoKB: Unknown, level NA;CIViC: NA;MyCancerGenome: not present;CancerHotspot: no;3DHotspot: no	MutationAssessor: impact: medium, score: 2.455;SIFT: impact: deleterious, score: 0;Polyphen-2: impact: probably_damaging, score: 1	Missense_Mutation	SNP	diploid		NA	NA	NA	3	142261574	142261574	A	G	3:g.142261574A>G	ENST00000350721.4:c.3383T>C	0.15		123	694			9	17/47
MSK-IMPACT Clinical Sequencing Cohort (MSKCC, Nat Med 2017)	P-0003477-T01-IM5	Esophageal Adenocarcinoma	A1052T	OncoKB: Unknown, level NA;CIViC: NA;MyCancerGenome: not present;CancerHotspot: no;3DHotspot: no	MutationAssessor: impact: neutral, score: 0.695;SIFT: impact: deleterious, score: 0.01;Polyphen-2: impact: benign, score: 0.033	Missense_Mutation	SNP	diploid		NA	NA	NA	3	142268338	142268338	C	T	3:g.142268338C>T	ENST00000350721.4:c.3154G>A	0.15		91	505			4	15/47
MSK-IMPACT Clinical Sequencing Cohort (MSKCC, Nat Med 2017)	P-0003432-T01-IM5	Esophageal Adenocarcinoma	R878K	OncoKB: Unknown, level NA;CIViC: NA;MyCancerGenome: not present;CancerHotspot: no;3DHotspot: no	MutationAssessor: impact: low, score: 1.845;SIFT: impact: tolerated, score: 0.08;Polyphen-2: impact: benign, score: 0.1	Missense_Mutation	SNP	diploid		NA	NA	NA	3	142272482	142272482	C	T	3:g.142272482C>T	ENST00000350721.4:c.2633G>A	0.31		70	158			5	12/47
MSK-IMPACT Clinical Sequencing Cohort (MSKCC, Nat Med 2017)	P-0002957-T01-IM3	Lung Adenocarcinoma	V2113L	OncoKB: Unknown, level NA;CIViC: NA;MyCancerGenome: not present;CancerHotspot: no;3DHotspot: no	MutationAssessor: impact: neutral, score: 0.63;SIFT: impact: tolerated, score: 0.57;Polyphen-2: impact: benign, score: 0	Missense_Mutation	SNP	diploid		NA	NA	NA	3	142188394	142188394	C	G	3:g.142188394C>G	ENST00000350721.4:c.6337G>C	0.67		155	77			20	38/47
MSK-IMPACT Clinical Sequencing Cohort (MSKCC, Nat Med 2017)	P-0002126-T01-IM3	Lung Adenocarcinoma	P1221T	OncoKB: Unknown, level NA;CIViC: NA;MyCancerGenome: not present;CancerHotspot: no;3DHotspot: no	MutationAssessor: impact: medium, score: 2.36;SIFT: impact: deleterious, score: 0;Polyphen-2: impact: probably_damaging, score: 1	Missense_Mutation	SNP	diploid		NA	NA	NA	3	142257388	142257388	G	T	3:g.142257388G>T	ENST00000350721.4:c.3661C>A	0.28		227	588			3	19/47
MSK-IMPACT Clinical Sequencing Cohort (MSKCC, Nat Med 2017)	P-0002969-T01-IM3	Lung Adenocarcinoma	V1581L	OncoKB: Unknown, level NA;CIViC: NA;MyCancerGenome: not present;CancerHotspot: no;3DHotspot: no	MutationAssessor: impact: medium, score: 2.165;SIFT: impact: deleterious, score: 0.01;Polyphen-2: impact: benign, score: 0.32	Missense_Mutation	SNP	diploid		NA	NA	NA	3	142231213	142231213	C	A	3:g.142231213C>A	ENST00000350721.4:c.4741G>T	0.22		111	387			20	27/47
MSK-IMPACT Clinical Sequencing Cohort (MSKCC, Nat Med 2017)	P-0000552-T01-IM3	Colon Adenocarcinoma	K1595I	OncoKB: Unknown, level NA;CIViC: NA;MyCancerGenome: not present;CancerHotspot: no;3DHotspot: no	MutationAssessor: impact: low, score: 1.32;SIFT: impact: tolerated, score: 0.21;Polyphen-2: impact: benign, score: 0.03	Missense_Mutation	SNP	diploid		NA	NA	NA	3	142231170	142231170	T	A	3:g.142231170T>A	ENST00000350721.4:c.4784A>T	0.32		291	630			6	27/47
MSK-IMPACT Clinical Sequencing Cohort (MSKCC, Nat Med 2017)	P-0001746-T01-IM3	Colon Adenocarcinoma	L780I	OncoKB: Unknown, level NA;CIViC: NA;MyCancerGenome: not present;CancerHotspot: no;3DHotspot: no	MutationAssessor: impact: low, score: 1.39;SIFT: impact: deleterious, score: 0.05;Polyphen-2: impact: benign, score: 0.162	Missense_Mutation	SNP	diploid		NA	NA	NA	3	142274722	142274722	G	T	3:g.142274722G>T	ENST00000350721.4:c.2338C>A	0.18		33	147			7	10/47
MSK-IMPACT Clinical Sequencing Cohort (MSKCC, Nat Med 2017)	P-0003791-T01-IM5	Colon Adenocarcinoma	L1910F	OncoKB: Unknown, level NA;CIViC: NA;MyCancerGenome: not present;CancerHotspot: no;3DHotspot: no	MutationAssessor: impact: medium, score: 2.76;SIFT: impact: deleterious, score: 0.03;Polyphen-2: impact: benign, score: 0.422	Missense_Mutation	SNP	diploid		NA	NA	NA	3	142215865	142215865	G	A	3:g.142215865G>A	ENST00000350721.4:c.5728C>T	0.05		35	660			10	33/47
MSK-IMPACT Clinical Sequencing Cohort (MSKCC, Nat Med 2017)	P-0007185-T01-IM5	Colorectal Adenocarcinoma	K2420N	OncoKB: Unknown, level NA;CIViC: NA;MyCancerGenome: not present;CancerHotspot: no;3DHotspot: no	MutationAssessor: impact: medium, score: 2.305;SIFT: impact: deleterious, score: 0;Polyphen-2: impact: probably_damaging, score: 0.94	Missense_Mutation	SNP	diploid		NA	NA	NA	3	142178158	142178158	T	A	3:g.142178158T>A	ENST00000350721.4:c.7260A>T	0.10		61	570			12	43/47
MSK-IMPACT Clinical Sequencing Cohort (MSKCC, Nat Med 2017)	P-0005742-T01-IM5	Colon Adenocarcinoma	D1821N	OncoKB: Unknown, level NA;CIViC: NA;MyCancerGenome: not present;CancerHotspot: no;3DHotspot: no	MutationAssessor: impact: low, score: 1.04;SIFT: impact: tolerated, score: 0.2;Polyphen-2: impact: benign, score: 0.053	Missense_Mutation	SNP	diploid		NA	NA	NA	3	142217536	142217536	C	T	3:g.142217536C>T	ENST00000350721.4:c.5461G>A	0.19		179	767			12	32/47
MSK-IMPACT Clinical Sequencing Cohort (MSKCC, Nat Med 2017)	P-0006887-T01-IM5	Colon Adenocarcinoma	M2324V	OncoKB: Unknown, level NA;CIViC: NA;MyCancerGenome: not present;CancerHotspot: no;3DHotspot: no	MutationAssessor: impact: neutral, score: 0.505;SIFT: impact: deleterious, score: 0.04;Polyphen-2: impact: benign, score: 0.119	Missense_Mutation	SNP	diploid		NA	NA	NA	3	142184010	142184010	T	C	3:g.142184010T>C	ENST00000350721.4:c.6970A>G	0.13		177	1212			7	41/47
MSK-IMPACT Clinical Sequencing Cohort (MSKCC, Nat Med 2017)	P-0006135-T01-IM5	Colon Adenocarcinoma	V672I	OncoKB: Unknown, level NA;CIViC: NA;MyCancerGenome: not present;CancerHotspot: no;3DHotspot: no	MutationAssessor: impact: low, score: 1.185;SIFT: impact: tolerated, score: 0.23;Polyphen-2: impact: benign, score: 0.003	Missense_Mutation	SNP	diploid		NA	NA	NA	3	142275289	142275289	C	T	3:g.142275289C>T	ENST00000350721.4:c.2014G>A	0.48		259	279			14	9/47
MSK-IMPACT Clinical Sequencing Cohort (MSKCC, Nat Med 2017)	P-0010360-T01-IM5	Colon Adenocarcinoma	A880V	OncoKB: Unknown, level NA;CIViC: NA;MyCancerGenome: not present;CancerHotspot: no;3DHotspot: no	MutationAssessor: impact: low, score: 1.445;SIFT: impact: tolerated, score: 0.22;Polyphen-2: impact: benign, score: 0.417	Missense_Mutation	SNP	diploid		NA	NA	NA	3	142272235	142272235	G	A	3:g.142272235G>A	ENST00000350721.4:c.2639C>T	0.22		162	561			6	13/47
MSK-IMPACT Clinical Sequencing Cohort (MSKCC, Nat Med 2017)	P-0007654-T01-IM5	Colon Adenocarcinoma	R161K	OncoKB: Unknown, level NA;CIViC: NA;MyCancerGenome: not present;CancerHotspot: no;3DHotspot: no	MutationAssessor: impact: neutral, score: -0.145;SIFT: impact: tolerated_low_confidence, score: 0.93;Polyphen-2: impact: benign, score: 0	Missense_Mutation	SNP	diploid		NA	NA	NA	3	142281762	142281762	C	T	3:g.142281762C>T	ENST00000350721.4:c.482G>A	0.33		235	484			10	4/47
MSK-IMPACT Clinical Sequencing Cohort (MSKCC, Nat Med 2017)	P-0011357-T01-IM5	Colon Adenocarcinoma	G1144D	OncoKB: Unknown, level NA;CIViC: NA;MyCancerGenome: not present;CancerHotspot: no;3DHotspot: no	MutationAssessor: impact: low, score: 1.24;SIFT: impact: tolerated, score: 0.2;Polyphen-2: impact: probably_damaging, score: 0.975	Missense_Mutation	SNP	diploid	1	NA	NA	NA	3	142261526	142261526	C	T	3:g.142261526C>T	ENST00000350721.4:c.3431G>A	0.08		63	776			206	17/47
Uterine Corpus Endometrial Carcinoma (TCGA, PanCancer Atlas)	TCGA-AP-A1DV-01	Uterine Endometrioid Carcinoma	G1144D	OncoKB: Unknown, level NA;CIViC: NA;MyCancerGenome: not present;CancerHotspot: no;3DHotspot: no	MutationAssessor: impact: low, score: 1.24;SIFT: impact: tolerated, score: 0.2;Polyphen-2: impact: probably_damaging, score: 0.975	Missense_Mutation	SNP	diploid	1	.	.	.	3	142261526	142261526	C	T	3:g.142261526C>T	ENST00000350721.4:c.3431G>A	0.42		25	35		47	12063	17/47
Colorectal Adenocarcinoma (TCGA, PanCancer Atlas)	TCGA-CK-5912-01	Colon Adenocarcinoma	G1144D	OncoKB: Unknown, level NA;CIViC: NA;MyCancerGenome: not present;CancerHotspot: no;3DHotspot: no	MutationAssessor: impact: low, score: 1.24;SIFT: impact: tolerated, score: 0.2;Polyphen-2: impact: probably_damaging, score: 0.975	Missense_Mutation	SNP	diploid	1	.	.	.	3	142261526	142261526	C	T	3:g.142261526C>T	ENST00000350721.4:c.3431G>A	0.39		317	491		168	61	17/47
MSK-IMPACT Clinical Sequencing Cohort (MSKCC, Nat Med 2017)	P-0007887-T01-IM5	Colon Adenocarcinoma	S95R	OncoKB: Unknown, level NA;CIViC: NA;MyCancerGenome: not present;CancerHotspot: no;3DHotspot: no	MutationAssessor: impact: low, score: 1.65;SIFT: impact: deleterious_low_confidence, score: 0.01;Polyphen-2: impact: benign, score: 0.098	Missense_Mutation	SNP	diploid		NA	NA	NA	3	142284970	142284970	A	T	3:g.142284970A>T	ENST00000350721.4:c.285T>A	0.17		73	360			10	3/47
MSK-IMPACT Clinical Sequencing Cohort (MSKCC, Nat Med 2017)	P-0010513-T01-IM5	Rectal Adenocarcinoma	A654T	OncoKB: Unknown, level NA;CIViC: NA;MyCancerGenome: not present;CancerHotspot: no;3DHotspot: no	MutationAssessor: impact: low, score: 1.085;SIFT: impact: tolerated, score: 0.62;Polyphen-2: impact: benign, score: 0.005	Missense_Mutation	SNP	diploid		NA	NA	NA	3	142275343	142275343	C	T	3:g.142275343C>T	ENST00000350721.4:c.1960G>A	0.31		160	355			6	9/47
MSK-IMPACT Clinical Sequencing Cohort (MSKCC, Nat Med 2017)	P-0000732-T01-IM3	Lung Adenocarcinoma	E238K	OncoKB: Unknown, level NA;CIViC: NA;MyCancerGenome: not present;CancerHotspot: no;3DHotspot: no	MutationAssessor: impact: low, score: 0.975;SIFT: impact: tolerated_low_confidence, score: 0.16;Polyphen-2: impact: benign, score: 0	Missense_Mutation	SNP	diploid		NA	NA	NA	3	142281532	142281532	C	T	3:g.142281532C>T	ENST00000350721.4:c.712G>A	0.08		45	526			2	4/47
MSK-IMPACT Clinical Sequencing Cohort (MSKCC, Nat Med 2017)	P-0002016-T01-IM3	Lung Adenocarcinoma	R1082L	OncoKB: Unknown, level NA;CIViC: NA;MyCancerGenome: not present;CancerHotspot: no;3DHotspot: no	MutationAssessor: impact: low, score: 0.975;SIFT: impact: deleterious, score: 0.01;Polyphen-2: impact: possibly_damaging, score: 0.759	Missense_Mutation	SNP	diploid	2	NA	NA	NA	3	142266679	142266679	C	A	3:g.142266679C>A	ENST00000350721.4:c.3245G>T	0.28		160	410			23	16/47
MSK-IMPACT Clinical Sequencing Cohort (MSKCC, Nat Med 2017)	P-0000110-T01-IM3	Lung Adenocarcinoma	R2541S	OncoKB: Unknown, level NA;CIViC: NA;MyCancerGenome: not present;CancerHotspot: no;3DHotspot: no	MutationAssessor: impact: low, score: 1.355;SIFT: impact: deleterious, score: 0;Polyphen-2: impact: probably_damaging, score: 0.974	Missense_Mutation	SNP	diploid		NA	NA	NA	3	142176478	142176478	C	A	3:g.142176478C>A	ENST00000350721.4:c.7623G>T	0.11		92	755			15	45/47
Metastatic Melanoma (UCLA, Cell 2016)	Pt4	Melanoma	R1201C	OncoKB: Unknown, level NA;CIViC: NA;MyCancerGenome: not present;CancerHotspot: no;3DHotspot: no	MutationAssessor: impact: low, score: 1.175;SIFT: impact: deleterious, score: 0;Polyphen-2: impact: possibly_damaging, score: 0.837	Missense_Mutation	SNP	gain		Somatic	Untested	MSKCC	3	142257448	142257448	G	A	3:g.142257448G>A	ENST00000350721.4:c.3601C>T	0.45		48	59			4120	19/47
Lung Adenocarcinoma (OncoSG, Nat Genet 2020)	A511	Lung Adenocarcinoma	R1201C	OncoKB: Unknown, level NA;CIViC: NA;MyCancerGenome: not present;CancerHotspot: no;3DHotspot: no	MutationAssessor: impact: low, score: 1.175;SIFT: impact: deleterious, score: 0;Polyphen-2: impact: possibly_damaging, score: 0.837	Missense_Mutation	SNP	diploid		NA	NA	NA	3	142257448	142257448	G	A	3:g.142257448G>A	ENST00000350721.4:c.3601C>T	0.10		8	75			42	19/47
Uterine Corpus Endometrial Carcinoma (TCGA, PanCancer Atlas)	TCGA-EO-A22U-01	Uterine Endometrioid Carcinoma	R1201C	OncoKB: Unknown, level NA;CIViC: NA;MyCancerGenome: not present;CancerHotspot: no;3DHotspot: no	MutationAssessor: impact: low, score: 1.175;SIFT: impact: deleterious, score: 0;Polyphen-2: impact: possibly_damaging, score: 0.837	Missense_Mutation	SNP	diploid		.	.	.	3	142257448	142257448	G	A	3:g.142257448G>A	ENST00000350721.4:c.3601C>T	0.40		16	24		27	13829	19/47
Kidney Renal Clear Cell Carcinoma (TCGA, PanCancer Atlas)	TCGA-BP-4965-01	Renal Clear Cell Carcinoma	L2471M	OncoKB: Unknown, level NA;CIViC: NA;MyCancerGenome: not present;CancerHotspot: no;3DHotspot: no	MutationAssessor: impact: medium, score: 2.69;SIFT: impact: deleterious, score: 0;Polyphen-2: impact: probably_damaging, score: 0.978	Missense_Mutation	SNP	diploid	1	.	.	.	3	142177892	142177892	G	T	3:g.142177892G>T	ENST00000350721.4:c.7411C>A	0.22		23	82		90	49	44/47
Kidney Renal Clear Cell Carcinoma (TCGA, PanCancer Atlas)	TCGA-B4-5835-01	Renal Clear Cell Carcinoma	G2474R	OncoKB: Unknown, level NA;CIViC: NA;MyCancerGenome: not present;CancerHotspot: no;3DHotspot: no	MutationAssessor: impact: high, score: 3.975;SIFT: impact: deleterious, score: 0;Polyphen-2: impact: probably_damaging, score: 0.998	Missense_Mutation	SNP	gain	1	.	.	.	3	142177883	142177883	C	T	3:g.142177883C>T	ENST00000350721.4:c.7420G>A	0.32		27	58		71	71	44/47
Cervical Squamous Cell Carcinoma (TCGA, PanCancer Atlas)	TCGA-DS-A0VK-01	Cervical Squamous Cell Carcinoma	D2372A	OncoKB: Unknown, level NA;CIViC: NA;MyCancerGenome: not present;CancerHotspot: no;3DHotspot: no	MutationAssessor: impact: neutral, score: 0.255;SIFT: impact: deleterious, score: 0.01;Polyphen-2: impact: benign, score: 0.338	Missense_Mutation	SNP	amp	1	.	.	.	3	142180859	142180859	T	G	3:g.142180859T>G	ENST00000350721.4:c.7115A>C	0.27		129	347		310	116	42/47
Cervical Squamous Cell Carcinoma (TCGA, PanCancer Atlas)	TCGA-EK-A2PI-01	Cervical Squamous Cell Carcinoma	H1936Y	OncoKB: Unknown, level NA;CIViC: NA;MyCancerGenome: not present;CancerHotspot: no;3DHotspot: no	MutationAssessor: impact: medium, score: 2.61;SIFT: impact: tolerated, score: 0.13;Polyphen-2: impact: possibly_damaging, score: 0.729	Missense_Mutation	SNP	gain		.	.	.	3	142215295	142215295	G	A	3:g.142215295G>A	ENST00000350721.4:c.5806C>T	0.24		22	70		88	74	34/47
Upper Tract Urothelial Cancer (MSK, Eur Urol 2015)	DS-uttcc-078-P	Upper Tract Urothelial Carcinoma	Q1088E	OncoKB: Unknown, level NA;CIViC: NA;MyCancerGenome: not present;CancerHotspot: no;3DHotspot: no	MutationAssessor: impact: low, score: 0.975;SIFT: impact: tolerated, score: 0.35;Polyphen-2: impact: benign, score: 0.062	Missense_Mutation	SNP	diploid		NA	NA	mskcc.org	3	142266662	142266662	G	C	3:g.142266662G>C	ENST00000350721.4:c.3262C>G	0.12		41	311		305	18	16/47
Upper Tract Urothelial Carcinoma (MSK, Nat Commun 2020)	DS-uttcc-078-P	Upper Tract Urothelial Carcinoma	Q1088E	OncoKB: Unknown, level NA;CIViC: NA;MyCancerGenome: not present;CancerHotspot: no;3DHotspot: no	MutationAssessor: impact: low, score: 0.975;SIFT: impact: tolerated, score: 0.35;Polyphen-2: impact: benign, score: 0.062	Missense_Mutation	SNP	diploid		NA	NA	mskcc.org	3	142266662	142266662	G	C	3:g.142266662G>C	ENST00000350721.4:c.3262C>G	0.88	1.00	311	41	305		18	16/47
Cervical Squamous Cell Carcinoma (TCGA, PanCancer Atlas)	TCGA-FU-A3TQ-01	Cervical Squamous Cell Carcinoma	Q1088E	OncoKB: Unknown, level NA;CIViC: NA;MyCancerGenome: not present;CancerHotspot: no;3DHotspot: no	MutationAssessor: impact: low, score: 0.975;SIFT: impact: tolerated, score: 0.35;Polyphen-2: impact: benign, score: 0.062	Missense_Mutation	SNP	diploid		.	.	.	3	142266662	142266662	G	C	3:g.142266662G>C	ENST00000350721.4:c.3262C>G	0.37		19	33		49	55	16/47
Cholangiocarcinoma (TCGA, PanCancer Atlas)	TCGA-W5-AA2Q-01	Intrahepatic Cholangiocarcinoma	A2627V	OncoKB: Unknown, level NA;CIViC: NA;MyCancerGenome: not present;CancerHotspot: no;3DHotspot: no	MutationAssessor: impact: high, score: 3.775;SIFT: NA;Polyphen-2: NA	Missense_Mutation	SNP	diploid		.	.	.	3	142168326	142168326	G	A	3:g.142168326G>A	ENST00000350721.4:c.7880C>T	0.52		16	15		78	45	47/47
Diffuse Large B-Cell Lymphoma (TCGA, PanCancer Atlas)	TCGA-GS-A9TZ-01	Diffuse Large B-Cell Lymphoma, NOS	N27K	OncoKB: Unknown, level NA;CIViC: NA;MyCancerGenome: not present;CancerHotspot: no;3DHotspot: no	MutationAssessor: impact: low, score: 1.735;SIFT: impact: deleterious_low_confidence, score: 0.03;Polyphen-2: impact: possibly_damaging, score: 0.631	Missense_Mutation	SNP	shallowdel	1	.	.	.	3	142286975	142286975	A	T	3:g.142286975A>T	ENST00000350721.4:c.81T>A	0.11		46	374		603	379	2/47
Diffuse Large B-Cell Lymphoma (TCGA, PanCancer Atlas)	TCGA-GS-A9TW-01	Diffuse Large B-Cell Lymphoma, NOS	M320I	OncoKB: Unknown, level NA;CIViC: NA;MyCancerGenome: not present;CancerHotspot: no;3DHotspot: no	MutationAssessor: impact: low, score: 1.555;SIFT: impact: tolerated_low_confidence, score: 0.53;Polyphen-2: impact: benign, score: 0	Missense_Mutation	SNP	gain		.	.	.	3	142281284	142281284	C	A	3:g.142281284C>A	ENST00000350721.4:c.960G>T	0.35		59	112		156	284	4/47
Head and Neck Squamous Cell Carcinoma (TCGA, PanCancer Atlas)	TCGA-CN-A63T-01	Head and Neck Squamous Cell Carcinoma	S549C	OncoKB: Unknown, level NA;CIViC: NA;MyCancerGenome: not present;CancerHotspot: no;3DHotspot: no	MutationAssessor: impact: neutral, score: 0.69;SIFT: impact: deleterious_low_confidence, score: 0.04;Polyphen-2: impact: benign, score: 0	Missense_Mutation	SNP	gain	1	.	.	.	3	142278180	142278180	T	A	3:g.142278180T>A	ENST00000350721.4:c.1645A>T	0.40		25	38		43	223	7/47
Head and Neck Squamous Cell Carcinoma (TCGA, PanCancer Atlas)	TCGA-CV-A463-01	Head and Neck Squamous Cell Carcinoma	F99L	OncoKB: Unknown, level NA;CIViC: NA;MyCancerGenome: not present;CancerHotspot: no;3DHotspot: no	MutationAssessor: impact: low, score: 1.895;SIFT: impact: tolerated_low_confidence, score: 0.11;Polyphen-2: impact: probably_damaging, score: 0.97	Missense_Mutation	SNP	diploid		.	.	.	3	142281947	142281947	G	C	3:g.142281947G>C	ENST00000350721.4:c.297C>G	0.27		46	127		181	187	4/47
Head and Neck Squamous Cell Carcinoma (TCGA, PanCancer Atlas)	TCGA-UF-A7JT-01	Head and Neck Squamous Cell Carcinoma	S246F	OncoKB: Unknown, level NA;CIViC: NA;MyCancerGenome: not present;CancerHotspot: no;3DHotspot: no	MutationAssessor: impact: neutral, score: 0.55;SIFT: impact: deleterious_low_confidence, score: 0.04;Polyphen-2: impact: benign, score: 0.118	Missense_Mutation	SNP	diploid		.	.	.	3	142281507	142281507	G	A	3:g.142281507G>A	ENST00000350721.4:c.737C>T	0.10		6	56		64	173	4/47
Head and Neck Squamous Cell Carcinoma (TCGA, PanCancer Atlas)	TCGA-KU-A6H7-01	Head and Neck Squamous Cell Carcinoma	L400F	OncoKB: Unknown, level NA;CIViC: NA;MyCancerGenome: not present;CancerHotspot: no;3DHotspot: no	MutationAssessor: impact: medium, score: 2.095;SIFT: impact: deleterious_low_confidence, score: 0.01;Polyphen-2: impact: probably_damaging, score: 0.997	Missense_Mutation	SNP	diploid		.	.	.	3	142280234	142280234	C	G	3:g.142280234C>G	ENST00000350721.4:c.1200G>C	0.06		3	51		46	137	5/47
Head and Neck Squamous Cell Carcinoma (TCGA, PanCancer Atlas)	TCGA-CQ-7069-01	Head and Neck Squamous Cell Carcinoma	L987I	OncoKB: Unknown, level NA;CIViC: NA;MyCancerGenome: not present;CancerHotspot: no;3DHotspot: no	MutationAssessor: impact: low, score: 1.65;SIFT: impact: tolerated, score: 0.13;Polyphen-2: impact: benign, score: 0.283	Missense_Mutation	SNP	gain		.	.	.	3	142268991	142268991	G	T	3:g.142268991G>T	ENST00000350721.4:c.2959C>A	0.17		11	54		81	85	14/47
Small Cell Lung Cancer (Johns Hopkins, Nat Genet 2012)	2334187	Small Cell Lung Cancer	A1931P	OncoKB: Unknown, level NA;CIViC: NA;MyCancerGenome: not present;CancerHotspot: no;3DHotspot: no	MutationAssessor: impact: medium, score: 2.975;SIFT: impact: deleterious, score: 0;Polyphen-2: impact: probably_damaging, score: 1	Missense_Mutation	SNP		1	NA	NA	JHU	3	142215310	142215310	C	G	3:g.142215310C>G	ENST00000350721.4:c.5791G>C							197	34/47
Breast Invasive Carcinoma (TCGA, PanCancer Atlas)	TCGA-5L-AAT0-01	Breast Invasive Lobular Carcinoma	E1840Q	OncoKB: Unknown, level NA;CIViC: NA;MyCancerGenome: not present;CancerHotspot: no;3DHotspot: no	MutationAssessor: impact: medium, score: 2.81;SIFT: impact: deleterious, score: 0;Polyphen-2: impact: probably_damaging, score: 0.993	Missense_Mutation	SNP	diploid		.	.	.	3	142217479	142217479	C	G	3:g.142217479C>G	ENST00000350721.4:c.5518G>C	0.07		9	126		46	139	32/47
Head and Neck Squamous Cell Carcinoma (Broad, Science 2011)	HN_63058	Head and Neck Squamous Cell Carcinoma	E1840Q	OncoKB: Unknown, level NA;CIViC: NA;MyCancerGenome: not present;CancerHotspot: no;3DHotspot: no	MutationAssessor: impact: medium, score: 2.81;SIFT: impact: deleterious, score: 0;Polyphen-2: impact: probably_damaging, score: 0.993	Missense_Mutation	SNP			Unknown	Unknown	broad.mit.edu	3	142217479	142217479	C	G	3:g.142217479C>G	ENST00000350721.4:c.5518G>C	0.13		8	54			86	32/47
Pediatric Wilms' Tumor (TARGET, 2018)	TARGET-50-PAJMKJ-01	Wilms' Tumor	R2425Q	OncoKB: Unknown, level NA;CIViC: NA;MyCancerGenome: not present;CancerHotspot: no;3DHotspot: no	MutationAssessor: impact: neutral, score: 0.615;SIFT: impact: tolerated, score: 0.23;Polyphen-2: impact: benign, score: 0	Missense_Mutation	SNP	diploid	3	Somatic	Valid	TARGET	3	142178144	142178144	C	T	3:g.142178144C>T	ENST00000350721.4:c.7274G>A	0.75		12	4			6	43/47
Pediatric Wilms' Tumor (TARGET, 2018)	TARGET-50-PAJNCZ-01	Wilms' Tumor	R2425Q	OncoKB: Unknown, level NA;CIViC: NA;MyCancerGenome: not present;CancerHotspot: no;3DHotspot: no	MutationAssessor: impact: neutral, score: 0.615;SIFT: impact: tolerated, score: 0.23;Polyphen-2: impact: benign, score: 0	Missense_Mutation	SNP	diploid	3	Somatic	Valid	TARGET	3	142178144	142178144	C	T	3:g.142178144C>T	ENST00000350721.4:c.7274G>A	0.45		5	6			2	43/47
Pediatric Pan-cancer (Columbia U, Genome Med 2016)	PIP14-13487-T1	Chondroblastic Osteosarcoma	R2425Q	OncoKB: Unknown, level NA;CIViC: NA;MyCancerGenome: not present;CancerHotspot: no;3DHotspot: no	MutationAssessor: impact: neutral, score: 0.615;SIFT: impact: tolerated, score: 0.23;Polyphen-2: impact: benign, score: 0	Missense_Mutation	SNP		3	NA	NA	.	3	142178144	142178144	C	T	3:g.142178144C>T	ENST00000350721.4:c.7274G>A							239	43/47
Pediatric Pan-cancer (Columbia U, Genome Med 2016)	PIP15-70532-T2	Anaplastic ependymoma	R2425Q	OncoKB: Unknown, level NA;CIViC: NA;MyCancerGenome: not present;CancerHotspot: no;3DHotspot: no	MutationAssessor: impact: neutral, score: 0.615;SIFT: impact: tolerated, score: 0.23;Polyphen-2: impact: benign, score: 0	Missense_Mutation	SNP		3	NA	NA	.	3	142178144	142178144	C	T	3:g.142178144C>T	ENST00000350721.4:c.7274G>A							9058	43/47
Pediatric Pan-cancer (Columbia U, Genome Med 2016)	PIP15-89172-T1	Pineal Germ Cell Tumor	R2425Q	OncoKB: Unknown, level NA;CIViC: NA;MyCancerGenome: not present;CancerHotspot: no;3DHotspot: no	MutationAssessor: impact: neutral, score: 0.615;SIFT: impact: tolerated, score: 0.23;Polyphen-2: impact: benign, score: 0	Missense_Mutation	SNP		3	NA	NA	.	3	142178144	142178144	C	T	3:g.142178144C>T	ENST00000350721.4:c.7274G>A							220	43/47
Cutaneous Squamous Cell Carcinoma (MD Anderson, Clin Cancer Res 2014)	CSCC-44-T	Cutaneous Squamous Cell Carcinoma	S65F	OncoKB: Unknown, level NA;CIViC: NA;MyCancerGenome: not present;CancerHotspot: no;3DHotspot: no	MutationAssessor: impact: low, score: 1.67;SIFT: impact: deleterious_low_confidence, score: 0.04;Polyphen-2: impact: possibly_damaging, score: 0.823	Missense_Mutation	SNP		1	Somatic	Untested	hgsc.bcm.edu	3	142285061	142285061	G	A	3:g.142285061G>A	ENST00000350721.4:c.194C>T	0.13		26	181		183	3847	3/47
Skin Cutaneous Melanoma (Yale, Nat Genet 2012)	YUPROST	Cutaneous Melanoma	S65F	OncoKB: Unknown, level NA;CIViC: NA;MyCancerGenome: not present;CancerHotspot: no;3DHotspot: no	MutationAssessor: impact: low, score: 1.67;SIFT: impact: deleterious_low_confidence, score: 0.04;Polyphen-2: impact: possibly_damaging, score: 0.823	Missense_Mutation	SNP		1	somatic	NA	yale.edu	3	142285061	142285061	G	A	3:g.142285061G>A	ENST00000350721.4:c.194C>T							941	3/47
The Angiosarcoma Project (Provisional, July 2020)	RP-1447_ASCProject_YqsAUeFb_T1_v2_Exome	Angiosarcoma	S65F	OncoKB: Unknown, level NA;CIViC: NA;MyCancerGenome: not present;CancerHotspot: no;3DHotspot: no	MutationAssessor: impact: low, score: 1.67;SIFT: impact: deleterious_low_confidence, score: 0.04;Polyphen-2: impact: possibly_damaging, score: 0.823	Missense_Mutation	SNP	diploid	1	__UNKNOWN__	NA	__UNKNOWN__	3	142285061	142285061	G	A	3:g.142285061G>A	ENST00000350721.4:c.194C>T							1466	3/47
Primary Central Nervous System Lymphoma (Mayo Clinic, Clin Cancer Res 2015)	PCNSL_29	Diffuse Large B-Cell Lymphoma, NOS	R432C	OncoKB: Unknown, level NA;CIViC: NA;MyCancerGenome: not present;CancerHotspot: no;3DHotspot: no	MutationAssessor: impact: low, score: 0.805;SIFT: impact: deleterious_low_confidence, score: 0.01;Polyphen-2: impact: benign, score: 0.226	Missense_Mutation	SNP			NA	NA	Mayo Clinic	3	142280140	142280140	G	A	3:g.142280140G>A	ENST00000350721.4:c.1294C>T							179	5/47
Esophageal Adenocarcinoma (TCGA, PanCancer Atlas)	TCGA-L5-A8NM-01	Esophageal Adenocarcinoma	R432C	OncoKB: Unknown, level NA;CIViC: NA;MyCancerGenome: not present;CancerHotspot: no;3DHotspot: no	MutationAssessor: impact: low, score: 0.805;SIFT: impact: deleterious_low_confidence, score: 0.01;Polyphen-2: impact: benign, score: 0.226	Missense_Mutation	SNP	diploid		.	.	.	3	142280140	142280140	G	A	3:g.142280140G>A	ENST00000350721.4:c.1294C>T	0.22	0.02	18	64	1	61	1432	5/47
Metastatic Prostate Adenocarcinoma (SU2C/PCF Dream Team, PNAS 2019)	SC_9021-Tumor	Prostate Adenocarcinoma	R215P	OncoKB: Unknown, level NA;CIViC: NA;MyCancerGenome: not present;CancerHotspot: no;3DHotspot: no	MutationAssessor: impact: neutral, score: 0.695;SIFT: impact: tolerated_low_confidence, score: 0.19;Polyphen-2: impact: benign, score: 0.071	Missense_Mutation	SNP	amp	1	Somatic	Untested	broad.mit.edu	3	142281600	142281600	C	G	3:g.142281600C>G	ENST00000350721.4:c.644G>C	0.02		4	211			142	4/47
Pancreatic Adenocarcinoma (QCMG, Nature 2016)	ICGC_0408	Pancreatic Adenocarcinoma	V1502A	OncoKB: Unknown, level NA;CIViC: NA;MyCancerGenome: not present;CancerHotspot: no;3DHotspot: no	MutationAssessor: impact: low, score: 1.69;SIFT: impact: deleterious, score: 0;Polyphen-2: impact: possibly_damaging, score: 0.612	Missense_Mutation	SNP		1	Somatic	NA	qcmg.uq.edu.au	3	142232479	142232479	A	G	3:g.142232479A>G	ENST00000350721.4:c.4505T>C							26	26/47
Neuroendocrine Prostate Cancer (Multi-Institute, Nat Med 2016)	WCMC121_1_C	Castration-Resistant Prostate Cancer	R960Q	OncoKB: Unknown, level NA;CIViC: NA;MyCancerGenome: not present;CancerHotspot: no;3DHotspot: no	MutationAssessor: impact: neutral, score: 0;SIFT: impact: tolerated, score: 0.85;Polyphen-2: impact: benign, score: 0	Missense_Mutation	SNP			NA	NA	Weill Cornell Medical College	3	142269071	142269071	C	T	3:g.142269071C>T	ENST00000350721.4:c.2879G>A	0.36		8	14			30	14/47
Uterine Corpus Endometrial Carcinoma (TCGA, PanCancer Atlas)	TCGA-BG-A222-01	Uterine Endometrioid Carcinoma	R2066W	OncoKB: Unknown, level NA;CIViC: NA;MyCancerGenome: not present;CancerHotspot: no;3DHotspot: no	MutationAssessor: impact: medium, score: 2.34;SIFT: impact: tolerated, score: 0.08;Polyphen-2: impact: probably_damaging, score: 0.939	Missense_Mutation	SNP	diploid		.	.	.	3	142204007	142204007	G	A	3:g.142204007G>A	ENST00000350721.4:c.6196C>T	0.47		9	10		36	4274	36/47
Stomach Adenocarcinoma (TCGA, PanCancer Atlas)	TCGA-BR-8680-01	Tubular Stomach Adenocarcinoma	H2203N	OncoKB: Unknown, level NA;CIViC: NA;MyCancerGenome: not present;CancerHotspot: no;3DHotspot: no	MutationAssessor: impact: neutral, score: 0.525;SIFT: impact: tolerated, score: 0.51;Polyphen-2: impact: benign, score: 0	Missense_Mutation	SNP	diploid	1	.	.	.	3	142186856	142186856	G	T	3:g.142186856G>T	ENST00000350721.4:c.6607C>A	0.28		38	100		109	5414	39/47
Liver Hepatocellular Carcinoma (TCGA, PanCancer Atlas)	TCGA-DD-AAC8-01	Hepatocellular Carcinoma	K525M	OncoKB: Unknown, level NA;CIViC: NA;MyCancerGenome: not present;CancerHotspot: no;3DHotspot: no	MutationAssessor: impact: low, score: 1.61;SIFT: impact: tolerated_low_confidence, score: 0.08;Polyphen-2: impact: benign, score: 0.003	Missense_Mutation	SNP	diploid		.	.	.	3	142278251	142278251	T	A	3:g.142278251T>A	ENST00000350721.4:c.1574A>T	0.27		29	80		147	509	7/47
Liver Hepatocellular Carcinoma (TCGA, PanCancer Atlas)	TCGA-DD-AACQ-01	Hepatocellular Carcinoma	Q1020L	OncoKB: Unknown, level NA;CIViC: NA;MyCancerGenome: not present;CancerHotspot: no;3DHotspot: no	MutationAssessor: impact: neutral, score: 0.345;SIFT: impact: tolerated, score: 0.26;Polyphen-2: impact: benign, score: 0.009	Missense_Mutation	SNP	diploid		.	.	.	3	142268433	142268433	T	A	3:g.142268433T>A	ENST00000350721.4:c.3059A>T	0.45		162	200		446	206	15/47
Liver Hepatocellular Carcinoma (TCGA, PanCancer Atlas)	TCGA-CC-A9FS-01	Hepatocellular Carcinoma	S472C	OncoKB: Unknown, level NA;CIViC: NA;MyCancerGenome: not present;CancerHotspot: no;3DHotspot: no	MutationAssessor: impact: medium, score: 1.995;SIFT: impact: deleterious_low_confidence, score: 0.02;Polyphen-2: impact: benign, score: 0.293	Missense_Mutation	SNP	diploid		.	.	.	3	142279231	142279231	G	C	3:g.142279231G>C	ENST00000350721.4:c.1415C>G	0.40		50	76		195	98	6/47
Liver Hepatocellular Carcinoma (TCGA, PanCancer Atlas)	TCGA-UB-A7MB-01	Hepatocellular Carcinoma	H1302L	OncoKB: Unknown, level NA;CIViC: NA;MyCancerGenome: not present;CancerHotspot: no;3DHotspot: no	MutationAssessor: impact: low, score: 1.6;SIFT: impact: deleterious, score: 0.05;Polyphen-2: impact: possibly_damaging, score: 0.778	Missense_Mutation	SNP	diploid		.	.	.	3	142253962	142253962	T	A	3:g.142253962T>A	ENST00000350721.4:c.3905A>T	0.51		50	49		92	1321	21/47
Liver Hepatocellular Carcinoma (TCGA, PanCancer Atlas)	TCGA-UB-A7MB-01	Hepatocellular Carcinoma	Q351H	OncoKB: Unknown, level NA;CIViC: NA;MyCancerGenome: not present;CancerHotspot: no;3DHotspot: no	MutationAssessor: impact: low, score: 1.645;SIFT: impact: tolerated_low_confidence, score: 0.26;Polyphen-2: impact: benign, score: 0.003	Missense_Mutation	SNP	diploid		.	.	.	3	142281191	142281191	C	A	3:g.142281191C>A	ENST00000350721.4:c.1053G>T	0.50		87	87		211	1321	4/47
Liver Hepatocellular Carcinoma (TCGA, PanCancer Atlas)	TCGA-DD-AACF-01	Hepatocellular Carcinoma	I2122M	OncoKB: Unknown, level NA;CIViC: NA;MyCancerGenome: not present;CancerHotspot: no;3DHotspot: no	MutationAssessor: impact: low, score: 1.23;SIFT: impact: tolerated, score: 0.15;Polyphen-2: impact: benign, score: 0.276	Missense_Mutation	SNP	diploid		.	.	.	3	142188365	142188365	T	C	3:g.142188365T>C	ENST00000350721.4:c.6366A>G	0.44		101	126		129	116	38/47
Liver Hepatocellular Carcinoma (TCGA, PanCancer Atlas)	TCGA-UB-A7MA-01	Hepatocellular Carcinoma	C1514F	OncoKB: Unknown, level NA;CIViC: NA;MyCancerGenome: not present;CancerHotspot: no;3DHotspot: no	MutationAssessor: impact: medium, score: 2.095;SIFT: impact: deleterious, score: 0;Polyphen-2: impact: probably_damaging, score: 0.999	Missense_Mutation	SNP	shallowdel		.	.	.	3	142232443	142232443	C	A	3:g.142232443C>A	ENST00000350721.4:c.4541G>T	0.30		60	138		282	70	26/47
Liver Hepatocellular Carcinoma (TCGA, PanCancer Atlas)	TCGA-DD-A3A8-01	Hepatocellular Carcinoma	K690N	OncoKB: Unknown, level NA;CIViC: NA;MyCancerGenome: not present;CancerHotspot: no;3DHotspot: no	MutationAssessor: impact: low, score: 1.5;SIFT: impact: tolerated, score: 0.13;Polyphen-2: impact: benign, score: 0.15	Missense_Mutation	SNP	diploid		.	.	.	3	142275233	142275233	C	G	3:g.142275233C>G	ENST00000350721.4:c.2070G>C	0.32		42	88		144	112	9/47
Liver Hepatocellular Carcinoma (TCGA, PanCancer Atlas)	TCGA-DD-AAEI-01	Hepatocellular Carcinoma	R1929W	OncoKB: Unknown, level NA;CIViC: NA;MyCancerGenome: not present;CancerHotspot: no;3DHotspot: no	MutationAssessor: impact: medium, score: 2.555;SIFT: impact: deleterious, score: 0;Polyphen-2: impact: probably_damaging, score: 0.999	Missense_Mutation	SNP	diploid		.	.	.	3	142215316	142215316	T	A	3:g.142215316T>A	ENST00000350721.4:c.5785A>T	0.42		22	31		65	114	34/47
Liver Hepatocellular Carcinoma (TCGA, PanCancer Atlas)	TCGA-2Y-A9GT-01	Hepatocellular Carcinoma	V915I	OncoKB: Unknown, level NA;CIViC: NA;MyCancerGenome: not present;CancerHotspot: no;3DHotspot: no	MutationAssessor: impact: neutral, score: 0;SIFT: impact: deleterious, score: 0.01;Polyphen-2: impact: benign, score: 0.054	Missense_Mutation	SNP	diploid		.	.	.	3	142272131	142272131	C	T	3:g.142272131C>T	ENST00000350721.4:c.2743G>A	0.21		24	92		124	83	13/47
Pancreatic Adenocarcinoma (TCGA, PanCancer Atlas)	TCGA-IB-7651-01	Pancreatic Adenocarcinoma	E2011K	OncoKB: Unknown, level NA;CIViC: NA;MyCancerGenome: not present;CancerHotspot: no;3DHotspot: no	MutationAssessor: impact: medium, score: 2.555;SIFT: impact: deleterious, score: 0;Polyphen-2: impact: probably_damaging, score: 0.993	Missense_Mutation	SNP	diploid		.	.	.	3	142212021	142212021	C	T	3:g.142212021C>T	ENST00000350721.4:c.6031G>A	0.19		52	222		67	14306	35/47
Pancreatic Adenocarcinoma (TCGA, PanCancer Atlas)	TCGA-IB-7651-01	Pancreatic Adenocarcinoma	P1530Q	OncoKB: Unknown, level NA;CIViC: NA;MyCancerGenome: not present;CancerHotspot: no;3DHotspot: no	MutationAssessor: impact: medium, score: 2.75;SIFT: impact: deleterious, score: 0;Polyphen-2: impact: probably_damaging, score: 0.999	Missense_Mutation	SNP	diploid		.	.	.	3	142232395	142232395	G	T	3:g.142232395G>T	ENST00000350721.4:c.4589C>A	0.17		60	294		99	14306	26/47
Pancreatic Adenocarcinoma (TCGA, PanCancer Atlas)	TCGA-IB-7651-01	Pancreatic Adenocarcinoma	R968I	OncoKB: Unknown, level NA;CIViC: NA;MyCancerGenome: not present;CancerHotspot: no;3DHotspot: no	MutationAssessor: impact: low, score: 1.65;SIFT: impact: deleterious, score: 0.01;Polyphen-2: impact: benign, score: 0.178	Missense_Mutation	SNP	diploid		.	.	.	3	142269047	142269047	C	A	3:g.142269047C>A	ENST00000350721.4:c.2903G>T	0.16		73	387		85	14306	14/47
Pancreatic Adenocarcinoma (TCGA, PanCancer Atlas)	TCGA-IB-7651-01	Pancreatic Adenocarcinoma	D155E	OncoKB: Unknown, level NA;CIViC: NA;MyCancerGenome: not present;CancerHotspot: no;3DHotspot: no	MutationAssessor: impact: low, score: 1.1;SIFT: impact: tolerated_low_confidence, score: 0.23;Polyphen-2: impact: benign, score: 0.081	Missense_Mutation	SNP	diploid		.	.	.	3	142281779	142281779	G	T	3:g.142281779G>T	ENST00000350721.4:c.465C>A	0.15		87	494		130	14306	4/47
Pancreatic Adenocarcinoma (TCGA, PanCancer Atlas)	TCGA-HZ-8001-01	Pancreatic Adenocarcinoma	N2279T	OncoKB: Unknown, level NA;CIViC: NA;MyCancerGenome: not present;CancerHotspot: no;3DHotspot: no	MutationAssessor: impact: low, score: 0.965;SIFT: impact: tolerated, score: 0.39;Polyphen-2: impact: benign, score: 0.007	Missense_Mutation	SNP	diploid		.	.	.	3	142185227	142185227	T	G	3:g.142185227T>G	ENST00000350721.4:c.6836A>C	0.10		50	446		89	43	40/47
Pheochromocytoma and Paraganglioma (TCGA, PanCancer Atlas)	TCGA-WB-A81P-01	Pheochromocytoma	F269S	OncoKB: Unknown, level NA;CIViC: NA;MyCancerGenome: not present;CancerHotspot: no;3DHotspot: no	MutationAssessor: impact: low, score: 1.1;SIFT: impact: deleterious_low_confidence, score: 0;Polyphen-2: impact: probably_damaging, score: 0.994	Missense_Mutation	SNP	diploid		.	.	.	3	142281438	142281438	A	G	3:g.142281438A>G	ENST00000350721.4:c.806T>C	0.34		25	48		75	20	4/47
Kidney Renal Papillary Cell Carcinoma (TCGA, PanCancer Atlas)	TCGA-DZ-6132-01	Papillary Renal Cell Carcinoma	S87N	OncoKB: Unknown, level NA;CIViC: NA;MyCancerGenome: not present;CancerHotspot: no;3DHotspot: no	MutationAssessor: impact: neutral, score: -0.895;SIFT: impact: tolerated_low_confidence, score: 0.64;Polyphen-2: impact: benign, score: 0	Missense_Mutation	SNP	gain	1	.	.	.	3	142284995	142284995	C	T	3:g.142284995C>T	ENST00000350721.4:c.260G>A	0.20		19	76		88	319	3/47
Kidney Renal Papillary Cell Carcinoma (TCGA, PanCancer Atlas)	TCGA-B9-5156-01	Papillary Renal Cell Carcinoma	D1001Y	OncoKB: Unknown, level NA;CIViC: NA;MyCancerGenome: not present;CancerHotspot: no;3DHotspot: no	MutationAssessor: impact: neutral, score: 0.49;SIFT: impact: tolerated, score: 1;Polyphen-2: impact: benign, score: 0.003	Missense_Mutation	SNP	gain	1	.	.	.	3	142268491	142268491	C	A	3:g.142268491C>A	ENST00000350721.4:c.3001G>T	0.45		33	41		56	75	15/47
SUMMIT - Neratinib Basket Study (Multi-Institute, Nature 2018)	53	Bladder Urothelial Carcinoma	R1895T	OncoKB: Unknown, level NA;CIViC: NA;MyCancerGenome: not present;CancerHotspot: no;3DHotspot: no	MutationAssessor: impact: medium, score: 2.46;SIFT: impact: deleterious, score: 0;Polyphen-2: impact: probably_damaging, score: 0.984	Missense_Mutation	SNP	diploid		NA	NA	NA	3	142215909	142215909	C	G	3:g.142215909C>G	ENST00000350721.4:c.5684G>C	0.08		46	545			27	33/47
MSK-IMPACT Clinical Sequencing Cohort (MSKCC, Nat Med 2017)	P-0001610-T01-IM3	Bladder Urothelial Carcinoma	D1071N	OncoKB: Unknown, level NA;CIViC: NA;MyCancerGenome: not present;CancerHotspot: no;3DHotspot: no	MutationAssessor: impact: low, score: 0.805;SIFT: impact: tolerated, score: 0.07;Polyphen-2: impact: possibly_damaging, score: 0.591	Missense_Mutation	SNP	diploid		NA	NA	NA	3	142266713	142266713	C	T	3:g.142266713C>T	ENST00000350721.4:c.3211G>A	0.05		52	986			6	16/47
Bladder Urothelial Carcinoma (TCGA, PanCancer Atlas)	TCGA-DK-AA6X-01	Bladder Urothelial Carcinoma	D1071N	OncoKB: Unknown, level NA;CIViC: NA;MyCancerGenome: not present;CancerHotspot: no;3DHotspot: no	MutationAssessor: impact: low, score: 0.805;SIFT: impact: tolerated, score: 0.07;Polyphen-2: impact: possibly_damaging, score: 0.591	Missense_Mutation	SNP	diploid		.	.	.	3	142266713	142266713	C	T	3:g.142266713C>T	ENST00000350721.4:c.3211G>A	0.21		12	44		56	109	16/47
MSK-IMPACT Clinical Sequencing Cohort (MSKCC, Nat Med 2017)	P-0003261-T01-IM5	Bladder Urothelial Carcinoma	E1375K	OncoKB: Unknown, level NA;CIViC: NA;MyCancerGenome: not present;CancerHotspot: no;3DHotspot: no	MutationAssessor: impact: low, score: 1.59;SIFT: impact: tolerated, score: 0.48;Polyphen-2: impact: benign, score: 0.013	Missense_Mutation	SNP	diploid		NA	NA	NA	3	142242864	142242864	C	T	3:g.142242864C>T	ENST00000350721.4:c.4123G>A	0.09		38	380			44	22/47
Cervical Squamous Cell Carcinoma (TCGA, PanCancer Atlas)	TCGA-GH-A9DA-01	Cervical Squamous Cell Carcinoma	E1375K	OncoKB: Unknown, level NA;CIViC: NA;MyCancerGenome: not present;CancerHotspot: no;3DHotspot: no	MutationAssessor: impact: low, score: 1.59;SIFT: impact: tolerated, score: 0.48;Polyphen-2: impact: benign, score: 0.013	Missense_Mutation	SNP	gain		.	.	.	3	142242864	142242864	C	T	3:g.142242864C>T	ENST00000350721.4:c.4123G>A	0.54		35	30		75	77	22/47
MSK-IMPACT Clinical Sequencing Cohort (MSKCC, Nat Med 2017)	P-0003433-T01-IM5	Bladder Urothelial Carcinoma	E2224K	OncoKB: Unknown, level NA;CIViC: NA;MyCancerGenome: not present;CancerHotspot: no;3DHotspot: no	MutationAssessor: impact: low, score: 1.665;SIFT: impact: deleterious, score: 0.01;Polyphen-2: impact: benign, score: 0.293	Missense_Mutation	SNP	diploid		NA	NA	NA	3	142186793	142186793	C	T	3:g.142186793C>T	ENST00000350721.4:c.6670G>A	0.40		174	263			63	39/47
MSK-IMPACT Clinical Sequencing Cohort (MSKCC, Nat Med 2017)	P-0003529-T01-IM5	Glioblastoma Multiforme	S902F	OncoKB: Unknown, level NA;CIViC: NA;MyCancerGenome: not present;CancerHotspot: no;3DHotspot: no	MutationAssessor: impact: low, score: 1.155;SIFT: impact: tolerated, score: 0.73;Polyphen-2: impact: possibly_damaging, score: 0.556	Missense_Mutation	SNP	diploid	1	NA	NA	NA	3	142272169	142272169	G	A	3:g.142272169G>A	ENST00000350721.4:c.2705C>T	0.11		81	685			196	13/47
Basal Cell Carcinoma (UNIGE, Nat Genet 2016)	5-PT011-T1	Skin Cancer, Non-Melanoma	S902F	OncoKB: Unknown, level NA;CIViC: NA;MyCancerGenome: not present;CancerHotspot: no;3DHotspot: no	MutationAssessor: impact: low, score: 1.155;SIFT: impact: tolerated, score: 0.73;Polyphen-2: impact: possibly_damaging, score: 0.556	Missense_Mutation	SNP		1	NA	NA	NA	3	142272169	142272169	G	A	3:g.142272169G>A	ENST00000350721.4:c.2705C>T	0.22		21	74			709	13/47
Basal Cell Carcinoma (UNIGE, Nat Genet 2016)	5-VS023-T1	Skin Cancer, Non-Melanoma	S902F	OncoKB: Unknown, level NA;CIViC: NA;MyCancerGenome: not present;CancerHotspot: no;3DHotspot: no	MutationAssessor: impact: low, score: 1.155;SIFT: impact: tolerated, score: 0.73;Polyphen-2: impact: possibly_damaging, score: 0.556	Missense_Mutation	SNP		1	NA	NA	NA	3	142272169	142272169	G	A	3:g.142272169G>A	ENST00000350721.4:c.2705C>T	0.49		128	133			1738	13/47
Bladder Urothelial Carcinoma (TCGA, PanCancer Atlas)	TCGA-K4-AAQO-01	Bladder Urothelial Carcinoma	S902F	OncoKB: Unknown, level NA;CIViC: NA;MyCancerGenome: not present;CancerHotspot: no;3DHotspot: no	MutationAssessor: impact: low, score: 1.155;SIFT: impact: tolerated, score: 0.73;Polyphen-2: impact: possibly_damaging, score: 0.556	Missense_Mutation	SNP	gain	1	.	.	.	3	142272169	142272169	G	A	3:g.142272169G>A	ENST00000350721.4:c.2705C>T	0.24		19	60		49	232	13/47
MSK-IMPACT Clinical Sequencing Cohort (MSKCC, Nat Med 2017)	P-0003561-T01-IM5	Bladder Urothelial Carcinoma	A1554V	OncoKB: Unknown, level NA;CIViC: NA;MyCancerGenome: not present;CancerHotspot: no;3DHotspot: no	MutationAssessor: impact: medium, score: 2.57;SIFT: impact: deleterious, score: 0.02;Polyphen-2: impact: probably_damaging, score: 0.989	Missense_Mutation	SNP	diploid		NA	NA	NA	3	142231293	142231293	G	A	3:g.142231293G>A	ENST00000350721.4:c.4661C>T	0.08		22	269			24	27/47
MSK-IMPACT Clinical Sequencing Cohort (MSKCC, Nat Med 2017)	P-0003562-T01-IM5	Lung Adenocarcinoma	L1361_G1362delinsFW	OncoKB: Unknown, level NA;CIViC: NA;MyCancerGenome: not present;CancerHotspot: no;3DHotspot: no	MutationAssessor: NA;SIFT: NA;Polyphen-2: NA	Missense_Mutation	DNP	diploid		NA	NA	NA	3	142242903	142242904	CC	AA	3:g.142242903_142242904delinsAA	ENST00000350721.4:c.4083_4084delinsTT	0.48		419	453			37	22/47
MSK-IMPACT Clinical Sequencing Cohort (MSKCC, Nat Med 2017)	P-0003920-T01-IM5	Bladder Urothelial Carcinoma	L1454Q	OncoKB: Unknown, level NA;CIViC: NA;MyCancerGenome: not present;CancerHotspot: no;3DHotspot: no	MutationAssessor: impact: medium, score: 2.69;SIFT: impact: deleterious, score: 0;Polyphen-2: impact: probably_damaging, score: 0.997	Missense_Mutation	SNP	diploid		NA	NA	NA	3	142238532	142238532	A	T	3:g.142238532A>T	ENST00000350721.4:c.4361T>A	0.36		190	342			24	24/47
MSK-IMPACT Clinical Sequencing Cohort (MSKCC, Nat Med 2017)	P-0004755-T01-IM5	Bladder Urothelial Carcinoma	S944T	OncoKB: Unknown, level NA;CIViC: NA;MyCancerGenome: not present;CancerHotspot: no;3DHotspot: no	MutationAssessor: impact: low, score: 1.59;SIFT: impact: tolerated, score: 0.66;Polyphen-2: impact: benign, score: 0.373	Missense_Mutation	SNP	diploid		NA	NA	NA	3	142269119	142269119	C	G	3:g.142269119C>G	ENST00000350721.4:c.2831G>C	0.64		420	237			51	14/47
MSK-IMPACT Clinical Sequencing Cohort (MSKCC, Nat Med 2017)	P-0004924-T01-IM5	Bladder Urothelial Carcinoma	S1648F	OncoKB: Unknown, level NA;CIViC: NA;MyCancerGenome: not present;CancerHotspot: no;3DHotspot: no	MutationAssessor: impact: medium, score: 2.125;SIFT: impact: deleterious, score: 0.02;Polyphen-2: impact: possibly_damaging, score: 0.905	Missense_Mutation	SNP	diploid		NA	NA	NA	3	142226861	142226861	G	A	3:g.142226861G>A	ENST00000350721.4:c.4943C>T	0.18		90	417			28	28/47
MSK-IMPACT Clinical Sequencing Cohort (MSKCC, Nat Med 2017)	P-0005359-T01-IM5	Bladder Urothelial Carcinoma	M1617K	OncoKB: Unknown, level NA;CIViC: NA;MyCancerGenome: not present;CancerHotspot: no;3DHotspot: no	MutationAssessor: impact: neutral, score: -0.665;SIFT: impact: tolerated, score: 0.94;Polyphen-2: impact: benign, score: 0	Missense_Mutation	SNP	diploid		NA	NA	NA	3	142231104	142231104	A	T	3:g.142231104A>T	ENST00000350721.4:c.4850T>A	0.44		91	114			40	27/47
MSK-IMPACT Clinical Sequencing Cohort (MSKCC, Nat Med 2017)	P-0005359-T01-IM5	Bladder Urothelial Carcinoma	I1421S	OncoKB: Unknown, level NA;CIViC: NA;MyCancerGenome: not present;CancerHotspot: no;3DHotspot: no	MutationAssessor: impact: medium, score: 2.93;SIFT: impact: deleterious, score: 0;Polyphen-2: impact: possibly_damaging, score: 0.891	Missense_Mutation	SNP	diploid		NA	NA	NA	3	142241574	142241574	A	C	3:g.142241574A>C	ENST00000350721.4:c.4262T>G	0.31		70	158			40	23/47
MSK-IMPACT Clinical Sequencing Cohort (MSKCC, Nat Med 2017)	P-0005619-T02-IM5	Cutaneous Squamous Cell Carcinoma	L2042F	OncoKB: Unknown, level NA;CIViC: NA;MyCancerGenome: not present;CancerHotspot: no;3DHotspot: no	MutationAssessor: impact: medium, score: 2.3;SIFT: impact: deleterious, score: 0;Polyphen-2: impact: probably_damaging, score: 0.971	Missense_Mutation	SNP	diploid		NA	NA	NA	3	142204079	142204079	G	A	3:g.142204079G>A	ENST00000350721.4:c.6124C>T	0.25		187	555			54	36/47
Skin Cutaneous Melanoma (TCGA, PanCancer Atlas)	TCGA-LH-A9QB-06	Cutaneous Melanoma	L2042F	OncoKB: Unknown, level NA;CIViC: NA;MyCancerGenome: not present;CancerHotspot: no;3DHotspot: no	MutationAssessor: impact: medium, score: 2.3;SIFT: impact: deleterious, score: 0;Polyphen-2: impact: probably_damaging, score: 0.971	Missense_Mutation	SNP	diploid		.	.	.	3	142204079	142204079	G	A	3:g.142204079G>A	ENST00000350721.4:c.6124C>T	0.39		12	19		36	208	36/47
MSK-IMPACT Clinical Sequencing Cohort (MSKCC, Nat Med 2017)	P-0006233-T01-IM5	Bladder Urothelial Carcinoma	E1360Q	OncoKB: Unknown, level NA;CIViC: NA;MyCancerGenome: not present;CancerHotspot: no;3DHotspot: no	MutationAssessor: impact: low, score: 1.475;SIFT: impact: deleterious, score: 0.04;Polyphen-2: impact: benign, score: 0.033	Missense_Mutation	SNP	diploid		NA	NA	NA	3	142242909	142242909	C	G	3:g.142242909C>G	ENST00000350721.4:c.4078G>C	0.12		80	610			19	22/47
MSK-IMPACT Clinical Sequencing Cohort (MSKCC, Nat Med 2017)	P-0006645-T01-IM5	Bladder Urothelial Carcinoma	S1102F	OncoKB: Unknown, level NA;CIViC: NA;MyCancerGenome: not present;CancerHotspot: no;3DHotspot: no	MutationAssessor: impact: low, score: 0.895;SIFT: impact: deleterious, score: 0;Polyphen-2: impact: probably_damaging, score: 0.963	Missense_Mutation	SNP	diploid		NA	NA	NA	3	142266619	142266619	G	A	3:g.142266619G>A	ENST00000350721.4:c.3305C>T	0.06		37	616			39	16/47
Diffuse Large B-Cell Lymphoma (Duke, Cell 2017)	DLBCL_DUKE_2933	Diffuse Large B-Cell Lymphoma, NOS	S1102F	OncoKB: Unknown, level NA;CIViC: NA;MyCancerGenome: not present;CancerHotspot: no;3DHotspot: no	MutationAssessor: impact: low, score: 0.895;SIFT: impact: deleterious, score: 0;Polyphen-2: impact: probably_damaging, score: 0.963	Missense_Mutation	SNP			NA	NA	Duke University	3	142266619	142266619	G	A	3:g.142266619G>A	ENST00000350721.4:c.3305C>T							22	16/47
MSK-IMPACT Clinical Sequencing Cohort (MSKCC, Nat Med 2017)	P-0006714-T01-IM5	Bladder Urothelial Carcinoma	G492E	OncoKB: Unknown, level NA;CIViC: NA;MyCancerGenome: not present;CancerHotspot: no;3DHotspot: no	MutationAssessor: impact: medium, score: 2.095;SIFT: impact: deleterious_low_confidence, score: 0;Polyphen-2: impact: probably_damaging, score: 0.999	Missense_Mutation	SNP	diploid		NA	NA	NA	3	142279171	142279171	C	T	3:g.142279171C>T	ENST00000350721.4:c.1475G>A	0.28		246	640			62	6/47
MSK-IMPACT Clinical Sequencing Cohort (MSKCC, Nat Med 2017)	P-0007319-T01-IM5	Basaloid Penile Squamous Cell Carcinoma	L806I	OncoKB: Unknown, level NA;CIViC: NA;MyCancerGenome: not present;CancerHotspot: no;3DHotspot: no	MutationAssessor: impact: neutral, score: 0.255;SIFT: impact: tolerated, score: 0.14;Polyphen-2: impact: benign, score: 0.011	Missense_Mutation	SNP	diploid		NA	NA	NA	3	142272783	142272783	G	T	3:g.142272783G>T	ENST00000350721.4:c.2416C>A	0.36		217	394			421	11/47
Uterine Corpus Endometrial Carcinoma (TCGA, PanCancer Atlas)	TCGA-AP-A1E0-01	Uterine Endometrioid Carcinoma	L806I	OncoKB: Unknown, level NA;CIViC: NA;MyCancerGenome: not present;CancerHotspot: no;3DHotspot: no	MutationAssessor: impact: neutral, score: 0.255;SIFT: impact: tolerated, score: 0.14;Polyphen-2: impact: benign, score: 0.011	Missense_Mutation	SNP	diploid		.	.	.	3	142272783	142272783	G	T	3:g.142272783G>T	ENST00000350721.4:c.2416C>A	0.12		3	22		36	4833	11/47
MSK-IMPACT Clinical Sequencing Cohort (MSKCC, Nat Med 2017)	P-0009736-T01-IM5	Cutaneous Melanoma	S1843F	OncoKB: Unknown, level NA;CIViC: NA;MyCancerGenome: not present;CancerHotspot: no;3DHotspot: no	MutationAssessor: impact: medium, score: 2.755;SIFT: impact: deleterious, score: 0;Polyphen-2: impact: probably_damaging, score: 0.99	Missense_Mutation	SNP	diploid		NA	NA	NA	3	142217469	142217469	G	A	3:g.142217469G>A	ENST00000350721.4:c.5528C>T	0.38		298	496			14	32/47
MSK-IMPACT Clinical Sequencing Cohort (MSKCC, Nat Med 2017)	P-0010967-T01-IM5	Uterine Endometrioid Carcinoma	G840V	OncoKB: Unknown, level NA;CIViC: NA;MyCancerGenome: not present;CancerHotspot: no;3DHotspot: no	MutationAssessor: impact: low, score: 1.735;SIFT: impact: tolerated, score: 0.06;Polyphen-2: impact: possibly_damaging, score: 0.757	Missense_Mutation	SNP	diploid		NA	NA	NA	3	142272680	142272680	C	A	3:g.142272680C>A	ENST00000350721.4:c.2519G>T	0.08		55	675			162	11/47
Thyroid Carcinoma (TCGA, PanCancer Atlas)	TCGA-J8-A3O1-01	Papillary Thyroid Cancer	G840V	OncoKB: Unknown, level NA;CIViC: NA;MyCancerGenome: not present;CancerHotspot: no;3DHotspot: no	MutationAssessor: impact: low, score: 1.735;SIFT: impact: tolerated, score: 0.06;Polyphen-2: impact: possibly_damaging, score: 0.757	Missense_Mutation	SNP	diploid		.	.	.	3	142272680	142272680	C	A	3:g.142272680C>A	ENST00000350721.4:c.2519G>T	0.07		3	39		28	17	11/47
MSK-IMPACT Clinical Sequencing Cohort (MSKCC, Nat Med 2017)	P-0011244-T01-IM5	Lung Squamous Cell Carcinoma	T2461I	OncoKB: Unknown, level NA;CIViC: NA;MyCancerGenome: not present;CancerHotspot: no;3DHotspot: no	MutationAssessor: impact: low, score: 0.965;SIFT: impact: tolerated, score: 0.11;Polyphen-2: impact: benign, score: 0.412	Missense_Mutation	SNP	diploid		NA	NA	NA	3	142177921	142177921	G	A	3:g.142177921G>A	ENST00000350721.4:c.7382C>T	0.07		70	961			3	44/47
Upper Tract Urothelial Cancer (MSK, Eur Urol 2015)	DS-uttcc-045-P	Upper Tract Urothelial Carcinoma	E2586K	OncoKB: Unknown, level NA;CIViC: NA;MyCancerGenome: not present;CancerHotspot: no;3DHotspot: no	MutationAssessor: impact: medium, score: 2.24;SIFT: impact: deleterious, score: 0;Polyphen-2: impact: probably_damaging, score: 0.998	Missense_Mutation	SNP	gain		Somatic	high	mskcc.org	3	142171975	142171975	C	T	3:g.142171975C>T	ENST00000350721.4:c.7756G>A	0.33	0.0016	549	1121	1	635	19	46/47
Upper Tract Urothelial Carcinoma (MSK, Nat Commun 2020)	DS-uttcc-045-P	Upper Tract Urothelial Carcinoma	E2586K	OncoKB: Unknown, level NA;CIViC: NA;MyCancerGenome: not present;CancerHotspot: no;3DHotspot: no	MutationAssessor: impact: medium, score: 2.24;SIFT: impact: deleterious, score: 0;Polyphen-2: impact: probably_damaging, score: 0.998	Missense_Mutation	SNP	gain		Somatic	high	mskcc.org	3	142171975	142171975	C	T	3:g.142171975C>T	ENST00000350721.4:c.7756G>A	0.67	1.00	1121	549	635	1	19	46/47
Bladder Urothelial Carcinoma (TCGA, PanCancer Atlas)	TCGA-G2-AA3D-01	Bladder Urothelial Carcinoma	E2586K	OncoKB: Unknown, level NA;CIViC: NA;MyCancerGenome: not present;CancerHotspot: no;3DHotspot: no	MutationAssessor: impact: medium, score: 2.24;SIFT: impact: deleterious, score: 0;Polyphen-2: impact: probably_damaging, score: 0.998	Missense_Mutation	SNP	gain		.	.	.	3	142171975	142171975	C	T	3:g.142171975C>T	ENST00000350721.4:c.7756G>A	0.09		4	42		46	240	46/47
Bladder Urothelial Carcinoma (TCGA, PanCancer Atlas)	TCGA-C4-A0EZ-01	Bladder Urothelial Carcinoma	F2341L	OncoKB: Unknown, level NA;CIViC: NA;MyCancerGenome: not present;CancerHotspot: no;3DHotspot: no	MutationAssessor: impact: neutral, score: 0.46;SIFT: impact: deleterious, score: 0;Polyphen-2: impact: probably_damaging, score: 0.999	Missense_Mutation	SNP	shallowdel	1	.	.	.	3	142183957	142183957	G	C	3:g.142183957G>C	ENST00000350721.4:c.7023C>G	0.64		27	15		68	172	41/47
Bladder Urothelial Carcinoma (TCGA, PanCancer Atlas)	TCGA-CF-A47V-01	Bladder Urothelial Carcinoma	P13L	OncoKB: Unknown, level NA;CIViC: NA;MyCancerGenome: not present;CancerHotspot: no;3DHotspot: no	MutationAssessor: impact: low, score: 1.845;SIFT: impact: deleterious_low_confidence, score: 0;Polyphen-2: impact: probably_damaging, score: 0.996	Missense_Mutation	SNP	diploid		.	.	.	3	142297509	142297509	G	A	3:g.142297509G>A	ENST00000350721.4:c.38C>T	0.50		12	12		23	66	1/47
Bladder Urothelial Carcinoma (TCGA, PanCancer Atlas)	TCGA-DK-A6AV-01	Bladder Urothelial Carcinoma	Q1755E	OncoKB: Unknown, level NA;CIViC: NA;MyCancerGenome: not present;CancerHotspot: no;3DHotspot: no	MutationAssessor: impact: low, score: 1.895;SIFT: impact: tolerated, score: 0.15;Polyphen-2: impact: possibly_damaging, score: 0.449	Missense_Mutation	SNP	gain		.	.	.	3	142222229	142222229	G	C	3:g.142222229G>C	ENST00000350721.4:c.5263C>G	0.37		16	27		22	104	30/47
Bladder Urothelial Carcinoma (TCGA, PanCancer Atlas)	TCGA-DK-A6AW-01	Bladder Urothelial Carcinoma	Q414H	OncoKB: Unknown, level NA;CIViC: NA;MyCancerGenome: not present;CancerHotspot: no;3DHotspot: no	MutationAssessor: impact: neutral, score: 0.69;SIFT: impact: tolerated_low_confidence, score: 0.12;Polyphen-2: impact: benign, score: 0.003	Missense_Mutation	SNP	diploid		.	.	.	3	142280192	142280192	T	G	3:g.142280192T>G	ENST00000350721.4:c.1242A>C	0.47		35	39		85	3546	5/47
Bladder Urothelial Carcinoma (TCGA, PanCancer Atlas)	TCGA-E7-A541-01	Bladder Urothelial Carcinoma	L1528F	OncoKB: Unknown, level NA;CIViC: NA;MyCancerGenome: not present;CancerHotspot: no;3DHotspot: no	MutationAssessor: impact: medium, score: 2.32;SIFT: impact: deleterious, score: 0.01;Polyphen-2: impact: probably_damaging, score: 0.992	Missense_Mutation	SNP	gain		.	.	.	3	142232402	142232402	G	A	3:g.142232402G>A	ENST00000350721.4:c.4582C>T	0.12		6	44		37	422	26/47
Bladder Urothelial Carcinoma (TCGA, PanCancer Atlas)	TCGA-E7-A7DU-01	Bladder Urothelial Carcinoma	Q1755K	OncoKB: Unknown, level NA;CIViC: NA;MyCancerGenome: not present;CancerHotspot: no;3DHotspot: no	MutationAssessor: impact: medium, score: 2.44;SIFT: impact: tolerated, score: 0.16;Polyphen-2: impact: possibly_damaging, score: 0.53	Missense_Mutation	SNP	diploid		.	.	.	3	142222229	142222229	G	T	3:g.142222229G>T	ENST00000350721.4:c.5263C>A	0.29		10	24		24	242	30/47
Bladder Urothelial Carcinoma (TCGA, PanCancer Atlas)	TCGA-GU-A766-01	Bladder Urothelial Carcinoma	D1147N	OncoKB: Unknown, level NA;CIViC: NA;MyCancerGenome: not present;CancerHotspot: no;3DHotspot: no	MutationAssessor: impact: medium, score: 2.075;SIFT: impact: tolerated, score: 0.06;Polyphen-2: impact: benign, score: 0.31	Missense_Mutation	SNP	diploid		.	.	.	3	142261518	142261518	C	T	3:g.142261518C>T	ENST00000350721.4:c.3439G>A	0.13		4	27		42	168	17/47
Bladder Urothelial Carcinoma (TCGA, PanCancer Atlas)	TCGA-GV-A6ZA-01	Bladder Urothelial Carcinoma	E1489Q	OncoKB: Unknown, level NA;CIViC: NA;MyCancerGenome: not present;CancerHotspot: no;3DHotspot: no	MutationAssessor: impact: neutral, score: 0.41;SIFT: impact: tolerated, score: 0.12;Polyphen-2: impact: benign, score: 0.114	Missense_Mutation	SNP	gain		.	.	.	3	142234275	142234275	C	G	3:g.142234275C>G	ENST00000350721.4:c.4465G>C	0.52		36	33		35	293	25/47
Bladder Urothelial Carcinoma (TCGA, PanCancer Atlas)	TCGA-K4-A5RH-01	Bladder Urothelial Carcinoma	M2179V	OncoKB: Unknown, level NA;CIViC: NA;MyCancerGenome: not present;CancerHotspot: no;3DHotspot: no	MutationAssessor: impact: medium, score: 3.02;SIFT: impact: tolerated, score: 0.05;Polyphen-2: impact: possibly_damaging, score: 0.633	Missense_Mutation	SNP	gain		.	.	.	3	142188196	142188196	T	C	3:g.142188196T>C	ENST00000350721.4:c.6535A>G	0.20		22	87		82	171	38/47
Bladder Urothelial Carcinoma (TCGA, PanCancer Atlas)	TCGA-R3-A69X-01	Bladder Urothelial Carcinoma	P2135S	OncoKB: Unknown, level NA;CIViC: NA;MyCancerGenome: not present;CancerHotspot: no;3DHotspot: no	MutationAssessor: impact: medium, score: 1.96;SIFT: impact: deleterious, score: 0.03;Polyphen-2: impact: possibly_damaging, score: 0.827	Missense_Mutation	SNP	gain		.	.	.	3	142188328	142188328	G	A	3:g.142188328G>A	ENST00000350721.4:c.6403C>T	0.11		9	70		68	200	38/47
Bladder Urothelial Carcinoma (TCGA, PanCancer Atlas)	TCGA-UY-A78K-01	Bladder Urothelial Carcinoma	E2354V	OncoKB: Unknown, level NA;CIViC: NA;MyCancerGenome: not present;CancerHotspot: no;3DHotspot: no	MutationAssessor: impact: medium, score: 2.415;SIFT: impact: deleterious, score: 0;Polyphen-2: impact: probably_damaging, score: 0.985	Missense_Mutation	SNP	gain		.	.	.	3	142180913	142180913	T	A	3:g.142180913T>A	ENST00000350721.4:c.7061A>T	0.08		16	188		128	771	42/47
Skin Cutaneous Melanoma (TCGA, PanCancer Atlas)	TCGA-D9-A6EA-06	Cutaneous Melanoma	R1300C	OncoKB: Unknown, level NA;CIViC: NA;MyCancerGenome: not present;CancerHotspot: no;3DHotspot: no	MutationAssessor: impact: medium, score: 2.98;SIFT: impact: deleterious, score: 0;Polyphen-2: impact: probably_damaging, score: 1	Missense_Mutation	SNP	shallowdel		.	.	.	3	142253969	142253969	G	A	3:g.142253969G>A	ENST00000350721.4:c.3898C>T	0.67		26	13		36	541	21/47
Uterine Corpus Endometrial Carcinoma (TCGA, PanCancer Atlas)	TCGA-AX-A2HC-01	Uterine Endometrioid Carcinoma	R1300C	OncoKB: Unknown, level NA;CIViC: NA;MyCancerGenome: not present;CancerHotspot: no;3DHotspot: no	MutationAssessor: impact: medium, score: 2.98;SIFT: impact: deleterious, score: 0;Polyphen-2: impact: probably_damaging, score: 1	Missense_Mutation	SNP	diploid		.	.	.	3	142253969	142253969	G	A	3:g.142253969G>A	ENST00000350721.4:c.3898C>T	0.46		12	14		36	12976	21/47
Skin Cutaneous Melanoma (TCGA, PanCancer Atlas)	TCGA-D3-A3MU-06	Cutaneous Melanoma	T1469I	OncoKB: Unknown, level NA;CIViC: NA;MyCancerGenome: not present;CancerHotspot: no;3DHotspot: no	MutationAssessor: impact: neutral, score: -0.755;SIFT: impact: tolerated, score: 0.44;Polyphen-2: impact: benign, score: 0	Missense_Mutation	SNP	diploid		.	.	.	3	142234334	142234334	G	A	3:g.142234334G>A	ENST00000350721.4:c.4406C>T	0.47		15	17		54	418	25/47
Skin Cutaneous Melanoma (TCGA, PanCancer Atlas)	TCGA-EE-A2MJ-06	Cutaneous Melanoma	K2124R	OncoKB: Unknown, level NA;CIViC: NA;MyCancerGenome: not present;CancerHotspot: no;3DHotspot: no	MutationAssessor: impact: medium, score: 2.115;SIFT: impact: tolerated, score: 0.1;Polyphen-2: impact: benign, score: 0.001	Missense_Mutation	SNP	diploid		.	.	.	3	142188360	142188360	T	C	3:g.142188360T>C	ENST00000350721.4:c.6371A>G	0.14		8	51		79	1718	38/47
Skin Cutaneous Melanoma (TCGA, PanCancer Atlas)	TCGA-EE-A2GT-06	Cutaneous Melanoma	V1023A	OncoKB: Unknown, level NA;CIViC: NA;MyCancerGenome: not present;CancerHotspot: no;3DHotspot: no	MutationAssessor: impact: neutral, score: 0;SIFT: impact: tolerated, score: 0.53;Polyphen-2: impact: benign, score: 0.005	Missense_Mutation	SNP	diploid	1	.	.	.	3	142268424	142268424	A	G	3:g.142268424A>G	ENST00000350721.4:c.3068T>C	0.18		7	31		61	1691	15/47
Skin Cutaneous Melanoma (TCGA, PanCancer Atlas)	TCGA-EE-A3AC-06	Cutaneous Melanoma	H160Y	OncoKB: Unknown, level NA;CIViC: NA;MyCancerGenome: not present;CancerHotspot: no;3DHotspot: no	MutationAssessor: impact: low, score: 1.1;SIFT: impact: deleterious_low_confidence, score: 0.03;Polyphen-2: impact: possibly_damaging, score: 0.7	Missense_Mutation	SNP	diploid		.	.	.	3	142281766	142281766	G	A	3:g.142281766G>A	ENST00000350721.4:c.478C>T	0.37		47	81		177	1865	4/47
Skin Cutaneous Melanoma (TCGA, PanCancer Atlas)	TCGA-EE-A2A2-06	Cutaneous Melanoma	R2356C	OncoKB: Unknown, level NA;CIViC: NA;MyCancerGenome: not present;CancerHotspot: no;3DHotspot: no	MutationAssessor: impact: medium, score: 2.4;SIFT: impact: deleterious, score: 0;Polyphen-2: impact: probably_damaging, score: 0.984	Missense_Mutation	SNP	diploid	1	.	.	.	3	142180908	142180908	G	A	3:g.142180908G>A	ENST00000350721.4:c.7066C>T	0.35	0.0067	158	296	1	148	1303	42/47
The Angiosarcoma Project - Count Me In (Nature Medicine, 2020)	Angio-ASCProject_lYIMuWu5-Tumor-SM-DACJ9	Angiosarcoma	L1834F	OncoKB: Unknown, level NA;CIViC: NA;MyCancerGenome: not present;CancerHotspot: no;3DHotspot: no	MutationAssessor: impact: medium, score: 3.045;SIFT: impact: deleterious, score: 0;Polyphen-2: impact: probably_damaging, score: 0.956	Missense_Mutation	SNP	diploid	1	Somatic	NA	broad.mit.edu	3	142217497	142217497	G	A	3:g.142217497G>A	ENST00000350721.4:c.5500C>T							868	32/47
Skin Cutaneous Melanoma (TCGA, PanCancer Atlas)	TCGA-EE-A2MS-06	Cutaneous Melanoma	L1834F	OncoKB: Unknown, level NA;CIViC: NA;MyCancerGenome: not present;CancerHotspot: no;3DHotspot: no	MutationAssessor: impact: medium, score: 3.045;SIFT: impact: deleterious, score: 0;Polyphen-2: impact: probably_damaging, score: 0.956	Missense_Mutation	SNP	diploid	1	.	.	.	3	142217497	142217497	G	A	3:g.142217497G>A	ENST00000350721.4:c.5500C>T	0.27		8	22		31	2462	32/47
The Angiosarcoma Project (Provisional, July 2020)	RP-1447_ASCProject_lYIMuWu5_T3_v1_Exome	Angiosarcoma	L1834F	OncoKB: Unknown, level NA;CIViC: NA;MyCancerGenome: not present;CancerHotspot: no;3DHotspot: no	MutationAssessor: impact: medium, score: 3.045;SIFT: impact: deleterious, score: 0;Polyphen-2: impact: probably_damaging, score: 0.956	Missense_Mutation	SNP	diploid	1	__UNKNOWN__	NA	__UNKNOWN__	3	142217497	142217497	G	A	3:g.142217497G>A	ENST00000350721.4:c.5500C>T							797	32/47
The Angiosarcoma Project (Provisional, July 2020)	RP-1447_ASCProject_lYIMuWu5_T1_v1_Exome	Angiosarcoma	L1834F	OncoKB: Unknown, level NA;CIViC: NA;MyCancerGenome: not present;CancerHotspot: no;3DHotspot: no	MutationAssessor: impact: medium, score: 3.045;SIFT: impact: deleterious, score: 0;Polyphen-2: impact: probably_damaging, score: 0.956	Missense_Mutation	SNP	diploid	1	__UNKNOWN__	NA	__UNKNOWN__	3	142217497	142217497	G	A	3:g.142217497G>A	ENST00000350721.4:c.5500C>T							508	32/47
Skin Cutaneous Melanoma (TCGA, PanCancer Atlas)	TCGA-EE-A3AE-06	Cutaneous Melanoma	P1985S	OncoKB: Unknown, level NA;CIViC: NA;MyCancerGenome: not present;CancerHotspot: no;3DHotspot: no	MutationAssessor: impact: low, score: 1.28;SIFT: impact: tolerated, score: 0.23;Polyphen-2: impact: benign, score: 0.101	Missense_Mutation	SNP	gain	1	.	.	.	3	142212099	142212099	G	A	3:g.142212099G>A	ENST00000350721.4:c.5953C>T	0.21		6	23		53	1238	35/47
Skin Cutaneous Melanoma (TCGA, PanCancer Atlas)	TCGA-EE-A3AE-06	Cutaneous Melanoma	S441F	OncoKB: Unknown, level NA;CIViC: NA;MyCancerGenome: not present;CancerHotspot: no;3DHotspot: no	MutationAssessor: impact: neutral, score: 0.41;SIFT: impact: tolerated_low_confidence, score: 0.7;Polyphen-2: impact: benign, score: 0	Missense_Mutation	SNP	gain	1	.	.	.	3	142280112	142280112	G	A	3:g.142280112G>A	ENST00000350721.4:c.1322C>T	0.18		14	62		135	1238	5/47
Skin Cutaneous Melanoma (TCGA, PanCancer Atlas)	TCGA-EE-A3JD-06	Cutaneous Melanoma	E323K	OncoKB: Unknown, level NA;CIViC: NA;MyCancerGenome: not present;CancerHotspot: no;3DHotspot: no	MutationAssessor: impact: medium, score: 2.095;SIFT: impact: deleterious_low_confidence, score: 0.01;Polyphen-2: impact: probably_damaging, score: 0.985	Missense_Mutation	SNP	diploid		.	.	.	3	142281277	142281277	C	T	3:g.142281277C>T	ENST00000350721.4:c.967G>A	0.09		11	106		104	1932	4/47
Diffuse Large B-Cell Lymphoma (Duke, Cell 2017)	DLBCL_DUKE_2805	Diffuse Large B-Cell Lymphoma, NOS	D1298N	OncoKB: Unknown, level NA;CIViC: NA;MyCancerGenome: not present;CancerHotspot: no;3DHotspot: no	MutationAssessor: impact: low, score: 1.305;SIFT: impact: deleterious, score: 0;Polyphen-2: impact: probably_damaging, score: 0.989	Missense_Mutation	SNP		1	NA	NA	Duke University	3	142253975	142253975	C	T	3:g.142253975C>T	ENST00000350721.4:c.3892G>A							14	21/47
Upper Tract Urothelial Carcinoma (Cornell/Baylor/MDACC, Nat Commun 2019)	WCM-UTUC-0784	Upper Tract Urothelial Carcinoma	D1298N	OncoKB: Unknown, level NA;CIViC: NA;MyCancerGenome: not present;CancerHotspot: no;3DHotspot: no	MutationAssessor: impact: low, score: 1.305;SIFT: impact: deleterious, score: 0;Polyphen-2: impact: probably_damaging, score: 0.989	Missense_Mutation	SNP		1	Somatic	NA	WCM	3	142253975	142253975	C	T	3:g.142253975C>T	ENST00000350721.4:c.3892G>A	0.53		25	22		50	207	21/47
Skin Cutaneous Melanoma (TCGA, PanCancer Atlas)	TCGA-EE-A2M5-06	Cutaneous Melanoma	D1298N	OncoKB: Unknown, level NA;CIViC: NA;MyCancerGenome: not present;CancerHotspot: no;3DHotspot: no	MutationAssessor: impact: low, score: 1.305;SIFT: impact: deleterious, score: 0;Polyphen-2: impact: probably_damaging, score: 0.989	Missense_Mutation	SNP	gain	1	.	.	.	3	142253975	142253975	C	T	3:g.142253975C>T	ENST00000350721.4:c.3892G>A	0.24		27	86		88	1969	21/47
Skin Cutaneous Melanoma (TCGA, PanCancer Atlas)	TCGA-DA-A1HY-06	Cutaneous Melanoma	M970I	OncoKB: Unknown, level NA;CIViC: NA;MyCancerGenome: not present;CancerHotspot: no;3DHotspot: no	MutationAssessor: impact: low, score: 1.1;SIFT: impact: tolerated, score: 0.42;Polyphen-2: impact: benign, score: 0.024	Missense_Mutation	SNP	diploid	1	.	.	.	3	142269040	142269040	C	G	3:g.142269040C>G	ENST00000350721.4:c.2910G>C	0.42		22	30		86	625	14/47
Skin Cutaneous Melanoma (TCGA, PanCancer Atlas)	TCGA-GF-A6C8-06	Cutaneous Melanoma	L2306F	OncoKB: Unknown, level NA;CIViC: NA;MyCancerGenome: not present;CancerHotspot: no;3DHotspot: no	MutationAssessor: impact: high, score: 3.53;SIFT: impact: deleterious, score: 0;Polyphen-2: impact: probably_damaging, score: 0.976	Missense_Mutation	SNP	diploid	1	.	.	.	3	142184064	142184064	G	A	3:g.142184064G>A	ENST00000350721.4:c.6916C>T	0.24		8	25		36	322	41/47
Skin Cutaneous Melanoma (TCGA, PanCancer Atlas)	TCGA-ER-A193-06	Cutaneous Melanoma	P528L	OncoKB: Unknown, level NA;CIViC: NA;MyCancerGenome: not present;CancerHotspot: no;3DHotspot: no	MutationAssessor: impact: low, score: 1.39;SIFT: impact: tolerated_low_confidence, score: 0.13;Polyphen-2: impact: benign, score: 0	Missense_Mutation	SNP	diploid	1	.	.	.	3	142278242	142278242	G	A	3:g.142278242G>A	ENST00000350721.4:c.1583C>T	0.25		15	44		57	1700	7/47
Skin Cutaneous Melanoma (TCGA, PanCancer Atlas)	TCGA-ER-A193-06	Cutaneous Melanoma	G882R	OncoKB: Unknown, level NA;CIViC: NA;MyCancerGenome: not present;CancerHotspot: no;3DHotspot: no	MutationAssessor: impact: low, score: 1.845;SIFT: impact: deleterious, score: 0.01;Polyphen-2: impact: probably_damaging, score: 0.939	Missense_Mutation	SNP	diploid	1	.	.	.	3	142272230	142272230	C	T	3:g.142272230C>T	ENST00000350721.4:c.2644G>A	0.32		14	30		30	1700	13/47
Bladder Urothelial Carcinoma (TCGA, PanCancer Atlas)	TCGA-4Z-AA7R-01	Bladder Urothelial Carcinoma	S1693I	OncoKB: Unknown, level NA;CIViC: NA;MyCancerGenome: not present;CancerHotspot: no;3DHotspot: no	MutationAssessor: impact: low, score: 1.845;SIFT: impact: tolerated, score: 0.06;Polyphen-2: impact: benign, score: 0.255	Missense_Mutation	SNP	gain		.	.	.	3	142224099	142224099	C	A	3:g.142224099C>A	ENST00000350721.4:c.5078G>T	0.03		8	225		200	320	29/47
Bladder Urothelial Carcinoma (TCGA, PanCancer Atlas)	TCGA-GC-A4ZW-01	Bladder Urothelial Carcinoma	I2603M	OncoKB: Unknown, level NA;CIViC: NA;MyCancerGenome: not present;CancerHotspot: no;3DHotspot: no	MutationAssessor: impact: medium, score: 2.08;SIFT: NA;Polyphen-2: NA	Missense_Mutation	SNP	gain		.	.	.	3	142168397	142168397	G	C	3:g.142168397G>C	ENST00000350721.4:c.7809C>G	0.42		16	22		34	622	47/47
Bladder Urothelial Carcinoma (TCGA, PanCancer Atlas)	TCGA-XF-A8HD-01	Bladder Urothelial Carcinoma	E2209Q	OncoKB: Unknown, level NA;CIViC: NA;MyCancerGenome: not present;CancerHotspot: no;3DHotspot: no	MutationAssessor: impact: neutral, score: -0.3;SIFT: impact: tolerated, score: 0.47;Polyphen-2: impact: benign, score: 0.009	Missense_Mutation	SNP	gain		.	.	.	3	142186838	142186838	C	G	3:g.142186838C>G	ENST00000350721.4:c.6625G>C	0.47		66	73		94	428	39/47
Bladder Urothelial Carcinoma (TCGA, PanCancer Atlas)	TCGA-XF-A9SI-01	Bladder Urothelial Carcinoma	S1583C	OncoKB: Unknown, level NA;CIViC: NA;MyCancerGenome: not present;CancerHotspot: no;3DHotspot: no	MutationAssessor: impact: medium, score: 2.38;SIFT: impact: deleterious, score: 0;Polyphen-2: impact: possibly_damaging, score: 0.801	Missense_Mutation	SNP	gain	1	.	.	.	3	142231206	142231206	G	C	3:g.142231206G>C	ENST00000350721.4:c.4748C>G	0.05		5	86		98	320	27/47
Bladder Urothelial Carcinoma (TCGA, PanCancer Atlas)	TCGA-XF-A9SM-01	Bladder Urothelial Carcinoma	M2266I	OncoKB: Unknown, level NA;CIViC: NA;MyCancerGenome: not present;CancerHotspot: no;3DHotspot: no	MutationAssessor: impact: low, score: 1.67;SIFT: impact: deleterious, score: 0.03;Polyphen-2: impact: benign, score: 0.03	Missense_Mutation	SNP	diploid		.	.	.	3	142185265	142185265	C	T	3:g.142185265C>T	ENST00000350721.4:c.6798G>A	0.10		6	54		56	218	40/47
Bladder Urothelial Carcinoma (TCGA, PanCancer Atlas)	TCGA-XF-A9ST-01	Bladder Urothelial Carcinoma	M1174I	OncoKB: Unknown, level NA;CIViC: NA;MyCancerGenome: not present;CancerHotspot: no;3DHotspot: no	MutationAssessor: impact: low, score: 0.82;SIFT: impact: tolerated, score: 0.21;Polyphen-2: impact: benign, score: 0.208	Missense_Mutation	SNP	gain		.	.	.	3	142259805	142259805	C	A	3:g.142259805C>A	ENST00000350721.4:c.3522G>T	0.22		14	51		43	522	18/47
Bladder Urothelial Carcinoma (TCGA, PanCancer Atlas)	TCGA-XF-AAMX-01	Bladder Urothelial Carcinoma	Y2457S	OncoKB: Unknown, level NA;CIViC: NA;MyCancerGenome: not present;CancerHotspot: no;3DHotspot: no	MutationAssessor: impact: high, score: 3.65;SIFT: impact: deleterious, score: 0;Polyphen-2: impact: probably_damaging, score: 0.991	Missense_Mutation	SNP	gain		.	.	.	3	142177933	142177933	T	G	3:g.142177933T>G	ENST00000350721.4:c.7370A>C	0.30		11	26		33	301	44/47
The Metastatic Breast Cancer Project (Provisional, February 2020)	MBC-MBCProject_AwukckTD-Tumor-SM-GQADA	Breast Invasive Ductal Carcinoma	E1849Q	OncoKB: Unknown, level NA;CIViC: NA;MyCancerGenome: not present;CancerHotspot: no;3DHotspot: no	MutationAssessor: impact: medium, score: 2.065;SIFT: impact: deleterious, score: 0.01;Polyphen-2: impact: probably_damaging, score: 0.986	Missense_Mutation	SNP	diploid	1	Somatic	NA	broad.mit.edu	3	142217452	142217452	C	G	3:g.142217452C>G	ENST00000350721.4:c.5545G>C	0.14		7	42			14	32/47
Bladder Urothelial Carcinoma (TCGA, PanCancer Atlas)	TCGA-YF-AA3M-01	Bladder Urothelial Carcinoma	E1849Q	OncoKB: Unknown, level NA;CIViC: NA;MyCancerGenome: not present;CancerHotspot: no;3DHotspot: no	MutationAssessor: impact: medium, score: 2.065;SIFT: impact: deleterious, score: 0.01;Polyphen-2: impact: probably_damaging, score: 0.986	Missense_Mutation	SNP	gain	1	.	.	.	3	142217452	142217452	C	G	3:g.142217452C>G	ENST00000350721.4:c.5545G>C	0.24		11	34		29	137	32/47
Lung Squamous Cell Carcinoma (TCGA, PanCancer Atlas)	TCGA-21-5784-01	Lung Squamous Cell Carcinoma	G1181V	OncoKB: Unknown, level NA;CIViC: NA;MyCancerGenome: not present;CancerHotspot: no;3DHotspot: no	MutationAssessor: impact: medium, score: 1.95;SIFT: impact: deleterious, score: 0;Polyphen-2: impact: possibly_damaging, score: 0.881	Missense_Mutation	SNP	gain	3	.	.	.	3	142259785	142259785	C	A	3:g.142259785C>A	ENST00000350721.4:c.3542G>T	0.13		6	42		27	191	18/47
Bladder Urothelial Carcinoma (TCGA, PanCancer Atlas)	TCGA-ZF-A9RL-01	Bladder Urothelial Carcinoma	G1181V	OncoKB: Unknown, level NA;CIViC: NA;MyCancerGenome: not present;CancerHotspot: no;3DHotspot: no	MutationAssessor: impact: medium, score: 1.95;SIFT: impact: deleterious, score: 0;Polyphen-2: impact: possibly_damaging, score: 0.881	Missense_Mutation	SNP	diploid	3	.	.	.	3	142259785	142259785	C	A	3:g.142259785C>A	ENST00000350721.4:c.3542G>T	0.21		9	33		45	315	18/47
Uterine Corpus Endometrial Carcinoma (TCGA, PanCancer Atlas)	TCGA-FI-A2D5-01	Uterine Endometrioid Carcinoma	E2103K	OncoKB: Unknown, level NA;CIViC: NA;MyCancerGenome: not present;CancerHotspot: no;3DHotspot: no	MutationAssessor: impact: medium, score: 2.565;SIFT: impact: deleterious, score: 0.01;Polyphen-2: impact: benign, score: 0.075	Missense_Mutation	SNP	diploid	1	.	.	.	3	142188940	142188940	C	T	3:g.142188940C>T	ENST00000350721.4:c.6307G>A	0.24		11	34		42	13865	37/47
Breast Invasive Carcinoma (TCGA, PanCancer Atlas)	TCGA-5L-AAT0-01	Breast Invasive Lobular Carcinoma	E2103K	OncoKB: Unknown, level NA;CIViC: NA;MyCancerGenome: not present;CancerHotspot: no;3DHotspot: no	MutationAssessor: impact: medium, score: 2.565;SIFT: impact: deleterious, score: 0.01;Polyphen-2: impact: benign, score: 0.075	Missense_Mutation	SNP	diploid	1	.	.	.	3	142188940	142188940	C	T	3:g.142188940C>T	ENST00000350721.4:c.6307G>A	0.19		21	92		41	139	37/47
Uterine Corpus Endometrial Carcinoma (TCGA, PanCancer Atlas)	TCGA-AP-A0LM-01	Uterine Endometrioid Carcinoma	R989H	OncoKB: Unknown, level NA;CIViC: NA;MyCancerGenome: not present;CancerHotspot: no;3DHotspot: no	MutationAssessor: impact: low, score: 1.65;SIFT: impact: tolerated, score: 0.17;Polyphen-2: impact: possibly_damaging, score: 0.65	Missense_Mutation	SNP	diploid	1	.	.	.	3	142268984	142268984	C	T	3:g.142268984C>T	ENST00000350721.4:c.2966G>A	0.25		15	46		195	13187	14/47
Cervical Squamous Cell Carcinoma (TCGA, PanCancer Atlas)	TCGA-2W-A8YY-01	Cervical Squamous Cell Carcinoma	R989H	OncoKB: Unknown, level NA;CIViC: NA;MyCancerGenome: not present;CancerHotspot: no;3DHotspot: no	MutationAssessor: impact: low, score: 1.65;SIFT: impact: tolerated, score: 0.17;Polyphen-2: impact: possibly_damaging, score: 0.65	Missense_Mutation	SNP	diploid	1	.	.	.	3	142268984	142268984	C	T	3:g.142268984C>T	ENST00000350721.4:c.2966G>A	0.41		11	16		39	11306	14/47
Lung Squamous Cell Carcinoma (TCGA, PanCancer Atlas)	TCGA-21-5784-01	Lung Squamous Cell Carcinoma	G1181C	OncoKB: Unknown, level NA;CIViC: NA;MyCancerGenome: not present;CancerHotspot: no;3DHotspot: no	MutationAssessor: impact: low, score: 1.05;SIFT: impact: deleterious, score: 0.03;Polyphen-2: impact: possibly_damaging, score: 0.554	Missense_Mutation	SNP	gain	3	.	.	.	3	142259786	142259786	C	A	3:g.142259786C>A	ENST00000350721.4:c.3541G>T	0.12	0.04	6	45	1	27	191	18/47
Mesothelioma (TCGA, PanCancer Atlas)	TCGA-XT-AASU-01	Pleural Mesothelioma, Biphasic Type	R743G	OncoKB: Unknown, level NA;CIViC: NA;MyCancerGenome: not present;CancerHotspot: no;3DHotspot: no	MutationAssessor: impact: neutral, score: 0;SIFT: impact: tolerated, score: 0.47;Polyphen-2: impact: benign, score: 0.001	Missense_Mutation	SNP	diploid		.	.	.	3	142274833	142274833	T	C	3:g.142274833T>C	ENST00000350721.4:c.2227A>G	0.09		5	53		41	41	10/47
Upper Tract Urothelial Carcinoma (MSK, Nat Commun 2020)	s_JC_ucc_030_P	Upper Tract Urothelial Carcinoma	R215H	OncoKB: Unknown, level NA;CIViC: NA;MyCancerGenome: not present;CancerHotspot: no;3DHotspot: no	MutationAssessor: impact: neutral, score: 0.345;SIFT: impact: tolerated_low_confidence, score: 0.19;Polyphen-2: impact: benign, score: 0	Missense_Mutation	SNP	diploid	1	SOMATIC_VS_POOL	NA	MSK-IMPACT410	3	142281600	142281600	C	T	3:g.142281600C>T	ENST00000350721.4:c.644G>A	0.49	0.0012	414	433	1	826	24	4/47
Colorectal Adenocarcinoma (TCGA, PanCancer Atlas)	TCGA-F5-6814-01	Rectal Adenocarcinoma	R215H	OncoKB: Unknown, level NA;CIViC: NA;MyCancerGenome: not present;CancerHotspot: no;3DHotspot: no	MutationAssessor: impact: neutral, score: 0.345;SIFT: impact: tolerated_low_confidence, score: 0.19;Polyphen-2: impact: benign, score: 0	Missense_Mutation	SNP	diploid	1	.	.	.	3	142281600	142281600	C	T	3:g.142281600C>T	ENST00000350721.4:c.644G>A	0.29		11	27		92	9454	4/47
Glioblastoma Multiforme (TCGA, PanCancer Atlas)	TCGA-19-5956-01	Glioblastoma Multiforme	R215H	OncoKB: Unknown, level NA;CIViC: NA;MyCancerGenome: not present;CancerHotspot: no;3DHotspot: no	MutationAssessor: impact: neutral, score: 0.345;SIFT: impact: tolerated_low_confidence, score: 0.19;Polyphen-2: impact: benign, score: 0	Missense_Mutation	SNP	diploid	1	.	.	.	3	142281600	142281600	C	T	3:g.142281600C>T	ENST00000350721.4:c.644G>A	0.10		7	60		57	6908	4/47
Skin Cutaneous Melanoma (TCGA, PanCancer Atlas)	TCGA-EE-A20C-06	Cutaneous Melanoma	K459N	OncoKB: Unknown, level NA;CIViC: NA;MyCancerGenome: not present;CancerHotspot: no;3DHotspot: no	MutationAssessor: impact: medium, score: 2.045;SIFT: impact: deleterious_low_confidence, score: 0.05;Polyphen-2: impact: benign, score: 0.001	Missense_Mutation	SNP	shallowdel		.	.	.	3	142279269	142279269	C	A	3:g.142279269C>A	ENST00000350721.4:c.1377G>T	0.09		6	59		69	2073	6/47
Uterine Corpus Endometrial Carcinoma (TCGA, PanCancer Atlas)	TCGA-AX-A05Z-01	Uterine Endometrioid Carcinoma	K459N	OncoKB: Unknown, level NA;CIViC: NA;MyCancerGenome: not present;CancerHotspot: no;3DHotspot: no	MutationAssessor: impact: medium, score: 2.045;SIFT: impact: deleterious_low_confidence, score: 0.05;Polyphen-2: impact: benign, score: 0.001	Missense_Mutation	SNP	diploid		.	.	.	3	142279269	142279269	C	A	3:g.142279269C>A	ENST00000350721.4:c.1377G>T	0.07		14	179		261	7369	6/47
Uterine Carcinosarcoma (TCGA, PanCancer Atlas)	TCGA-ND-A4WC-01	Uterine Carcinosarcoma/Uterine Malignant Mixed Mullerian Tumor	K545T	OncoKB: Unknown, level NA;CIViC: NA;MyCancerGenome: not present;CancerHotspot: no;3DHotspot: no	MutationAssessor: impact: low, score: 1.21;SIFT: impact: tolerated_low_confidence, score: 0.12;Polyphen-2: impact: benign, score: 0.012	Missense_Mutation	SNP	diploid		.	.	.	3	142278191	142278191	T	G	3:g.142278191T>G	ENST00000350721.4:c.1634A>C	0.30		13	30		42	3667	7/47
Uterine Carcinosarcoma (TCGA, PanCancer Atlas)	TCGA-ND-A4WC-01	Uterine Carcinosarcoma/Uterine Malignant Mixed Mullerian Tumor	R373I	OncoKB: Unknown, level NA;CIViC: NA;MyCancerGenome: not present;CancerHotspot: no;3DHotspot: no	MutationAssessor: impact: low, score: 1.245;SIFT: impact: tolerated_low_confidence, score: 0.19;Polyphen-2: impact: benign, score: 0.009	Missense_Mutation	SNP	diploid		.	.	.	3	142281126	142281126	C	A	3:g.142281126C>A	ENST00000350721.4:c.1118G>T	0.32	0.02	22	47	1	49	3667	4/47
Adrenocortical Carcinoma (TCGA, PanCancer Atlas)	TCGA-OR-A5KB-01	Adrenocortical Carcinoma	M1517I	OncoKB: Unknown, level NA;CIViC: NA;MyCancerGenome: not present;CancerHotspot: no;3DHotspot: no	MutationAssessor: impact: neutral, score: -0.14;SIFT: impact: tolerated, score: 1;Polyphen-2: impact: benign, score: 0.003	Missense_Mutation	SNP	gain	1	.	.	.	3	142232433	142232433	C	G	3:g.142232433C>G	ENST00000350721.4:c.4551G>C	0.19		79	340		360	1859	26/47
Head and Neck Squamous Cell Carcinoma (TCGA, PanCancer Atlas)	TCGA-CV-7446-01	Head and Neck Squamous Cell Carcinoma	M593K	OncoKB: Unknown, level NA;CIViC: NA;MyCancerGenome: not present;CancerHotspot: no;3DHotspot: no	MutationAssessor: impact: low, score: 1.87;SIFT: impact: deleterious, score: 0;Polyphen-2: impact: benign, score: 0.196	Missense_Mutation	SNP			.	.	.	3	142277573	142277573	A	T	3:g.142277573A>T	ENST00000350721.4:c.1778T>A	0.38		192	313		274	123	8/47
Skin Cutaneous Melanoma (TCGA, PanCancer Atlas)	TCGA-FR-A728-01	Cutaneous Melanoma	L1945F	OncoKB: Unknown, level NA;CIViC: NA;MyCancerGenome: not present;CancerHotspot: no;3DHotspot: no	MutationAssessor: impact: medium, score: 2.725;SIFT: impact: deleterious, score: 0;Polyphen-2: impact: probably_damaging, score: 1	Missense_Mutation	SNP			.	.	.	3	142215268	142215268	G	A	3:g.142215268G>A	ENST00000350721.4:c.5833C>T	0.08		7	79		112	332	34/47
Skin Cutaneous Melanoma (TCGA, PanCancer Atlas)	TCGA-BF-A3DM-01	Cutaneous Melanoma	D1879N	OncoKB: Unknown, level NA;CIViC: NA;MyCancerGenome: not present;CancerHotspot: no;3DHotspot: no	MutationAssessor: impact: low, score: 0.895;SIFT: impact: tolerated, score: 0.36;Polyphen-2: impact: possibly_damaging, score: 0.659	Missense_Mutation	SNP		1	.	.	.	3	142215958	142215958	C	T	3:g.142215958C>T	ENST00000350721.4:c.5635G>A	0.36		27	47		52	381	33/47
Skin Cutaneous Melanoma (TCGA, PanCancer Atlas)	TCGA-D9-A3Z4-01	Cutaneous Melanoma	S2233T	OncoKB: Unknown, level NA;CIViC: NA;MyCancerGenome: not present;CancerHotspot: no;3DHotspot: no	MutationAssessor: impact: neutral, score: 0.66;SIFT: impact: deleterious, score: 0.05;Polyphen-2: impact: benign, score: 0.003	Missense_Mutation	SNP		3	.	.	.	3	142185365	142185365	C	G	3:g.142185365C>G	ENST00000350721.4:c.6698G>C	0.40		20	30		28	125	40/47
Skin Cutaneous Melanoma (TCGA, PanCancer Atlas)	TCGA-ER-A194-01	Cutaneous Melanoma	L337H	OncoKB: Unknown, level NA;CIViC: NA;MyCancerGenome: not present;CancerHotspot: no;3DHotspot: no	MutationAssessor: impact: low, score: 1.935;SIFT: impact: deleterious_low_confidence, score: 0;Polyphen-2: impact: possibly_damaging, score: 0.781	Missense_Mutation	SNP		1	.	.	.	3	142281234	142281234	A	T	3:g.142281234A>T	ENST00000350721.4:c.1010T>A	0.28		19	48		91	1131	4/47
Cutaneous Squamous Cell Carcinoma (MD Anderson, Clin Cancer Res 2014)	CSCC-32-T	Cutaneous Squamous Cell Carcinoma	S2449L	OncoKB: Unknown, level NA;CIViC: NA;MyCancerGenome: not present;CancerHotspot: no;3DHotspot: no	MutationAssessor: impact: low, score: 1.275;SIFT: impact: deleterious, score: 0.04;Polyphen-2: impact: probably_damaging, score: 0.978	Missense_Mutation	SNP			Somatic	Untested	hgsc.bcm.edu	3	142178072	142178072	G	A	3:g.142178072G>A	ENST00000350721.4:c.7346C>T	0.14		19	114		99	1377	43/47
Metastatic Prostate Adenocarcinoma (SU2C/PCF Dream Team, PNAS 2019)	PRAD-01115245-Tumor-SM-6WZF3	Prostate Adenocarcinoma	H1684R	OncoKB: Unknown, level NA;CIViC: NA;MyCancerGenome: not present;CancerHotspot: no;3DHotspot: no	MutationAssessor: impact: medium, score: 2.135;SIFT: impact: deleterious, score: 0.03;Polyphen-2: impact: benign, score: 0.188	Missense_Mutation	SNP	diploid		Unknown	NA	broad.mit.edu	3	142224126	142224126	T	C	3:g.142224126T>C	ENST00000350721.4:c.5051A>G	0.17		34	165			55	29/47
Diffuse Large B-Cell Lymphoma (Duke, Cell 2017)	DLBCL_DUKE_3502	Diffuse Large B-Cell Lymphoma, NOS	R1451W	OncoKB: Unknown, level NA;CIViC: NA;MyCancerGenome: not present;CancerHotspot: no;3DHotspot: no	MutationAssessor: impact: low, score: 1.47;SIFT: impact: deleterious, score: 0;Polyphen-2: impact: benign, score: 0.021	Missense_Mutation	SNP			NA	NA	Duke University	3	142238542	142238542	G	A	3:g.142238542G>A	ENST00000350721.4:c.4351C>T							9	24/47
Diffuse Large B-Cell Lymphoma (Duke, Cell 2017)	DLBCL_DUKE_3562	Diffuse Large B-Cell Lymphoma, NOS	R1451W	OncoKB: Unknown, level NA;CIViC: NA;MyCancerGenome: not present;CancerHotspot: no;3DHotspot: no	MutationAssessor: impact: low, score: 1.47;SIFT: impact: deleterious, score: 0;Polyphen-2: impact: benign, score: 0.021	Missense_Mutation	SNP			NA	NA	Duke University	3	142238542	142238542	G	A	3:g.142238542G>A	ENST00000350721.4:c.4351C>T							7	24/47
Colorectal Adenocarcinoma (DFCI, Cell Reports 2016)	coadread_dfci_2016_3022	Colorectal Adenocarcinoma	R1451W	OncoKB: Unknown, level NA;CIViC: NA;MyCancerGenome: not present;CancerHotspot: no;3DHotspot: no	MutationAssessor: impact: low, score: 1.47;SIFT: impact: deleterious, score: 0;Polyphen-2: impact: benign, score: 0.021	Missense_Mutation	SNP			NA	NA	dfci.harvard.edu	3	142238542	142238542	G	A	3:g.142238542G>A	ENST00000350721.4:c.4351C>T							168	24/47
Diffuse Large B-Cell Lymphoma (Duke, Cell 2017)	DLBCL_DUKE_2476	Diffuse Large B-Cell Lymphoma, NOS	I97F	OncoKB: Unknown, level NA;CIViC: NA;MyCancerGenome: not present;CancerHotspot: no;3DHotspot: no	MutationAssessor: impact: low, score: 1.355;SIFT: impact: deleterious_low_confidence, score: 0.02;Polyphen-2: impact: benign, score: 0.125	Missense_Mutation	SNP			NA	NA	Duke University	3	142284966	142284966	T	A	3:g.142284966T>A	ENST00000350721.4:c.289A>T							5	3/47
Adenoid Cystic Carcinoma Project (J Clin Invest 2019)	XRN-YEX889	Adenoid Cystic Carcinoma	I97F	OncoKB: Unknown, level NA;CIViC: NA;MyCancerGenome: not present;CancerHotspot: no;3DHotspot: no	MutationAssessor: impact: low, score: 1.355;SIFT: impact: deleterious_low_confidence, score: 0.02;Polyphen-2: impact: benign, score: 0.125	Missense_Mutation	SNP			SOMATIC	unknown	Foundation	3	142284966	142284966	T	A	3:g.142284966T>A	ENST00000350721.4:c.289A>T	0.62		679	416			11	3/47
MSK-IMPACT Clinical Sequencing Cohort (MSKCC, Nat Med 2017)	P-0000055-T01-IM3	Uterine Clear Cell Carcinoma	S1571F	OncoKB: Unknown, level NA;CIViC: NA;MyCancerGenome: not present;CancerHotspot: no;3DHotspot: no	MutationAssessor: impact: medium, score: 2.3;SIFT: impact: deleterious, score: 0;Polyphen-2: impact: probably_damaging, score: 0.971	Missense_Mutation	SNP	diploid		NA	NA	NA	3	142231242	142231242	G	A	3:g.142231242G>A	ENST00000350721.4:c.4712C>T	0.06		46	748			6	27/47
MSK-IMPACT Clinical Sequencing Cohort (MSKCC, Nat Med 2017)	P-0000276-T01-IM3	Breast Invasive Lobular Carcinoma	S272L	OncoKB: Unknown, level NA;CIViC: NA;MyCancerGenome: not present;CancerHotspot: no;3DHotspot: no	MutationAssessor: impact: neutral, score: 0.345;SIFT: impact: tolerated_low_confidence, score: 0.62;Polyphen-2: impact: benign, score: 0	Missense_Mutation	SNP	diploid		NA	NA	NA	3	142281429	142281429	G	A	3:g.142281429G>A	ENST00000350721.4:c.815C>T	0.13		47	303			5	4/47
MSK-IMPACT Clinical Sequencing Cohort (MSKCC, Nat Med 2017)	P-0000614-T01-IM3	Uterine Endometrioid Carcinoma	Y1956N	OncoKB: Unknown, level NA;CIViC: NA;MyCancerGenome: not present;CancerHotspot: no;3DHotspot: no	MutationAssessor: impact: low, score: 1.155;SIFT: impact: tolerated, score: 0.22;Polyphen-2: impact: benign, score: 0.006	Missense_Mutation	SNP	diploid	1	NA	NA	NA	3	142215235	142215235	A	T	3:g.142215235A>T	ENST00000350721.4:c.5866T>A	0.23		114	385			33	34/47
MSK-IMPACT Clinical Sequencing Cohort (MSKCC, Nat Med 2017)	P-0001351-T01-IM3	Breast Invasive Lobular Carcinoma	E1027K	OncoKB: Unknown, level NA;CIViC: NA;MyCancerGenome: not present;CancerHotspot: no;3DHotspot: no	MutationAssessor: impact: neutral, score: 0.695;SIFT: impact: deleterious, score: 0.01;Polyphen-2: impact: benign, score: 0.412	Missense_Mutation	SNP	diploid		NA	NA	NA	3	142268413	142268413	C	T	3:g.142268413C>T	ENST00000350721.4:c.3079G>A	0.23		100	334			19	15/47
MSK-IMPACT Clinical Sequencing Cohort (MSKCC, Nat Med 2017)	P-0002858-T01-IM3	Breast Invasive Ductal Carcinoma	E1888K	OncoKB: Unknown, level NA;CIViC: NA;MyCancerGenome: not present;CancerHotspot: no;3DHotspot: no	MutationAssessor: impact: low, score: 1.74;SIFT: impact: tolerated, score: 0.23;Polyphen-2: impact: benign, score: 0.236	Missense_Mutation	SNP	amp		NA	NA	NA	3	142215931	142215931	C	T	3:g.142215931C>T	ENST00000350721.4:c.5662G>A	0.22		49	169			32	33/47
MSK-IMPACT Clinical Sequencing Cohort (MSKCC, Nat Med 2017)	P-0010786-T01-IM5	Cervical Squamous Cell Carcinoma	E1888K	OncoKB: Unknown, level NA;CIViC: NA;MyCancerGenome: not present;CancerHotspot: no;3DHotspot: no	MutationAssessor: impact: low, score: 1.74;SIFT: impact: tolerated, score: 0.23;Polyphen-2: impact: benign, score: 0.236	Missense_Mutation	SNP	diploid		NA	NA	NA	3	142215931	142215931	C	T	3:g.142215931C>T	ENST00000350721.4:c.5662G>A	0.30		309	726			7	33/47
MSK-IMPACT Clinical Sequencing Cohort (MSKCC, Nat Med 2017)	P-0003054-T01-IM3	Breast Invasive Ductal Carcinoma	E306K	OncoKB: Unknown, level NA;CIViC: NA;MyCancerGenome: not present;CancerHotspot: no;3DHotspot: no	MutationAssessor: impact: medium, score: 2.095;SIFT: impact: tolerated_low_confidence, score: 0.07;Polyphen-2: impact: benign, score: 0.045	Missense_Mutation	SNP	diploid		NA	NA	NA	3	142281328	142281328	C	T	3:g.142281328C>T	ENST00000350721.4:c.916G>A	0.13		105	725			30	4/47
MSK-IMPACT Clinical Sequencing Cohort (MSKCC, Nat Med 2017)	P-0003493-T01-IM5	Breast Invasive Ductal Carcinoma	H1709Y	OncoKB: Unknown, level NA;CIViC: NA;MyCancerGenome: not present;CancerHotspot: no;3DHotspot: no	MutationAssessor: impact: medium, score: 2.365;SIFT: impact: tolerated, score: 0.12;Polyphen-2: impact: possibly_damaging, score: 0.447	Missense_Mutation	SNP	diploid		NA	NA	NA	3	142224052	142224052	G	A	3:g.142224052G>A	ENST00000350721.4:c.5125C>T	0.58		508	375			7	29/47
MSK-IMPACT Clinical Sequencing Cohort (MSKCC, Nat Med 2017)	P-0003493-T01-IM5	Breast Invasive Ductal Carcinoma	A1507D	OncoKB: Unknown, level NA;CIViC: NA;MyCancerGenome: not present;CancerHotspot: no;3DHotspot: no	MutationAssessor: impact: medium, score: 2.425;SIFT: impact: deleterious, score: 0;Polyphen-2: impact: possibly_damaging, score: 0.844	Missense_Mutation	SNP	diploid		NA	NA	NA	3	142232464	142232464	G	T	3:g.142232464G>T	ENST00000350721.4:c.4520C>A	0.29		190	466			7	26/47
MSK-IMPACT Clinical Sequencing Cohort (MSKCC, Nat Med 2017)	P-0003647-T01-IM5	Breast Invasive Ductal Carcinoma	E3Q	OncoKB: Unknown, level NA;CIViC: NA;MyCancerGenome: not present;CancerHotspot: no;3DHotspot: no	MutationAssessor: impact: low, score: 1.355;SIFT: impact: deleterious_low_confidence, score: 0.04;Polyphen-2: impact: benign, score: 0.063	Missense_Mutation	SNP	diploid		NA	NA	NA	3	142297540	142297540	C	G	3:g.142297540C>G	ENST00000350721.4:c.7G>C	0.30		157	362			11	1/47
MSK-IMPACT Clinical Sequencing Cohort (MSKCC, Nat Med 2017)	P-0004379-T01-IM5	Uterine Endometrioid Carcinoma	A2101E	OncoKB: Unknown, level NA;CIViC: NA;MyCancerGenome: not present;CancerHotspot: no;3DHotspot: no	MutationAssessor: impact: low, score: 1.355;SIFT: impact: tolerated, score: 0.15;Polyphen-2: impact: benign, score: 0.02	Missense_Mutation	SNP	diploid		NA	NA	NA	3	142188945	142188945	G	T	3:g.142188945G>T	ENST00000350721.4:c.6302C>A	0.33		163	327			439	37/47
MSK-IMPACT Clinical Sequencing Cohort (MSKCC, Nat Med 2017)	P-0004379-T01-IM5	Uterine Endometrioid Carcinoma	D1187G	OncoKB: Unknown, level NA;CIViC: NA;MyCancerGenome: not present;CancerHotspot: no;3DHotspot: no	MutationAssessor: impact: neutral, score: 0.255;SIFT: impact: tolerated, score: 0.37;Polyphen-2: impact: benign, score: 0.063	Missense_Mutation	SNP	diploid	1	NA	NA	NA	3	142259767	142259767	T	C	3:g.142259767T>C	ENST00000350721.4:c.3560A>G	0.32		143	304			439	18/47
MSK-IMPACT Clinical Sequencing Cohort (MSKCC, Nat Med 2017)	P-0004433-T01-IM5	Breast Invasive Ductal Carcinoma	Q257E	OncoKB: Unknown, level NA;CIViC: NA;MyCancerGenome: not present;CancerHotspot: no;3DHotspot: no	MutationAssessor: impact: neutral, score: -0.46;SIFT: impact: tolerated_low_confidence, score: 1;Polyphen-2: impact: benign, score: 0	Missense_Mutation	SNP	diploid		NA	NA	NA	3	142281475	142281475	G	C	3:g.142281475G>C	ENST00000350721.4:c.769C>G	0.09		71	732			9	4/47
MSK-IMPACT Clinical Sequencing Cohort (MSKCC, Nat Med 2017)	P-0004537-T01-IM5	Breast Invasive Ductal Carcinoma	E799K	OncoKB: Unknown, level NA;CIViC: NA;MyCancerGenome: not present;CancerHotspot: no;3DHotspot: no	MutationAssessor: impact: low, score: 1.1;SIFT: impact: tolerated, score: 0.1;Polyphen-2: impact: benign, score: 0.115	Missense_Mutation	SNP	diploid		NA	NA	NA	3	142272804	142272804	C	T	3:g.142272804C>T	ENST00000350721.4:c.2395G>A	0.25		140	420			16	11/47
MSK-IMPACT Clinical Sequencing Cohort (MSKCC, Nat Med 2017)	P-0004850-T01-IM5	Breast Invasive Lobular Carcinoma	G2527E	OncoKB: Unknown, level NA;CIViC: NA;MyCancerGenome: not present;CancerHotspot: no;3DHotspot: no	MutationAssessor: impact: medium, score: 2.905;SIFT: impact: deleterious, score: 0;Polyphen-2: impact: probably_damaging, score: 0.999	Missense_Mutation	SNP	diploid		NA	NA	NA	3	142176521	142176521	C	T	3:g.142176521C>T	ENST00000350721.4:c.7580G>A	0.30		405	942			7	45/47
MSK-IMPACT Clinical Sequencing Cohort (MSKCC, Nat Med 2017)	P-0004987-T01-IM5	Breast Invasive Lobular Carcinoma	E2626K	OncoKB: Unknown, level NA;CIViC: NA;MyCancerGenome: not present;CancerHotspot: no;3DHotspot: no	MutationAssessor: impact: medium, score: 2.95;SIFT: NA;Polyphen-2: NA	Missense_Mutation	SNP	diploid		NA	NA	NA	3	142168330	142168330	C	T	3:g.142168330C>T	ENST00000350721.4:c.7876G>A	0.06		30	510			44	47/47
Diffuse Large B-Cell Lymphoma (Duke, Cell 2017)	DLBCL_DUKE_3385	Diffuse Large B-Cell Lymphoma, NOS	E2626K	OncoKB: Unknown, level NA;CIViC: NA;MyCancerGenome: not present;CancerHotspot: no;3DHotspot: no	MutationAssessor: impact: medium, score: 2.95;SIFT: NA;Polyphen-2: NA	Missense_Mutation	SNP			NA	NA	Duke University	3	142168330	142168330	C	T	3:g.142168330C>T	ENST00000350721.4:c.7876G>A							18	47/47
MSK-IMPACT Clinical Sequencing Cohort (MSKCC, Nat Med 2017)	P-0005021-T01-IM5	Upper Tract Urothelial Carcinoma	T2605A	OncoKB: Unknown, level NA;CIViC: NA;MyCancerGenome: not present;CancerHotspot: no;3DHotspot: no	MutationAssessor: impact: low, score: 1.39;SIFT: NA;Polyphen-2: NA	Missense_Mutation	SNP	diploid		NA	NA	NA	3	142168393	142168393	T	C	3:g.142168393T>C	ENST00000350721.4:c.7813A>G	0.06		45	734			212	47/47
Diffuse Large B-Cell Lymphoma (Duke, Cell 2017)	DLBCL_DUKE_2163	Diffuse Large B-Cell Lymphoma, NOS	T2605A	OncoKB: Unknown, level NA;CIViC: NA;MyCancerGenome: not present;CancerHotspot: no;3DHotspot: no	MutationAssessor: impact: low, score: 1.39;SIFT: NA;Polyphen-2: NA	Missense_Mutation	SNP			NA	NA	Duke University	3	142168393	142168393	T	C	3:g.142168393T>C	ENST00000350721.4:c.7813A>G							26	47/47
MSK-IMPACT Clinical Sequencing Cohort (MSKCC, Nat Med 2017)	P-0005423-T01-IM5	Breast Invasive Ductal Carcinoma	L2599I	OncoKB: Unknown, level NA;CIViC: NA;MyCancerGenome: not present;CancerHotspot: no;3DHotspot: no	MutationAssessor: impact: medium, score: 2.24;SIFT: NA;Polyphen-2: NA	Missense_Mutation	SNP	diploid		NA	NA	NA	3	142168411	142168411	G	T	3:g.142168411G>T	ENST00000350721.4:c.7795C>A	0.09		113	1198			7	47/47
MSK-IMPACT Clinical Sequencing Cohort (MSKCC, Nat Med 2017)	P-0005419-T01-IM5	Breast Mixed Ductal and Lobular Carcinoma	E2012Q	OncoKB: Unknown, level NA;CIViC: NA;MyCancerGenome: not present;CancerHotspot: no;3DHotspot: no	MutationAssessor: impact: medium, score: 2.39;SIFT: impact: deleterious, score: 0;Polyphen-2: impact: possibly_damaging, score: 0.903	Missense_Mutation	SNP	diploid		NA	NA	NA	3	142212018	142212018	C	G	3:g.142212018C>G	ENST00000350721.4:c.6034G>C	0.08		29	320			22	35/47
MSK-IMPACT Clinical Sequencing Cohort (MSKCC, Nat Med 2017)	P-0005799-T01-IM5	Breast Invasive Ductal Carcinoma	D986N	OncoKB: Unknown, level NA;CIViC: NA;MyCancerGenome: not present;CancerHotspot: no;3DHotspot: no	MutationAssessor: impact: low, score: 1.845;SIFT: impact: tolerated, score: 0.1;Polyphen-2: impact: benign, score: 0.382	Missense_Mutation	SNP	diploid		NA	NA	NA	3	142268994	142268994	C	T	3:g.142268994C>T	ENST00000350721.4:c.2956G>A	0.07		75	1065			5	14/47
MSK-IMPACT Clinical Sequencing Cohort (MSKCC, Nat Med 2017)	P-0000138-T01-IM3	Breast Mixed Ductal and Lobular Carcinoma	E362Q	OncoKB: Unknown, level NA;CIViC: NA;MyCancerGenome: not present;CancerHotspot: no;3DHotspot: no	MutationAssessor: impact: medium, score: 2.095;SIFT: impact: deleterious_low_confidence, score: 0.01;Polyphen-2: impact: possibly_damaging, score: 0.669	Missense_Mutation	SNP	diploid		NA	NA	NA	3	142281160	142281160	C	G	3:g.142281160C>G	ENST00000350721.4:c.1084G>C	0.23		403	1347			33	4/47
MSK-IMPACT Clinical Sequencing Cohort (MSKCC, Nat Med 2017)	P-0006668-T01-IM5	Breast Invasive Ductal Carcinoma	S61F	OncoKB: Unknown, level NA;CIViC: NA;MyCancerGenome: not present;CancerHotspot: no;3DHotspot: no	MutationAssessor: impact: low, score: 1.845;SIFT: impact: deleterious_low_confidence, score: 0;Polyphen-2: impact: possibly_damaging, score: 0.48	Missense_Mutation	SNP	diploid		NA	NA	NA	3	142285073	142285073	G	A	3:g.142285073G>A	ENST00000350721.4:c.182C>T	0.09		97	949			4	3/47
MSK-IMPACT Clinical Sequencing Cohort (MSKCC, Nat Med 2017)	P-0007231-T01-IM5	Breast Invasive Ductal Carcinoma	Q1286_Q1293del	OncoKB: Unknown, level NA;CIViC: NA;MyCancerGenome: not present;CancerHotspot: no;3DHotspot: no	MutationAssessor: NA;SIFT: NA;Polyphen-2: NA	In_Frame_Del	DEL	diploid		NA	NA	NA	3	142253986	142254009	TGTTGAATGGCCTTCATAGAGAGC	-	3:g.142253986_142254009del	ENST00000350721.4:c.3858_3881del	0.28		212	535			5	21/47
MSK-IMPACT Clinical Sequencing Cohort (MSKCC, Nat Med 2017)	P-0007577-T01-IM5	Breast Invasive Lobular Carcinoma	D699N	OncoKB: Unknown, level NA;CIViC: NA;MyCancerGenome: not present;CancerHotspot: no;3DHotspot: no	MutationAssessor: impact: low, score: 0.895;SIFT: impact: tolerated, score: 0.35;Polyphen-2: impact: benign, score: 0.053	Missense_Mutation	SNP	diploid	1	NA	NA	NA	3	142274965	142274965	C	T	3:g.142274965C>T	ENST00000350721.4:c.2095G>A	0.14		58	363			29	10/47
MSK-IMPACT Clinical Sequencing Cohort (MSKCC, Nat Med 2017)	P-0007577-T01-IM5	Breast Invasive Lobular Carcinoma	D564N	OncoKB: Unknown, level NA;CIViC: NA;MyCancerGenome: not present;CancerHotspot: no;3DHotspot: no	MutationAssessor: impact: low, score: 1.935;SIFT: impact: tolerated_low_confidence, score: 0.12;Polyphen-2: impact: benign, score: 0.115	Missense_Mutation	SNP	diploid		NA	NA	NA	3	142278135	142278135	C	T	3:g.142278135C>T	ENST00000350721.4:c.1690G>A	0.15		102	560			29	7/47
MSK-IMPACT Clinical Sequencing Cohort (MSKCC, Nat Med 2017)	P-0008082-T01-IM5	Breast Invasive Ductal Carcinoma	K338T	OncoKB: Unknown, level NA;CIViC: NA;MyCancerGenome: not present;CancerHotspot: no;3DHotspot: no	MutationAssessor: impact: low, score: 1.79;SIFT: impact: tolerated_low_confidence, score: 0.05;Polyphen-2: impact: benign, score: 0.15	Missense_Mutation	SNP	diploid		NA	NA	NA	3	142281231	142281231	T	G	3:g.142281231T>G	ENST00000350721.4:c.1013A>C	0.23		36	118			17	4/47
MSK-IMPACT Clinical Sequencing Cohort (MSKCC, Nat Med 2017)	P-0008488-T02-IM5	Breast Invasive Ductal Carcinoma	R1015P	OncoKB: Unknown, level NA;CIViC: NA;MyCancerGenome: not present;CancerHotspot: no;3DHotspot: no	MutationAssessor: impact: neutral, score: 0.695;SIFT: impact: deleterious, score: 0.02;Polyphen-2: impact: possibly_damaging, score: 0.806	Missense_Mutation	SNP	diploid	3	NA	NA	NA	3	142268448	142268448	C	G	3:g.142268448C>G	ENST00000350721.4:c.3044G>C	0.06		48	817			8	15/47
MSK-IMPACT Clinical Sequencing Cohort (MSKCC, Nat Med 2017)	P-0009122-T01-IM5	Breast Invasive Ductal Carcinoma	E2564G	OncoKB: Unknown, level NA;CIViC: NA;MyCancerGenome: not present;CancerHotspot: no;3DHotspot: no	MutationAssessor: impact: medium, score: 2.375;SIFT: impact: deleterious, score: 0;Polyphen-2: impact: probably_damaging, score: 1	Missense_Mutation	SNP	diploid	1	NA	NA	NA	3	142172040	142172040	T	C	3:g.142172040T>C	ENST00000350721.4:c.7691A>G	0.41		343	497			3	46/47
MSK-IMPACT Clinical Sequencing Cohort (MSKCC, Nat Med 2017)	P-0009364-T01-IM5	Invasive Breast Carcinoma	D589H	OncoKB: Unknown, level NA;CIViC: NA;MyCancerGenome: not present;CancerHotspot: no;3DHotspot: no	MutationAssessor: impact: low, score: 1.7;SIFT: impact: tolerated, score: 0.4;Polyphen-2: impact: benign, score: 0.278	Missense_Mutation	SNP	diploid		NA	NA	NA	3	142277586	142277586	C	G	3:g.142277586C>G	ENST00000350721.4:c.1765G>C	0.16		149	793			28	8/47
MSK-IMPACT Clinical Sequencing Cohort (MSKCC, Nat Med 2017)	P-0009941-T01-IM5	Breast Invasive Ductal Carcinoma	R645T	OncoKB: Unknown, level NA;CIViC: NA;MyCancerGenome: not present;CancerHotspot: no;3DHotspot: no	MutationAssessor: impact: low, score: 1.7;SIFT: impact: tolerated, score: 0.14;Polyphen-2: impact: benign, score: 0.15	Missense_Mutation	SNP	diploid		NA	NA	NA	3	142275369	142275369	C	G	3:g.142275369C>G	ENST00000350721.4:c.1934G>C	0.33		250	498			8	9/47
MSK-IMPACT Clinical Sequencing Cohort (MSKCC, Nat Med 2017)	P-0004388-T02-IM5	Breast Invasive Ductal Carcinoma	L1633V	OncoKB: Unknown, level NA;CIViC: NA;MyCancerGenome: not present;CancerHotspot: no;3DHotspot: no	MutationAssessor: impact: low, score: 1.93;SIFT: impact: tolerated, score: 0.11;Polyphen-2: impact: possibly_damaging, score: 0.634	Missense_Mutation	SNP	diploid		NA	NA	NA	3	142226907	142226907	G	C	3:g.142226907G>C	ENST00000350721.4:c.4897C>G	0.14		135	827			27	28/47
MSK-IMPACT Clinical Sequencing Cohort (MSKCC, Nat Med 2017)	P-0003903-T02-IM5	Breast Invasive Ductal Carcinoma	E2438Q	OncoKB: Unknown, level NA;CIViC: NA;MyCancerGenome: not present;CancerHotspot: no;3DHotspot: no	MutationAssessor: impact: low, score: 1.275;SIFT: impact: deleterious, score: 0;Polyphen-2: impact: probably_damaging, score: 1	Missense_Mutation	SNP	diploid	3	NA	NA	NA	3	142178106	142178106	C	G	3:g.142178106C>G	ENST00000350721.4:c.7312G>C	0.26		186	532			25	43/47
MSK-IMPACT Clinical Sequencing Cohort (MSKCC, Nat Med 2017)	P-0004824-T01-IM5	Breast Invasive Ductal Carcinoma	R2425_F2427del	OncoKB: Unknown, level NA;CIViC: NA;MyCancerGenome: not present;CancerHotspot: no;3DHotspot: no	MutationAssessor: NA;SIFT: NA;Polyphen-2: NA	In_Frame_Del	DEL	diploid		NA	NA	NA	3	142178138	142178146	AATTCTCGG	-	3:g.142178138_142178146del	ENST00000350721.4:c.7272_7280del	0.09		61	642			11	43/47
MSS Mixed Solid Tumors (Broad/Dana-Farber, Nat Genet 2018)	MEL-IPI_Pat62-Tumor-SM-4DK2N	Cutaneous Melanoma	A2181T	OncoKB: Unknown, level NA;CIViC: NA;MyCancerGenome: not present;CancerHotspot: no;3DHotspot: no	MutationAssessor: impact: medium, score: 2.575;SIFT: impact: deleterious, score: 0;Polyphen-2: impact: probably_damaging, score: 0.981	Missense_Mutation	SNP			NA	NA	NA	3	142188190	142188190	C	T	3:g.142188190C>T	ENST00000350721.4:c.6541G>A	0.04		8	214			1701	38/47
Diffuse Large B-Cell Lymphoma (Duke, Cell 2017)	DLBCL_DUKE_3622	Diffuse Large B-Cell Lymphoma, NOS	A2181T	OncoKB: Unknown, level NA;CIViC: NA;MyCancerGenome: not present;CancerHotspot: no;3DHotspot: no	MutationAssessor: impact: medium, score: 2.575;SIFT: impact: deleterious, score: 0;Polyphen-2: impact: probably_damaging, score: 0.981	Missense_Mutation	SNP			NA	NA	Duke University	3	142188190	142188190	C	T	3:g.142188190C>T	ENST00000350721.4:c.6541G>A							23	38/47
Diffuse Large B-Cell Lymphoma (Duke, Cell 2017)	DLBCL_DUKE_3384	Diffuse Large B-Cell Lymphoma, NOS	S1142G	OncoKB: Unknown, level NA;CIViC: NA;MyCancerGenome: not present;CancerHotspot: no;3DHotspot: no	MutationAssessor: impact: medium, score: 2.075;SIFT: impact: tolerated, score: 0.14;Polyphen-2: impact: benign, score: 0.038	Missense_Mutation	SNP			NA	NA	Duke University	3	142261533	142261533	T	C	3:g.142261533T>C	ENST00000350721.4:c.3424A>G							4	17/47
Diffuse Large B-Cell Lymphoma (Duke, Cell 2017)	DLBCL_DUKE_3520	Diffuse Large B-Cell Lymphoma, NOS	S1142G	OncoKB: Unknown, level NA;CIViC: NA;MyCancerGenome: not present;CancerHotspot: no;3DHotspot: no	MutationAssessor: impact: medium, score: 2.075;SIFT: impact: tolerated, score: 0.14;Polyphen-2: impact: benign, score: 0.038	Missense_Mutation	SNP			NA	NA	Duke University	3	142261533	142261533	T	C	3:g.142261533T>C	ENST00000350721.4:c.3424A>G							5	17/47
Diffuse Large B-Cell Lymphoma (Duke, Cell 2017)	DLBCL_DUKE_3779	Diffuse Large B-Cell Lymphoma, NOS	S1142G	OncoKB: Unknown, level NA;CIViC: NA;MyCancerGenome: not present;CancerHotspot: no;3DHotspot: no	MutationAssessor: impact: medium, score: 2.075;SIFT: impact: tolerated, score: 0.14;Polyphen-2: impact: benign, score: 0.038	Missense_Mutation	SNP			NA	NA	Duke University	3	142261533	142261533	T	C	3:g.142261533T>C	ENST00000350721.4:c.3424A>G							7	17/47
Diffuse Large B-Cell Lymphoma (Duke, Cell 2017)	DLBCL_DUKE_3812	Diffuse Large B-Cell Lymphoma, NOS	S1142G	OncoKB: Unknown, level NA;CIViC: NA;MyCancerGenome: not present;CancerHotspot: no;3DHotspot: no	MutationAssessor: impact: medium, score: 2.075;SIFT: impact: tolerated, score: 0.14;Polyphen-2: impact: benign, score: 0.038	Missense_Mutation	SNP			NA	NA	Duke University	3	142261533	142261533	T	C	3:g.142261533T>C	ENST00000350721.4:c.3424A>G							16	17/47
Adenoid Cystic Carcinoma Project (J Clin Invest 2019)	XRN-FP94C3	Adenoid Cystic Carcinoma	S1142G	OncoKB: Unknown, level NA;CIViC: NA;MyCancerGenome: not present;CancerHotspot: no;3DHotspot: no	MutationAssessor: impact: medium, score: 2.075;SIFT: impact: tolerated, score: 0.14;Polyphen-2: impact: benign, score: 0.038	Missense_Mutation	SNP			SOMATIC	unknown	Foundation	3	142261533	142261533	T	C	3:g.142261533T>C	ENST00000350721.4:c.3424A>G	0.48		258	276			9	17/47
Uterine Corpus Endometrial Carcinoma (TCGA, PanCancer Atlas)	TCGA-BK-A6W3-01	Uterine Endometrioid Carcinoma	R1179I	OncoKB: Unknown, level NA;CIViC: NA;MyCancerGenome: not present;CancerHotspot: no;3DHotspot: no	MutationAssessor: impact: medium, score: 2.39;SIFT: impact: deleterious, score: 0;Polyphen-2: impact: probably_damaging, score: 0.983	Missense_Mutation	SNP	diploid		.	.	.	3	142259791	142259791	C	A	3:g.142259791C>A	ENST00000350721.4:c.3536G>T	0.38		32	53		34	3921	18/47
MSK-IMPACT Clinical Sequencing Cohort (MSKCC, Nat Med 2017)	P-0001074-T01-IM3	Bladder Urothelial Carcinoma	H2517D	OncoKB: Unknown, level NA;CIViC: NA;MyCancerGenome: not present;CancerHotspot: no;3DHotspot: no	MutationAssessor: impact: medium, score: 2.1;SIFT: impact: deleterious, score: 0.01;Polyphen-2: impact: probably_damaging, score: 0.928	Missense_Mutation	SNP	diploid		NA	NA	NA	3	142176552	142176552	G	C	3:g.142176552G>C	ENST00000350721.4:c.7549C>G	0.20		211	848			20	45/47
MSK-IMPACT Clinical Sequencing Cohort (MSKCC, Nat Med 2017)	P-0002311-T01-IM3	Bladder Urothelial Carcinoma	Q231H	OncoKB: Unknown, level NA;CIViC: NA;MyCancerGenome: not present;CancerHotspot: no;3DHotspot: no	MutationAssessor: impact: neutral, score: 0.345;SIFT: impact: tolerated_low_confidence, score: 0.1;Polyphen-2: impact: benign, score: 0	Missense_Mutation	SNP	diploid		NA	NA	NA	3	142281551	142281551	C	G	3:g.142281551C>G	ENST00000350721.4:c.693G>C	0.19		252	1083			16	4/47
MSK-IMPACT Clinical Sequencing Cohort (MSKCC, Nat Med 2017)	P-0003719-T01-IM5	Bladder Urothelial Carcinoma	E833Q	OncoKB: Unknown, level NA;CIViC: NA;MyCancerGenome: not present;CancerHotspot: no;3DHotspot: no	MutationAssessor: impact: low, score: 1.01;SIFT: impact: tolerated, score: 0.41;Polyphen-2: impact: benign, score: 0.053	Missense_Mutation	SNP	diploid		NA	NA	NA	3	142272702	142272702	C	G	3:g.142272702C>G	ENST00000350721.4:c.2497G>C	0.39		302	482			49	11/47
MSK-IMPACT Clinical Sequencing Cohort (MSKCC, Nat Med 2017)	P-0003871-T01-IM5	Cutaneous Melanoma	G877E	OncoKB: Unknown, level NA;CIViC: NA;MyCancerGenome: not present;CancerHotspot: no;3DHotspot: no	MutationAssessor: impact: low, score: 1.845;SIFT: impact: deleterious, score: 0;Polyphen-2: impact: probably_damaging, score: 0.999	Missense_Mutation	SNP	diploid		NA	NA	NA	3	142272485	142272485	C	T	3:g.142272485C>T	ENST00000350721.4:c.2630G>A	0.48		333	363			92	12/47
MSK-IMPACT Clinical Sequencing Cohort (MSKCC, Nat Med 2017)	P-0003972-T01-IM5	Sarcomatoid Carcinoma of the Lung	L1307F	OncoKB: Unknown, level NA;CIViC: NA;MyCancerGenome: not present;CancerHotspot: no;3DHotspot: no	MutationAssessor: impact: medium, score: 3.065;SIFT: impact: deleterious, score: 0;Polyphen-2: impact: probably_damaging, score: 0.998	Missense_Mutation	SNP	diploid		NA	NA	NA	3	142253946	142253946	C	G	3:g.142253946C>G	ENST00000350721.4:c.3921G>C	0.72		238	93			6	21/47
MSK-IMPACT Clinical Sequencing Cohort (MSKCC, Nat Med 2017)	P-0005021-T01-IM5	Upper Tract Urothelial Carcinoma	S727Y	OncoKB: Unknown, level NA;CIViC: NA;MyCancerGenome: not present;CancerHotspot: no;3DHotspot: no	MutationAssessor: impact: neutral, score: 0.55;SIFT: impact: tolerated, score: 0.07;Polyphen-2: impact: benign, score: 0.125	Missense_Mutation	SNP	diploid		NA	NA	NA	3	142274880	142274880	G	T	3:g.142274880G>T	ENST00000350721.4:c.2180C>A	0.16		158	824			212	10/47
MSK-IMPACT Clinical Sequencing Cohort (MSKCC, Nat Med 2017)	P-0005366-T01-IM5	Cutaneous Melanoma	H117Y	OncoKB: Unknown, level NA;CIViC: NA;MyCancerGenome: not present;CancerHotspot: no;3DHotspot: no	MutationAssessor: impact: neutral, score: 0.205;SIFT: impact: tolerated_low_confidence, score: 0.24;Polyphen-2: impact: benign, score: 0	Missense_Mutation	SNP	diploid		NA	NA	NA	3	142281895	142281895	G	A	3:g.142281895G>A	ENST00000350721.4:c.349C>T	0.45		184	225			151	4/47
MSK-IMPACT Clinical Sequencing Cohort (MSKCC, Nat Med 2017)	P-0005456-T01-IM5	Lung Squamous Cell Carcinoma	S2313C	OncoKB: Unknown, level NA;CIViC: NA;MyCancerGenome: not present;CancerHotspot: no;3DHotspot: no	MutationAssessor: impact: low, score: 1.72;SIFT: impact: tolerated, score: 0.09;Polyphen-2: impact: benign, score: 0	Missense_Mutation	SNP	diploid		NA	NA	NA	3	142184042	142184042	G	C	3:g.142184042G>C	ENST00000350721.4:c.6938C>G	0.15		107	598			6	41/47
MSK-IMPACT Clinical Sequencing Cohort (MSKCC, Nat Med 2017)	P-0005544-T02-IM5	Lung Adenocarcinoma	G2403V	OncoKB: Unknown, level NA;CIViC: NA;MyCancerGenome: not present;CancerHotspot: no;3DHotspot: no	MutationAssessor: impact: low, score: 1.515;SIFT: impact: tolerated, score: 0.08;Polyphen-2: impact: possibly_damaging, score: 0.823	Missense_Mutation	SNP	diploid		NA	NA	NA	3	142178210	142178210	C	A	3:g.142178210C>A	ENST00000350721.4:c.7208G>T	0.08		42	461			6	43/47
MSK-IMPACT Clinical Sequencing Cohort (MSKCC, Nat Med 2017)	P-0005783-T01-IM5	Cancer of Unknown Primary	K2026M	OncoKB: Unknown, level NA;CIViC: NA;MyCancerGenome: not present;CancerHotspot: no;3DHotspot: no	MutationAssessor: impact: medium, score: 2.7;SIFT: impact: deleterious, score: 0.04;Polyphen-2: impact: probably_damaging, score: 0.942	Missense_Mutation	SNP	diploid		NA	NA	NA	3	142211975	142211975	T	A	3:g.142211975T>A	ENST00000350721.4:c.6077A>T	0.28		122	310			67	35/47
MSK-IMPACT Clinical Sequencing Cohort (MSKCC, Nat Med 2017)	P-0006155-T02-IM5	Cutaneous Melanoma	H1737Y	OncoKB: Unknown, level NA;CIViC: NA;MyCancerGenome: not present;CancerHotspot: no;3DHotspot: no	MutationAssessor: impact: medium, score: 2.555;SIFT: impact: deleterious, score: 0.01;Polyphen-2: impact: possibly_damaging, score: 0.78	Missense_Mutation	SNP	diploid		NA	NA	NA	3	142222283	142222283	G	A	3:g.142222283G>A	ENST00000350721.4:c.5209C>T	0.27		83	227			74	30/47
MSK-IMPACT Clinical Sequencing Cohort (MSKCC, Nat Med 2017)	P-0006785-T01-IM5	Small Cell Lung Cancer	D558Y	OncoKB: Unknown, level NA;CIViC: NA;MyCancerGenome: not present;CancerHotspot: no;3DHotspot: no	MutationAssessor: impact: low, score: 1.1;SIFT: impact: tolerated_low_confidence, score: 0.19;Polyphen-2: impact: benign, score: 0	Missense_Mutation	SNP	diploid	1	NA	NA	NA	3	142278153	142278153	C	A	3:g.142278153C>A	ENST00000350721.4:c.1672G>T	0.22		126	438			11	7/47
MSK-IMPACT Clinical Sequencing Cohort (MSKCC, Nat Med 2017)	P-0010385-T01-IM5	Lung Adenocarcinoma	D558Y	OncoKB: Unknown, level NA;CIViC: NA;MyCancerGenome: not present;CancerHotspot: no;3DHotspot: no	MutationAssessor: impact: low, score: 1.1;SIFT: impact: tolerated_low_confidence, score: 0.19;Polyphen-2: impact: benign, score: 0	Missense_Mutation	SNP	diploid	1	NA	NA	NA	3	142278153	142278153	C	A	3:g.142278153C>A	ENST00000350721.4:c.1672G>T	0.17		173	820			8	7/47
MSK-IMPACT Clinical Sequencing Cohort (MSKCC, Nat Med 2017)	P-0007041-T01-IM5	Cholangiocarcinoma	I599T	OncoKB: Unknown, level NA;CIViC: NA;MyCancerGenome: not present;CancerHotspot: no;3DHotspot: no	MutationAssessor: impact: low, score: 1.935;SIFT: impact: deleterious, score: 0;Polyphen-2: impact: benign, score: 0.115	Missense_Mutation	SNP	diploid		NA	NA	NA	3	142277555	142277555	A	G	3:g.142277555A>G	ENST00000350721.4:c.1796T>C	0.24		37	118			6	8/47
MSK-IMPACT Clinical Sequencing Cohort (MSKCC, Nat Med 2017)	P-0007561-T01-IM5	Cutaneous Melanoma	G2403R	OncoKB: Unknown, level NA;CIViC: NA;MyCancerGenome: not present;CancerHotspot: no;3DHotspot: no	MutationAssessor: impact: low, score: 1.66;SIFT: impact: deleterious, score: 0.03;Polyphen-2: impact: probably_damaging, score: 0.99	Missense_Mutation	SNP	diploid		NA	NA	NA	3	142178211	142178211	C	T	3:g.142178211C>T	ENST00000350721.4:c.7207G>A	0.44		205	258			33	43/47
MSK-IMPACT Clinical Sequencing Cohort (MSKCC, Nat Med 2017)	P-0007876-T01-IM5	Cutaneous Melanoma	H2361Y	OncoKB: Unknown, level NA;CIViC: NA;MyCancerGenome: not present;CancerHotspot: no;3DHotspot: no	MutationAssessor: impact: neutral, score: 0.31;SIFT: impact: tolerated, score: 0.26;Polyphen-2: impact: benign, score: 0.068	Missense_Mutation	SNP	diploid		NA	NA	NA	3	142180893	142180893	G	A	3:g.142180893G>A	ENST00000350721.4:c.7081C>T	0.27		168	449			38	42/47
MSK-IMPACT Clinical Sequencing Cohort (MSKCC, Nat Med 2017)	P-0008009-T01-IM5	Cutaneous Melanoma	A1266V	OncoKB: Unknown, level NA;CIViC: NA;MyCancerGenome: not present;CancerHotspot: no;3DHotspot: no	MutationAssessor: impact: low, score: 1.385;SIFT: impact: tolerated, score: 0.3;Polyphen-2: impact: benign, score: 0.001	Missense_Mutation	SNP	diploid		NA	NA	NA	3	142254972	142254972	G	A	3:g.142254972G>A	ENST00000350721.4:c.3797C>T	0.24		121	390			10	20/47
MSK-IMPACT Clinical Sequencing Cohort (MSKCC, Nat Med 2017)	P-0008353-T01-IM5	Head and Neck Squamous Cell Carcinoma	C2536W	OncoKB: Unknown, level NA;CIViC: NA;MyCancerGenome: not present;CancerHotspot: no;3DHotspot: no	MutationAssessor: impact: high, score: 3.535;SIFT: impact: deleterious, score: 0;Polyphen-2: impact: probably_damaging, score: 1	Missense_Mutation	SNP	diploid		NA	NA	NA	3	142176493	142176493	A	C	3:g.142176493A>C	ENST00000350721.4:c.7608T>G	0.14		214	1350			25	45/47
MSK-IMPACT Clinical Sequencing Cohort (MSKCC, Nat Med 2017)	P-0008684-T01-IM5	Intrahepatic Cholangiocarcinoma	R2001Q	OncoKB: Unknown, level NA;CIViC: NA;MyCancerGenome: not present;CancerHotspot: no;3DHotspot: no	MutationAssessor: impact: low, score: 0.955;SIFT: impact: tolerated, score: 0.07;Polyphen-2: impact: benign, score: 0.027	Missense_Mutation	SNP	diploid		NA	NA	NA	3	142212050	142212050	C	T	3:g.142212050C>T	ENST00000350721.4:c.6002G>A	0.07		46	606			18	35/47
MSK-IMPACT Clinical Sequencing Cohort (MSKCC, Nat Med 2017)	P-0009105-T01-IM5	Melanoma of Unknown Primary	A879V	OncoKB: Unknown, level NA;CIViC: NA;MyCancerGenome: not present;CancerHotspot: no;3DHotspot: no	MutationAssessor: impact: low, score: 1.845;SIFT: impact: tolerated, score: 0.39;Polyphen-2: impact: benign, score: 0.241	Missense_Mutation	SNP	diploid		NA	NA	NA	3	142272238	142272238	G	A	3:g.142272238G>A	ENST00000350721.4:c.2636C>T	0.14		88	550			34	13/47
MSK-IMPACT Clinical Sequencing Cohort (MSKCC, Nat Med 2017)	P-0009189-T01-IM5	Cutaneous Melanoma	L1903F	OncoKB: Unknown, level NA;CIViC: NA;MyCancerGenome: not present;CancerHotspot: no;3DHotspot: no	MutationAssessor: impact: low, score: 1.59;SIFT: impact: deleterious, score: 0.02;Polyphen-2: impact: probably_damaging, score: 0.971	Missense_Mutation	SNP	diploid		NA	NA	NA	3	142215886	142215886	G	A	3:g.142215886G>A	ENST00000350721.4:c.5707C>T	0.25		65	190			67	33/47
MSK-IMPACT Clinical Sequencing Cohort (MSKCC, Nat Med 2017)	P-0010701-T01-IM5	Gallbladder Cancer	A1793T	OncoKB: Unknown, level NA;CIViC: NA;MyCancerGenome: not present;CancerHotspot: no;3DHotspot: no	MutationAssessor: impact: low, score: 1.245;SIFT: impact: tolerated, score: 0.48;Polyphen-2: impact: benign, score: 0.033	Missense_Mutation	SNP	diploid	2	NA	NA	NA	3	142218472	142218472	C	T	3:g.142218472C>T	ENST00000350721.4:c.5377G>A	0.40		466	704			7	31/47
MSK-IMPACT Clinical Sequencing Cohort (MSKCC, Nat Med 2017)	P-0011476-T01-IM5	Cutaneous Melanoma	P304S	OncoKB: Unknown, level NA;CIViC: NA;MyCancerGenome: not present;CancerHotspot: no;3DHotspot: no	MutationAssessor: impact: medium, score: 2.045;SIFT: impact: tolerated_low_confidence, score: 0.09;Polyphen-2: impact: benign, score: 0	Missense_Mutation	SNP	diploid	1	NA	NA	NA	3	142281334	142281334	G	A	3:g.142281334G>A	ENST00000350721.4:c.910C>T	0.20		123	478			7	4/47
Basal Cell Carcinoma (UNIGE, Nat Genet 2016)	5-GE032-T1	Skin Cancer, Non-Melanoma	P304S	OncoKB: Unknown, level NA;CIViC: NA;MyCancerGenome: not present;CancerHotspot: no;3DHotspot: no	MutationAssessor: impact: medium, score: 2.045;SIFT: impact: tolerated_low_confidence, score: 0.09;Polyphen-2: impact: benign, score: 0	Missense_Mutation	SNP		1	NA	NA	NA	3	142281334	142281334	G	A	3:g.142281334G>A	ENST00000350721.4:c.910C>T	0.17		50	248			140	4/47
Basal Cell Carcinoma (UNIGE, Nat Genet 2016)	5-WS010-T6	Skin Cancer, Non-Melanoma	P304S	OncoKB: Unknown, level NA;CIViC: NA;MyCancerGenome: not present;CancerHotspot: no;3DHotspot: no	MutationAssessor: impact: medium, score: 2.045;SIFT: impact: tolerated_low_confidence, score: 0.09;Polyphen-2: impact: benign, score: 0	Missense_Mutation	SNP		1	NA	NA	NA	3	142281334	142281334	G	A	3:g.142281334G>A	ENST00000350721.4:c.910C>T	0.09		20	195			19	4/47
MSK-IMPACT Clinical Sequencing Cohort (MSKCC, Nat Med 2017)	P-0012001-T01-IM5	Lung Adenocarcinoma	L1528V	OncoKB: Unknown, level NA;CIViC: NA;MyCancerGenome: not present;CancerHotspot: no;3DHotspot: no	MutationAssessor: impact: medium, score: 2.32;SIFT: impact: tolerated, score: 0.07;Polyphen-2: impact: possibly_damaging, score: 0.902	Missense_Mutation	SNP	diploid		NA	NA	NA	3	142232402	142232402	G	C	3:g.142232402G>C	ENST00000350721.4:c.4582C>G	0.13		111	771			9	26/47
Medulloblastoma (Sickkids, Nature 2016)	MB-REC-34	Desmoplastic/Nodular Medulloblastoma	R968K	OncoKB: Unknown, level NA;CIViC: NA;MyCancerGenome: not present;CancerHotspot: no;3DHotspot: no	MutationAssessor: impact: low, score: 1.65;SIFT: impact: tolerated, score: 0.26;Polyphen-2: impact: benign, score: 0.009	Missense_Mutation	SNP			NA	NA	The Hospital for Sick Children	3	142269047	142269047	C	T	3:g.142269047C>T	ENST00000350721.4:c.2903G>A							45	14/47
Basal Cell Carcinoma (UNIGE, Nat Genet 2016)	5-GE090-T1	Skin Cancer, Non-Melanoma	V2491I	OncoKB: Unknown, level NA;CIViC: NA;MyCancerGenome: not present;CancerHotspot: no;3DHotspot: no	MutationAssessor: impact: neutral, score: 0.53;SIFT: impact: deleterious, score: 0.02;Polyphen-2: impact: benign, score: 0.141	Missense_Mutation	SNP			NA	NA	NA	3	142177832	142177832	C	T	3:g.142177832C>T	ENST00000350721.4:c.7471G>A	0.52		113	104			44	44/47
Glioblastoma Multiforme (TCGA, PanCancer Atlas)	TCGA-06-5416-01	Glioblastoma Multiforme	V2491I	OncoKB: Unknown, level NA;CIViC: NA;MyCancerGenome: not present;CancerHotspot: no;3DHotspot: no	MutationAssessor: impact: neutral, score: 0.53;SIFT: impact: deleterious, score: 0.02;Polyphen-2: impact: benign, score: 0.141	Missense_Mutation	SNP	gain		.	.	.	3	142177832	142177832	C	T	3:g.142177832C>T	ENST00000350721.4:c.7471G>A	0.18		19	84		92	12177	44/47
Basal Cell Carcinoma (UNIGE, Nat Genet 2016)	5-PT004-T1	Skin Cancer, Non-Melanoma	S2183L	OncoKB: Unknown, level NA;CIViC: NA;MyCancerGenome: not present;CancerHotspot: no;3DHotspot: no	MutationAssessor: impact: medium, score: 2.245;SIFT: impact: tolerated, score: 0.25;Polyphen-2: impact: possibly_damaging, score: 0.764	Missense_Mutation	SNP			NA	NA	NA	3	142188183	142188183	G	A	3:g.142188183G>A	ENST00000350721.4:c.6548C>T	0.33		19	39			108	38/47
Glioblastoma Multiforme (TCGA, PanCancer Atlas)	TCGA-14-1794-01	Glioblastoma Multiforme	S2183L	OncoKB: Unknown, level NA;CIViC: NA;MyCancerGenome: not present;CancerHotspot: no;3DHotspot: no	MutationAssessor: impact: medium, score: 2.245;SIFT: impact: tolerated, score: 0.25;Polyphen-2: impact: possibly_damaging, score: 0.764	Missense_Mutation	SNP	gain		.	.	.	3	142188183	142188183	G	A	3:g.142188183G>A	ENST00000350721.4:c.6548C>T	0.04		7	161		297	196	38/47
Uterine Corpus Endometrial Carcinoma (TCGA, PanCancer Atlas)	TCGA-AX-A1C9-01	Uterine Endometrioid Carcinoma	R2459H	OncoKB: Unknown, level NA;CIViC: NA;MyCancerGenome: not present;CancerHotspot: no;3DHotspot: no	MutationAssessor: impact: medium, score: 2.45;SIFT: impact: deleterious, score: 0;Polyphen-2: impact: probably_damaging, score: 0.99	Missense_Mutation	SNP	diploid	2	.	.	.	3	142177927	142177927	C	T	3:g.142177927C>T	ENST00000350721.4:c.7376G>A	0.47		22	25		41	965	44/47
Metastatic Solid Cancers (UMich, Nature 2017)	MO_1542	Poorly Differentiated Carcinoma, NOS	R2459H	OncoKB: Unknown, level NA;CIViC: NA;MyCancerGenome: not present;CancerHotspot: no;3DHotspot: no	MutationAssessor: impact: medium, score: 2.45;SIFT: impact: deleterious, score: 0;Polyphen-2: impact: probably_damaging, score: 0.99	Missense_Mutation	SNP		2	NA	NA	University of Michigan	3	142177927	142177927	C	T	3:g.142177927C>T	ENST00000350721.4:c.7376G>A	0.02	0.0017	23	1030	1	602	36	44/47
Basal Cell Carcinoma (UNIGE, Nat Genet 2016)	5-PT001-T1	Skin Cancer, Non-Melanoma	R1904W	OncoKB: Unknown, level NA;CIViC: NA;MyCancerGenome: not present;CancerHotspot: no;3DHotspot: no	MutationAssessor: impact: medium, score: 3.12;SIFT: impact: deleterious, score: 0;Polyphen-2: impact: probably_damaging, score: 1	Missense_Mutation	SNP			NA	NA	NA	3	142215883	142215883	G	A	3:g.142215883G>A	ENST00000350721.4:c.5710C>T	0.21		22	84			1093	33/47
Colorectal Adenocarcinoma (DFCI, Cell Reports 2016)	coadread_dfci_2016_496	Colorectal Adenocarcinoma	R1904W	OncoKB: Unknown, level NA;CIViC: NA;MyCancerGenome: not present;CancerHotspot: no;3DHotspot: no	MutationAssessor: impact: medium, score: 3.12;SIFT: impact: deleterious, score: 0;Polyphen-2: impact: probably_damaging, score: 1	Missense_Mutation	SNP			NA	NA	dfci.harvard.edu	3	142215883	142215883	G	A	3:g.142215883G>A	ENST00000350721.4:c.5710C>T							112	33/47
Oral Squamous Cell Carcinoma (MD Anderson, Cancer Discov 2013)	OSCJM-PT37-513-T	Head and Neck Squamous Cell CarcinomaÊ	G1713D	OncoKB: Unknown, level NA;CIViC: NA;MyCancerGenome: not present;CancerHotspot: no;3DHotspot: no	MutationAssessor: impact: medium, score: 3.245;SIFT: impact: deleterious, score: 0;Polyphen-2: impact: probably_damaging, score: 1	Missense_Mutation	SNP		1	Somatic	Valid	hgsc.bcm.edu	3	142224039	142224039	C	T	3:g.142224039C>T	ENST00000350721.4:c.5138G>A							70	29/47
Hepatocellular Carcinomas (INSERM, Nat Genet 2015)	CHC121T	Hepatocellular Carcinoma	H1594L	OncoKB: Unknown, level NA;CIViC: NA;MyCancerGenome: not present;CancerHotspot: no;3DHotspot: no	MutationAssessor: impact: medium, score: 2.015;SIFT: impact: deleterious, score: 0;Polyphen-2: impact: benign, score: 0.015	Missense_Mutation	SNP		1	NA	NA	inserm.fr	3	142231173	142231173	T	A	3:g.142231173T>A	ENST00000350721.4:c.4781A>T							119	27/47
Hepatocellular Carcinomas (INSERM, Nat Genet 2015)	CHC097T	Hepatocellular Carcinoma	M1553I	OncoKB: Unknown, level NA;CIViC: NA;MyCancerGenome: not present;CancerHotspot: no;3DHotspot: no	MutationAssessor: impact: medium, score: 2.125;SIFT: impact: deleterious, score: 0.02;Polyphen-2: impact: benign, score: 0.196	Missense_Mutation	SNP			NA	NA	inserm.fr	3	142231295	142231295	C	A	3:g.142231295C>A	ENST00000350721.4:c.4659G>T							100	27/47
Hepatocellular Carcinomas (INSERM, Nat Genet 2015)	CHC1201T	Hepatocellular Carcinoma	C124F	OncoKB: Unknown, level NA;CIViC: NA;MyCancerGenome: not present;CancerHotspot: no;3DHotspot: no	MutationAssessor: impact: neutral, score: 0.345;SIFT: impact: tolerated_low_confidence, score: 0.09;Polyphen-2: impact: benign, score: 0.033	Missense_Mutation	SNP			NA	NA	inserm.fr	3	142281873	142281873	C	A	3:g.142281873C>A	ENST00000350721.4:c.371G>T							54	4/47
Hepatocellular Carcinomas (INSERM, Nat Genet 2015)	CHC197T	Hepatocellular Carcinoma	Q1269R	OncoKB: Unknown, level NA;CIViC: NA;MyCancerGenome: not present;CancerHotspot: no;3DHotspot: no	MutationAssessor: impact: low, score: 1.725;SIFT: impact: tolerated, score: 0.09;Polyphen-2: impact: benign, score: 0.02	Missense_Mutation	SNP		1	NA	Valid	inserm.fr	3	142254963	142254963	T	C	3:g.142254963T>C	ENST00000350721.4:c.3806A>G							72	20/47
Nasopharyngeal Carcinoma (Singapore, Nat Genet 2014)	NPC37F	Nasopharyngeal Carcinoma	L2638R	OncoKB: Unknown, level NA;CIViC: NA;MyCancerGenome: not present;CancerHotspot: no;3DHotspot: no	MutationAssessor: impact: low, score: 1.525;SIFT: NA;Polyphen-2: NA	Missense_Mutation	SNP			NA	NA	NA	3	142168293	142168293	A	C	3:g.142168293A>C	ENST00000350721.4:c.7913T>G							55	47/47
Thymic Epithelial Tumors (NCI, Nat Genet 2014)	CMPC11-3104	Thymic Epithelial Tumor	H2151D	OncoKB: Unknown, level NA;CIViC: NA;MyCancerGenome: not present;CancerHotspot: no;3DHotspot: no	MutationAssessor: impact: medium, score: 3.185;SIFT: impact: deleterious, score: 0;Polyphen-2: impact: possibly_damaging, score: 0.894	Missense_Mutation	SNP			NA	NA	nci.nih.gov	3	142188280	142188280	G	C	3:g.142188280G>C	ENST00000350721.4:c.6451C>G							37	38/47
MSK-IMPACT Clinical Sequencing Cohort (MSKCC, Nat Med 2017)	P-0005457-T01-IM5	Gallbladder Cancer	V1450_R1451del	OncoKB: Unknown, level NA;CIViC: NA;MyCancerGenome: not present;CancerHotspot: no;3DHotspot: no	MutationAssessor: NA;SIFT: NA;Polyphen-2: NA	In_Frame_Del	DEL	diploid		NA	NA	NA	3	142238539	142238544	CCCGAA	-	3:g.142238539_142238544del	ENST00000350721.4:c.4349_4354del	0.58		397	291			4	24/47
Medulloblastoma (Sickkids, Nature 2016)	MB-REC-26	Medulloblastoma	N1995S	OncoKB: Unknown, level NA;CIViC: NA;MyCancerGenome: not present;CancerHotspot: no;3DHotspot: no	MutationAssessor: impact: neutral, score: 0.2;SIFT: impact: tolerated, score: 1;Polyphen-2: impact: benign, score: 0.001	Missense_Mutation	SNP			NA	NA	The Hospital for Sick Children	3	142212068	142212068	T	C	3:g.142212068T>C	ENST00000350721.4:c.5984A>G							2113	35/47
Medulloblastoma (Sickkids, Nature 2016)	MB-REC-42	Medulloblastoma	G2474A	OncoKB: Unknown, level NA;CIViC: NA;MyCancerGenome: not present;CancerHotspot: no;3DHotspot: no	MutationAssessor: impact: high, score: 3.975;SIFT: impact: deleterious, score: 0;Polyphen-2: impact: probably_damaging, score: 0.989	Missense_Mutation	SNP		1	NA	NA	The Hospital for Sick Children	3	142177882	142177882	C	G	3:g.142177882C>G	ENST00000350721.4:c.7421G>C							60	44/47
Ampullary Carcinoma (Baylor College of Medicine, Cell Reports 2016)	CAC_2987	Ampullary Carcinoma	C326Y	OncoKB: Unknown, level NA;CIViC: NA;MyCancerGenome: not present;CancerHotspot: no;3DHotspot: no	MutationAssessor: impact: low, score: 1.7;SIFT: impact: tolerated_low_confidence, score: 0.39;Polyphen-2: impact: benign, score: 0.015	Missense_Mutation	SNP			Somatic	Untested	Baylor College of Medicine	3	142281267	142281267	C	T	3:g.142281267C>T	ENST00000350721.4:c.977G>A	0.28		73	189		58	1245	4/47
[truncated: 522 more rows]
