# Supplementary material for: Cancer genome datamining and functional genetic analysis implicate mechanisms of ATM/ATR dysfunction underpinning carcinogenesis
Source: Commun Biol. 2021 Mar 19;4:363. doi: 10.1038/s42003-021-01884-x (PMC7979806; doi:10.1038/s42003-021-01884-x)
Supplement: Supplementary file 6 — Supplementary Data 3 [file 42003_2021_1884_MOESM6_ESM.xlsx]

## Sheet: Sheet1
Supplementary Data 3. Conserved ATM residues mutated in cancers
Brain					Breast					Colorectal					Endometrial					Head and Neck					Lung (non small cell)					Melanoma					Non Hodgkin's Lymphoma					Oesophageal					Pancreas
Total: 27					Total: 72					Total: 175					Total: 133					Total: 23					Total: 138					Total: 73					Total: 174					Total: 125					Total: 21
Conserved : 17					Conserved : 30					Conserved: 54					Conserved: 54					Conserved : 6					Conserved: 30					Conserved : 17					Conserved: 55					Conserved : 25					Conserved : 9
AA	Location	Change	Mec1/Tel1		AA	Location	Change	Mec1/Tel1		AA	Location	Change	Mec1/Tel1		AA	Location	Change	Mec1/Tel1		AA	Location	Change	Mec1/Tel1		AA	Location	Change	Mec1/Tel1		AA	Location	Change	Mec1/Tel1		AA	Location	Change	Mec1/Tel1		AA	Location	Change	Mec1/Tel1		AA	Location	Change	Mec1/Tel1
C	540	Y	267/505		A	59	S	50		R	23	Q	21		R	23	Q	21		R	337	C	300		L	236	R	229		L	186	I	181		L	120	R	110		E	22	G	20		R	337	C	300
S	917	F	873		S	83	L	72		F	104	L	94		G	204	R	197		W	412	C	360		R	337	C	300		R	337	C	300		I	323	V	63		R	23	Q	21		L	1718	V	1562
F	1837	C	1658		E	322	K	280		K	224	N	217		D	317	G	57/275		G	2072	E	1838		W	412	L	360		R	457	Q	401		R	337	H	300		R	337	C,H	300		L	2258	P	2002
R	2832	C	2574		R	337	H	300		W	266	L	253		E	322	K	280		R	2227	C	1670/1972		S	677	N	652		W	1058	C	933		N	429	S	380		L	413	I	361		W	2491	R	1855/2254
A	2893	V	2635		E	574	K	546		I	289	L	259		S	333	Y	71		T	2754	A	2502		I	1022	T	911		F	1463	C	1330		K	638	Q	614		S	496	I	467		G	2695	V	2443
					P	1587	T	1455		R	337	C,H	300		R	337	C,H	300		E	2932	K	2286/2674		W	1058	C	933		S	1655	F	1102/1494		N	813	K	754		L	1061	P	648		L	2780	R	2142/2529
					P	1639	A	1478		K	477	N	448		D	351	Y	115							R	1086	L	693		W	2042	L	1476/1805		L	1157	F	1045		L	1078	R	684/960		T	2934	I	2289
					C	1674	F	1119		L	508	R	231		S	440	F	385		Kidney					T	1363	S	1226		Q	2397	K	2152		I	1343	S	1196		L	1558	M	1011		R	3008	C,H,S	2743
					E	1800	K	1252/1621		L	606	H	396/584		I	487	M	458		Total: 69					F	1381	C	1246		R	2526	K	1907		T	1429	I	1298		T	1561	P	1431		G	3030	V	2342
					G	2072	R	1838		R	832	H	509		L	599	I	577		Conserved : 10					V	1538	L	988		L	2541	I	2301		E	1959	K	1754		L	2016	H	1449/1779
					E	2094	K	1862		C	977	Y	891		S	601	I	579							E	1666	Q	1505		L	2623	F	1977		Y	1961	C	1421		D	2083	A	1546/1852
					R	2138	T	1589		R	1086	C	693		P	631	S	607		V	1678	G	1514		D	1682	H	1127		P	2759	S	2508		D	2016	H	1469/1779		D	2278	V	2045
					Y	2360	N	1786		Q	1117	P	1006		F	803	V	744		T	2264	I	2028		F	1837	L	1658		S	2812	F	2554		A	2067	V	1833		G	2395	N	2150
					D	2395	N	2150		L	1217	M	1098		D	868	G	796		N	2494	Y	2257		T	1871	I	1328		G	2869	C	2223/2611		Q	2108	R	1572		G	2410	L	1825
					Q	2399	R	2154		F	1247	L	798/1130		L	1078	I	684/960		G	2718	R	2466		R	1973	G	1761		H	2872	R	2226/2614		T	2113	A	1870		I	2491	L	1855/2254
					Y	2437	C	1832		L	1517	I	962/1387		R	1086	C	693		D	2720	E	2469		L	2128	V	1881		V	2937	G	2679		L	2173	R	1621		D	2567	S	2331
					Y	2470	C	2232		T	1558	K	1011		S	1198	F	768		D	2725	G	2087/2474		R	2138	T	1589		W	3052	L	2364/2783		M	2235	I	1678		F	2686	C	2049
					L	2492	R	1856		Q	1579	H	1028		F	1201	C	782/1082		Q	2730	P	2092/2479		A	2308	G	1738							A	2308	T	1738		W	2708	N	2069/2456
					R	2642	K	1995		P	1639	L	1478		F	1247	L	798/1130		G	2765	S	2127/2514		Q	2399	R	2154							L	2309	V	1739		W	2768	Q	2130/2517
					D	2650	A	2003		D	1682	Y	1127		Y	1544	C	1411		T	2853	M,R	2595		E	2411	K	1826							F	2393	I	2148		N	2812	Y	2554
					D	2720	G,N	2469		T	1864	A	1687		T	1558	A	1011		F	2927	L	2281/2669		K	2421	N	2187							Y	2437	S	1832		F	2832	C	2574
					L	2780	R	2141/2529		V	1912	I	1352/1708		F	1683	V	1519							I	2432	S	1830							V	2441	D	2203		D	2849	Q	2203
					V	2808	A	2550		R	1973	I	1761		N	1784	S	1604		Liver					N	2435	K	2201							D	2448	A	2210		D	2877	F	2231/2619
					E	2814	K	2556		L	2077	I	1846		F	1786	L	1606		Total: 26					D	2448	N	2210							L	2452	P	2214		E	2890	V	2632
					D	2841	N	2198/2583		L	2098	R	1561		D	1930	Y	1389		Conserved: 7					C	2488	Y	2251							F	2462	L	2224		E	3008	C	2743
					N	2875	S	2229/2617		F	2140	V	1894		L	2005	I	1438/1768							R	2526	G	1907							L	2490	F	2253
					I	2888	T	2630		W	2300	L	1730/2058		E	2037	G	1469		R	337	C	300		D	2650	E	2003							N	2501	S	2263
					R	2912	G	2654		A	2308	V	1738		F	2140	C	1894		S	2146	G	1597		P	2665	N	2411							Q	2522	H	1903/2285
					E	2950	Q	2304		N	2435	K	2201		L	2345	F	1771		Y	2755	C	2117/2504		G	2695	C,S	2443							A	2524	P	2287
					L	3026	V	2338/2757		Y	2437	C	1832		A	2354	V	2118		N	2875	T	2229/2558		G	2706	S	2069							R	2526	S	1907
										L	2492	F	1856		R	2400	I	1813		L	2952	P	2694		D	2708	N	2071/2456							S	2591	N	1963
AA			The mutated ATM residue							I	2511	T	2274		S	2408	L	2174		Y	2954	C	2318		L	2715	R	2463							A	2626	V	1980
Location			Location of the mutated residue							K	2515	Q	2278		K	2431	N	2197		G	3051	E	2363/2782		D	2720	H,Y	2469							G	2695	S	2443
Change			The residue replacing the WT residue							L	2557	V	1935/2317		A	2626	T	1980							F	2732	L	2481							P	2699	R	2062/2447
Mec1/Tel1			Location in Mec1 or Tel1							V	2617	I	1971		R	2642	I	1995							V	2758	L	2507							D	2708	N	2071/2456
										V	2681	M	2044		I	2683	M	2046							R	2832	C,S	2584							D	2725	E,V	2087/2474
										D	2721	N	2083/2470		G	2718	V	2466							H	2872	Q	2226/2614							Q	2730	R	2092/2479
										K	2811	R	2553		L	2722	M	2471							L	2877	F	2231/2877							F	2732	L	2481
										S	2812	Y	2554		L	2780	I	2142/2529							I	2888	T	2630							G	2765	S	2127/2514
										F	2827	C	2181		S	2812	Y	2554							L	2890	R	2632							R	2832	C,H	2574
										R	2832	C,H	2574		R	2832	C	2574							G	2891	D	2633							E	2847	G	2589
										F	2839	L	2193/2581		P	2842	S	2296/2584							G	2897	S	2251/2639							S	2855	R	2209
										R	2854	C,H	2208		T	2853	A,M	2595							D	2913	H	2655							V	2856	A	2598
										S	2859	Y	2601		L	2866	I	2220/2608							C	2931	W	2673							N	2875	S	2229/2617
										D	2870	N	2224/2612		G	2891	S	2633							D	2959	H,N	2313							I	2888	T	2630
										H	2872	D,R	2226/2614		P	2903	L	2257/2645							R	3008	C,H,L	2743							E	2904	K	2258/2646
										N	2875	S	2229/2617		P	2907	H	2261/2649							W	3052	C	2364/2783							V	2906	A	2260/2648
										G	2891	R	2633		D	2913	Y	2655																	R	2909	G	2263/2651
										T	2921	M	2663		C	2931	W	2673																	T	2921	R	2663
										C	2931	Y	2673		V	2937	A	2679																	G	2925	D,V	2279/2667
										T	2934	N	2288		L	2945	M	2309																	L	2952	V	2694
										N	3003	S	2738		L	2952	I	2694																	Y	2954	C	2308
										R	3008	C,H	2743		N	3003	D	2738																	W	2960	C	2702		Non Hodgkin's continued
										G	3030	V	2342		R	3008	H	2743																	R	3008	C,H	2743		L	3013	P,Q	2323
[truncated: 4 more columns]
