# Supplementary material for: Cancer genome datamining and functional genetic analysis implicate mechanisms of ATM/ATR dysfunction underpinning carcinogenesis
Source: Commun Biol. 2021 Mar 19;4:363. doi: 10.1038/s42003-021-01884-x (PMC7979806; doi:10.1038/s42003-021-01884-x)
Supplement: Supplementary file 7 — Supplementary Data 4 [file 42003_2021_1884_MOESM7_ESM.xlsx]

## Sheet: Sheet1
Supplementary Data 4. Conserved ATR Residues Mutated in Cancers
Brain					Breast					Colorectal					Endometrial					Head and Neck					Lung (non small cell)					Melanoma					Non Hodgkin's Lymphoma					Oesohageal					Pancrease
Total: 26					Total: 122					Total: 92					Total: 107					Total: 33					Total: 87					Total: 65					Total: 36					Total: 102					Total: 10
Conserved:19					Conserved:30					Conserved:30					Conserved :29					Conserved :19					Conserved:30					Conserved :19					Conserved :10					Conserved:10					Conserved :4
AA	Location	Change	Mec1/Tel1		AA	Location	Change	Mec1/Tel1		AA	Location	Change	Mec1/Tel1		AA	Location	Change	Mec1/Tel1		AA	Location	Change	Mec1/Tel1		AA	Location	Change	Mec1/Tel1		AA	Location	Change	Mec1/Tel1		AA	Location	Change	Mec1/Tel1		AA	Location	Change	Mec1/Tel1		AA	Location	Change	Mec1/Tel1
R	968	K	1068		A	14	S	14		E	7	V	2		F	204	C	106		F	99	L	240		S	621	R	733		K	459	N	365		N	27	K	22		T	808	I	610		R	968	I	1068
W	1471	R	1237		L	247	Q	146/346		R	161	K	60		F	251	C	150		I	693	M	787		S	700	F	994		W	534	L	626		F	40	I	151		R	1082	H	853		E	1375	G	1529
G	1691	R	1453/1783		D	340	H, N	261		K	526	N	615		L	298	R	181		L	987	I	787/1087		R	1082	L	853		M	970	I	759		C	607	R	467		W	1490	C	1257/1626		P	1530	Q	1296
N	1995	S	1756		R	548	K	640		Q	680	L	774		K	459	N	365		D	1243	H	1001		L	1128	S	881/1265		R	1201	C	955/1382		F	1381	L,V	1539		R	1653	Q	1412		R	2148	L	1907
D	2331	Y	2083/2470		E	799	K	604/870		L	769	I	586		L	806	I	885		G	2319	E	2072/2457		G	1181	C,F,V	936		E	1251	K	1427		A	1972	T	1738		D	1687	H	1449/1779
P	2433	L	2182		L	987	V	787/1087		N	973	H	762		K	899	T	697		Y	2637	C	2361/2780		V	1200	L	954		G	1935	S	2013		A	2181	T	1940		A	1885	T	1952
G	2474	A	2223/2611		D	1572	H	1340		R	993	K	1133		S	902	Y	969							L	1237	I	995		L	1945	F	2048		R	2190	C	1949		R	1886	Q	1652		Prostate
T	2516	I	2265/2653		Q	1597	K	1365		L	1268	F	1448		F	990	V	798/1130		Kidney					D	1365	Y	1127		G	1967	D	1733		L	2306	R	2059/2444		Q	1977	H	1743		Total:19
					R	1631	H	1725		L	1528	I	1294		R	1082	C	853		Total: 31					D	1389	N	1547		W	2035	C	1796/2128		R	2363	Q	2502		R	2190	C	1949		Conserved :6
					L	1633	V	1392		T	1563	A	1328		G	1181	S	936		Conserved:5					D	1687	H	1449/1779		L	2042	F	1803/2042		E	2626	K	2350		H	2477	R	2226/2614
					I	1753	V	1513		K	1595	I,T	1719		R	1201	C	955/1382							E	1699	A	1791		D	2118	N	2259												L	8	V	8
					E	1769	K	1862		K	1678	N	1770		L	1203	R	957		L	502	M	399		E	1708	G	1469		L	2145	F	1904												L	770	Q	587/851
					R	1814	G	1589		W	1784	C	1866		N	1565	D	1330		D	1001	Y	809		D	1723	Y	1816		R	2148	Q	1907												D	1559	E	1323
					E	1849	K,Q	1918		R	1886	Q	1652		S	1571	F	1698		R	2358	G	2110		R	1744	I	1562		L	2306	F	2059/2444												E	1769	G	1862
					E	1888	K	1654/1955		R	1904	W	1670/1972		S	1645	F	1404/1739		L	2471	M	2280/2608		E	1986	K	1751		R	2356	C	2108/2495												R	2363	Q	2502
					I	1900	L	1666		L	1910	F,H	1676		R	1653	Q	1412		G	2474	R	2283/2611		W	2094	L	1855/2254		P	2445	L	2194/2582												D	2494	A	2243/2631
					E	2012	Q	2111		L	1944	F	2048		I	1831	S	1606							R	2148	Q	1907		R	2459	S	2208
					Y	2046	C	1807		L	2064	I,T	2176		R	2066	W	2202		Liver					L	2160	F	2301		D	2494	E	2243/2631
					R	2066	W	2202		D	2118	N	2259		L	2070	I	1835/2205		Total: 17					M	2339	I	2091		R	2514	C	2263/2251
					R	2407	C,H	2544		E	2128	D	1887		R	2148	Q	1907		Conserved:4					E	2419	K	2815
					I	2435	V	2184		P	2261	S	2018		V	2212	A	1971							E	2479	K	2228
					R	2459	C	2208		D	2318	Y	2069/2458		T	2269	A	2412		S	472	C	378		E	2579	K	2716
					G	2527	E	2276/2664		R	2363	Q	2502		C	2326	R	2079		K	525	M	614		G	2618	E	2342
					R	2544	H	2293/2681		L	2393	R	2532		R	2363	Q	2502		W	1490	R	1257/1626
					M	2551	I	2300/2688		R	2407	C	2544		R	2407	C	2544		I	2122	M	1881/2263
					L	2554	F	2303/2691		K	2420	N	2170		R	2459	H	2208
					D	2560	N	2309/2697		P	2447	H	2196/2584		T	2516	I	2265/2653
					E	2579	K	2716		R	2459	C	2208		G	2530	C	2279
					L	2599	I	2323		R	2476	C	2225/2613		L	2531	I	2668
					E	2626	K	2350		T	2628	A	2352/2771
AA			The mutated ATR residue
Location			Location of the mutated residue
Change			The residue replacing the WT residue
Mec1/Tel1			Location in Mec1 or Tel1
